# Supplementary material for: Derivation of embryonic stem cells from cloned blastocysts using improved somatic cell nuclear transfer in common marmosets
Source: Stem Cell Reports. 2025 Nov 13;20(12):102710. doi: 10.1016/j.stemcr.2025.102710 (PMC12744851; doi:10.1016/j.stemcr.2025.102710)
Supplement: Table S2. RNA sequencing data comparing control ESC and ntESC [file mmc2.xlsx]

## Sheet: Marmoset_ES_RNAseq_tpm_sex_chr_
Geneid	Fibro_1	ES15_IVF_1	ES17_IVF_2	ES37_NAT_1	ES13_NAT_2	ntES30_WT_1	ntES53_WT_2	ntES61_WT_3	ntES24_GFP_1	ntES50_GFP_2	ntES54_GFP_3	ntES55_GFP_4
LOC100387375	0	0.0858203	0	0.421325	0.164182	0	0.0507817	0	1.12579	1.0859	2.95062	1.17801
LOC118152095	0	0.0309806	0	0.0304192	0.0592686	0	0	0	0.325124	0.41419	1.11493	0.748449
LOC100385748	0.224774	0.570763	0.300137	0.435882	0.0606622	0.300741	0.600413	0.193987	0.423523	0.302806	0.326041	0.626766
SLITRK6	0.276604	0.438983	0.110803	0.402293	0.167963	0.173479	0.311707	0.328238	0.58633	0.363314	0.41376	0.385645
SLITRK5	0.319462	0.1664	0.0196879	0.0816923	0.0596884	0.0739782	0.0246156	0.0848326	0.09922	0.0595891	0.0267339	0.102784
LOC118152127	1.66664	18.5299	27.3311	18.3095	21.6463	20.1563	21.9465	34.5657	18.0988	34.801	44.346	28.8842
GPC5	0.098296	0.208	0.0787517	0.285923	0.0298442	0.41921	0.566159	0.212082	0.188518	0.228425	0.347541	0.0913636
GPC6	25.9835	11.6621	17.3961	21.313	6.42481	34.401	66.7653	10.9513	12.4545	26.8298	7.58007	9.9505
LOC118147866	0.370446	1.09744	0.865638	1.0519	0.649846	0.867379	0.618456	0.639415	0.623215	0.623812	0.671677	0.659947
DCT	0	0	0.0283538	0	0.0382049	0	0	0.0407243	0	0.0381413	0.0513349	0.0438595
TGDS	10.7073	4.47609	6.90159	6.36728	4.56903	5.49413	10.6318	11.9501	4.97957	7.82391	9.83912	7.6074
GPR180	8.38721	6.45557	7.54852	7.23757	5.79425	6.92973	10.4036	7.73904	7.45646	10.7075	9.17556	9.13626
SOX21	0	0.804511	1.14225	5.28815	0.76955	1.58964	1.3488	0.22786	0.575651	1.9847	0.229783	0.245403
LOC108590683	0	0	0	0.202657	0	0	0.0814199	0	0	0.0657	0	0.113325
LOC103796141	0	0.113348	0.429149	0	0.216844	0	0	0.115572	0.108138	0.216483	0.145684	0.124469
LOC118148320	0	6.41569	10.3235	1.25989	4.90951	0	1.51852	2.61663	1.83624	0.612668	3.29839	2.81808
ABCC4	17.9262	50.5736	34.3992	31.1834	40.9789	13.4355	18.9472	35.7217	42.8383	35.8843	35.1704	42.9878
LOC100392244	0.169475	0.0956319	0	0.281697	0.274428	0.453505	0.565874	0.390034	0.456182	0.639268	0	0.525076
CLDN10	0	4.34879	2.12911	2.84665	2.91665	0.888913	0.828179	2.49738	3.86278	4.39156	3.85478	4.28148
DZIP1	37.2489	15.4794	8.93721	12.353	8.88645	22.7781	15.8924	12.6471	10.5054	11.3132	16.0562	10.2156
LOC118152162	0.0565736	0.263369	0.0226625	0.0235087	0.0229022	0.0567702	0	0.0244124	0.137053	0.0914563	0	0
DNAJC3	94.0891	63.747	63.8385	70.0506	60.0586	102.959	102.032	63.8862	64.3673	69.0577	58.6736	56.6105
UGGT2	47.8331	6.0338	8.06999	8.63948	4.39196	12.9509	15.5943	4.84692	5.92746	7.57128	5.37485	4.60153
HS6ST3	4.05822	4.6985	6.99678	6.18085	3.85021	8.68284	4.7635	4.15039	5.86846	6.16309	5.06645	5.82419
OXGR1	0	0.0528231	0	0.0518658	0	0.0626242	0.187539	0	0.0503952	0	0.101839	0.058006
LOC118152172	0	0.0986588	0.0186768	0.0774967	0.0943714	0.0935717	0.0116757	0.0603568	0.0941242	0	0	0.0433356
MBNL2	74.3531	1.45687	3.10921	3.81909	1.78797	6.87619	14.1671	2.57854	1.87507	3.25499	1.78417	1.47908
LOC118152183	0.0256056	0.0216732	0.0410289	0.0212805	0	0.0770839	0.0128245	0	0.0206771	0.0413938	0	0.0237998
LOC103791692	0.165853	0.051048	0	0	0	0	0	0.0780745	0.0487017	0	0.0328056	0.0140142
RAP2A	107.025	27.153	28.86	29.2015	26.3809	34.8927	39.4238	28.7651	19.8881	28.6393	29.363	23.7634
LOC118152195	0.0599628	0	0.0960806	0	0	0	0	0.1035	0.290527	0.19387	0	0.111468
IPO5	506.713	446.72	404.491	373.378	432.146	301.332	338.858	424.148	472.736	448.767	393.813	472.502
FARP1	55.3335	83.787	84.5721	81.5378	70.0293	100.696	81.4488	71.0794	70.9172	60.0126	54.2226	54.1553
RNF113B	0	0.0221231	0	0.0217222	0.0634851	0.026228	0.0523628	0.0112786	0	0	0	0.0485876
LOC108590755	0.232287	0.275258	0.409422	0.57915	0.206876	0.186475	0.651504	0.120283	0.0750305	0.150205	0.075811	0.0863618
STK24	81.6231	139.871	114.592	118.751	125.266	122.912	96.7154	102.449	103.446	99.4056	87.4046	91.5658
LOC103791932	1.11637	1.63787	1.31179	0.247413	0.783346	0.597467	1.19281	0.64231	0.721194	1.56409	0.485797	0.899287
SLC15A1	0	1.63782	0.904316	2.45689	1.21851	1.99565	0.538408	1.76274	1.43233	1.0427	2.68981	1.0991
DOCK9	10.7627	30.1997	24.5128	17.4059	34.1367	42.0789	49.7946	23.6838	22.0615	29.1239	39.9893	26.6598
LOC118148374	0	0.978987	0.926644	0.961246	0.936444	0	1.15857	0	0.466996	0.934887	0.629138	0.537522
LOC118152235	1.91587	0.368553	1.25585	0.687562	0.493553	3.10226	3.2276	0.112736	0.773551	1.37261	0.805282	1.29509
LOC108590779	0.289251	0.311601	0.294941	0.152977	0.29806	1.13464	0.948244	0.567349	0.509621	0.531364	0.600743	0.342175
UBAC2	23.0144	40.6133	38.5207	36.9987	37.599	36.7171	32.4424	32.4991	38.2429	39.3145	40.2167	37.2898
GPR18	0	0.104975	0.298087	0.103072	0.502065	0	0.124232	0.107035	0.10015	0.200492	0.674612	0
LOC118151498	0	0	0	0	0	0	0	0.109558	0.0512556	0.0769571	0.207155	0.0589964
LOC108590789	0.613257	0.242793	0.491322	0.263055	0.53656	0.40695	0.465676	0.657308	0.662953	1.15928	1.20519	0.85501
TM9SF2	226.905	158.322	158.302	158.16	156.374	175.82	197.128	174.914	168.945	186.339	200.781	165.069
LOC100409300	0.192532	0	0.462751	0	0.467645	0.772803	0.192858	0.332322	0.155473	0.155622	0.209454	0
CLYBL	2.13302	3.371	3.20271	3.27272	4.56503	2.40986	2.9883	4.1323	4.33626	2.65248	6.10146	3.41061
LOC108590791	0.0944034	0.239716	0	0	0	0.189463	0.567379	0	0.152465	0.457834	0.205402	0.175491
LOC108590794	0.568827	0.240735	0.68359	0.472744	0.69082	0.285402	0.569791	0.490917	0	0	0	0.528711
ZIC5	0.0683789	24.6992	14.7229	13.5252	15.9997	5.8324	11.0448	19.6809	11.8027	14.2183	6.97396	21.8475
ZIC2	0.646247	215.286	195.233	160.052	238.974	38.0865	84.6025	226.075	174.682	145.155	164.784	223.241
LOC118147860	0	0.123864	0.234484	0.243239	0.236963	0	0.0732932	0.0631474	0.295428	0	0.0796004	0.272036
PCCA	27.616	43.2877	47.3732	36.2749	57.9425	41.8159	34.8672	40.9624	42.872	46.5298	47.0957	45.1111
GGACT	7.47591	7.17664	6.1112	4.19259	6.26195	5.7484	4.45966	5.31106	4.74858	4.13903	6.33117	3.84154
LOC118152252	0.22805	0.49255	0.371712	0.27449	0.611217	0.197278	0.141788	0.65831	0.450862	0.55935	0.479077	0.504333
TMTC4	12.4173	24.1237	29.9241	27.9128	24.7191	32.3577	33.8008	20.2764	22.999	27.1155	20.0058	23.5229
LOC118152262	0.09597	0.284309	0.345997	0.119639	0.0388506	0.0963035	0.336464	0.455539	0.271242	0.232716	0.261013	0.356807
LOC100415407	0.14431	1.52684	0.867123	0.539701	2.33678	0.289623	0.216831	0.747264	0.757465	0.583224	1.64843	0.938926
LOC118152276	0	0	0.193749	0	0.0652659	0	0	0.208709	0	0.0651573	0	0.0749257
NALCN	7.15422	0.0617009	0.166863	0.138475	0.219216	0.0208998	0.0938821	0.143798	0.176595	0.117843	0.33987	0.154868
LOC118152277	0.181246	0.0383527	0.108906	0.0753153	0	0	0.0907763	0	0.0731798	0	0.098588	0.168463
ITGBL1	63.5919	0.440544	1.16757	0.337397	2.7981	0.0626743	0.531786	1.85964	2.00902	1.67438	6.5229	3.00905
LOC100386224	0.0481329	0.244445	0.0385626	0.16001	0.662497	0	0.192858	0	0.0583025	0	0.0261817	0.0671075
FGF14	0.737917	0.221446	0.290223	0.356812	0.255273	0.498142	0.188151	0.451582	0.422535	0.319916	0.386792	0.536229
LOC118147875	1.60854	0.0486252	0.0460254	0	0.511633	0	0	0.446214	0.231951	0.325043	1.31244	0.347076
TPP2	80.0606	65.2878	58.3898	56.3637	59.6096	52.8993	61.3741	69.4019	64.1413	64.5426	48.6591	61.353
METTL21C	0	0	0.0317183	0	0.128215	0.0397276	0.0793142	0.068335	0	0	0.0430698	0.110394
CCDC168	0.0344041	0.189283	0.144708	0.0643337	0.146239	0.146726	0.112003	0.170728	0.187529	0.125139	0.121641	0.0559611
TEX30	30.0812	17.6524	17.0502	20.1353	14.8766	24.0008	33.1221	22.8163	16.7158	24.5651	26.3572	20.105
POGLUT2	19.4796	31.1926	27.6067	26.8865	28.2708	33.117	42.5746	31.0773	22.9224	27.7284	34.3193	25.7967
BIVM	30.5776	14.4268	14.432	12.9191	14.096	16.5348	21.6714	18.0086	15.3291	17.2212	15.9163	15.2134
LOC103793684	0.506958	0.268188	0.812318	0.737319	0.461761	0.25436	0.571294	0.765663	0.409379	0.870765	1.10303	1.06021
ERCC5	22.5236	37.0502	31.5029	30.9243	33.176	19.9866	26.6015	32.8354	38.0663	33.6282	39.3625	38.3162
LOC100396337	0.128599	0.0310997	0	0.0203574	0.0396643	0	0.0736093	0.0634199	0.0395604	0.0395983	0.119916	0.0227674
LOC103794074	0.066331	0.0421081	0	0.0275633	0	0	0.099665	0	0.0267818	0.053615	0	0
EFNB2	48.6249	13.4767	14.1838	26.6568	10.2859	75.2555	57.9016	9.80249	10.4349	24.3819	7.67052	7.74509
ARGLU1	147.894	156.585	148.82	131.855	160.59	151.407	148.184	167.018	132.525	155.008	177.541	152.428
FAM155A	0.905553	1.72458	0.777322	1.08857	0.340402	0.389443	0.453543	0.809433	1.35804	1.05872	0.668491	0.961929
LOC108589170	0.0382142	0.0646908	0.091848	0.190555	0.0773495	0	0.153116	0.1649	0.370305	0.092665	0.083146	0
LIG4	15.3727	4.48683	4.31607	5.47104	4.9007	5.91314	7.95251	5.54305	4.99736	6.61639	5.32428	5.43124
ABHD13	5.55902	8.80699	8.31154	7.39839	8.28149	8.62526	8.3488	9.15848	7.04621	9.50105	7.93281	7.66136
TNFSF13B	0.155366	0.27945	0.451221	0.629473	0.267306	0.935438	0.330713	0.737474	0.250923	0.235466	0.274661	0.342971
MYO16	1.2011	6.4072	3.49108	3.79941	11.5037	0.569936	1.72543	7.70612	4.24807	4.48545	11.2637	6.23968
LOC118152333	0	0	0	0.0299903	0	0	0	0.0311432	0.07285	0	0.078515	0.0670816
IRS2	9.83887	5.6922	5.61552	5.26433	3.70019	5.1088	4.95741	7.95992	5.50706	6.12483	8.83598	6.33875
LOC118152335	0.143955	0	0.115332	0.0199398	0.116552	0.120379	0	0.0621189	0.154995	0.058179	0.104405	0.0892016
COL4A1	13.755	641.315	703.015	615.946	508.243	1117.84	1234.44	393.279	539.478	648.166	511.253	447.109
LOC100401177	0.641245	0.814147	0.513745	1.06586	0.908562	0.321737	0.321165	0.553415	0.776728	2.20284	0.697607	1.19204
COL4A2	25.4158	283.286	354.227	318.781	248.291	638.116	654.195	190.087	237.565	311.858	297.294	198.21
RAB20	0.265249	10.1405	14.5215	17.709	16.3931	38.9496	31.5295	8.46998	11.6022	12.2208	8.17594	9.03987
NAXD	47.6112	31.9067	36.3375	41.6847	31.7316	38.6336	40.8244	38.9507	46.039	36.8232	35.3485	36.5734
CARS2	19.6614	44.6594	60.8063	65.3359	44.9439	53.0671	48.0719	45.2751	40.3387	46.1385	65.8769	47.5817
ING1	11.2614	21.4388	18.6522	20.6091	20.1541	15.543	15.2116	19.4707	19.3512	18.956	23.4093	19.8419
LOC118152359	0.130527	0.262393	0.117646	0.0135599	0.356671	0.163726	0.424932	0.140812	0.263509	0.237385	0.2485	0.227478
LOC108589194	0.429608	0	0	0.0324583	0	0	0	0	0.031538	0.0315682	0	0.0363009
ANKRD10	16.0172	29.8814	30.3506	38.4444	26.2725	43.9898	45.7701	33.449	35.6422	37.6258	27.978	36.6728
ARHGEF7	10.1315	12.8931	12.6588	11.1849	16.489	10.0744	10.2841	14.2525	12.6718	10.9831	18.7251	12.318
SOX1	0	0	0.06762	0.14029	0.0683351	0	0.0422723	0.0364207	0	0	0	0
LOC103795419	0	0.16662	0	0.0654403	0	0	0	0.033978	0.158962	0	0.214154	0
LOC100407730	0	0.295007	0.418852	0.144831	0.423281	0	0.349124	0.300796	0.140724	0.281718	0.379168	0.161977
TUBGCP3	24.6605	27.9998	27.3979	23.861	28.35	26.468	31.8771	30.5639	24.9568	27.8997	33.6652	26.6673
LOC118152406	0.239483	2.02704	0.5756	0.597093	0.193896	1.92253	1.91911	1.24009	1.16033	1.35501	1.04213	0.222594
ATP11A	12.9237	47.2576	58.4644	37.846	47.6745	38.7437	41.1381	41.3611	37.7223	36.8299	54.5981	36.0617
MCF2L	0.280934	2.58398	2.34079	1.99236	1.91063	2.42443	1.0506	1.34967	1.55777	1.51385	2.93401	1.57543
LOC118152664	0	2.149	1.6527	1.8463	2.31256	1.27387	0.794754	2.8759	1.92209	3.33481	4.1431	4.42473
LOC103795678	1.20937	0.204728	0.107657	0.156347	0.0435181	0	0	0.208745	0.21702	0.173783	0.146185	0.174857
F7	55.5024	2.04835	1.05371	1.11492	1.19264	0.290354	0.922215	2.15665	1.16828	1.74346	2.20347	2.00484
F10	81.4597	1.0242	0	0.321806	0.274315	0.145709	0	0.710125	0.469022	0.352104	0.842491	0.674819
LOC108590940	0	0.280304	0.198988	0.068806	0.134061	0	0	0.142902	0	0.133838	0.0900674	0.230855
PROZ	0	0.168683	0.0798322	0	0.322706	0	0	0.171993	0.0804651	0.201356	0.108403	0.138926
PCID2	19.824	23.5242	21.0519	18.4622	19.9213	19.6394	23.0698	25.4954	18.9745	26.8474	24.9071	22.7433
CUL4A	73.0069	85.1866	78.5444	77.0786	81.366	73.996	76.703	76.7107	74.0384	83.7054	71.7524	76.047
LAMP1	739.153	404.704	418.858	424.82	362.516	474.02	460.139	372.703	360.377	400.322	393.578	339.064
GRTP1	5.2397	39.0724	37.9909	33.2694	47.6832	25.0802	22.149	34.4579	37.3189	36.8465	65.1538	39.1562
LOC108587858	0	0.618742	0.117132	0.243012	0.355112	0	0	0.252353	0	0.118174	0.477155	0.543562
LOC118152711	0	0.0786218	0.0446509	0.0154394	0.105287	0	0.0558266	0.0320658	0.0750082	0.030032	0.101051	0.155405
ADPRHL1	0.108962	0.0922284	0.218243	0	0.220551	0.164012	0.16372	0.0470191	0.0879894	0.176148	0.474158	0.151917
DCUN1D2	7.14854	5.96831	6.36835	7.0196	7.66155	6.24008	8.79644	9.35214	6.02585	7.8586	9.28281	8.10193
LOC118152739	0.209588	0.487851	0.335831	0.130639	0.169691	0	0.577343	0.542644	0.169247	0.338818	0.570024	0.633122
LOC118147899	2.85628	0	0.381393	0.79127	3.46884	1.9108	0.476852	2.05422	1.92209	1.15436	1.55366	0.442473
TMCO3	98.6167	33.0845	29.711	27.251	27.0327	37.6485	34.4171	29.7954	25.0444	26.6205	28.7305	24.9114
TFDP1	130.651	112.217	105.72	92.7705	101.118	99.9678	97.4608	112.546	105.414	99.6072	99.6554	101.201
ATP4B	0	0.0785751	0.037187	0	0	0	0	0.0801169	0.262373	0.112553	0	0.215712
GAS6	303.362	12.5719	21.4162	19.2941	9.41497	48.659	22.2755	14.4344	12.1284	16.8313	17.3352	9.24229
LOC108590958	44.5385	4.68886	5.41456	5.89297	3.52828	7.48594	8.17552	5.8964	5.93464	6.77616	12.6155	7.24282
C1H13orf46	0.0248834	0.0947784	0.0498394	0.144761	0.100733	0.137334	0.0872393	0.0429503	0.210985	0.120679	0.31131	0.127207
LOC118152791	0.0366533	0.186145	0.528579	0.45693	0.267084	0.183904	0.293723	0.126532	0.53277	0.17776	0.717749	0.20441
RASA3	44.0004	21.4639	21.3226	23.9758	18.112	19.3038	28.6725	15.6436	24.0327	16.4254	24.8544	17.6222
LOC118152794	0	0.131571	0.0622683	0.0645934	0.157317	0.0779919	0.0778535	0.0335382	0.31381	0.0628221	0	0
CDC16	82.9862	101.014	105.22	95.6407	105.542	90.1968	118.803	114.316	93.431	111.54	135.114	107.734
LOC103796350	6.9265	1.50757	3.88451	2.87826	1.84262	3.97176	2.77529	2.04953	1.9976	2.79933	2.47588	3.49492
UPF3A	43.2093	34.3973	40.9758	36.4804	41.0761	34.3126	43.8147	36.226	26.7264	35.3969	35.9126	32.085
CHAMP1	29.629	23.7386	23.2436	26.0254	27.5181	31.5682	36.8466	25.5885	24.8226	27.572	29.8174	23.6407
LOC118152818	0	0	0.130445	0.473607	0	3.186	0	0	0.131479	0.197408	0.177129	0
LOC118152819	0.0872308	0	0	0	0.141251	0	0.0873785	0.112925	0.0352203	0	0	0.0405394
SLITRK1	42.4494	0	0	0	0	0	0	0	0	0	0	0
LOC108589297	0.205916	0.697169	0.259244	0.220029	0.309619	0.177113	0.294664	0.330037	0.285054	0.166441	0.512034	0.273419
SPRY2	26.5725	141.63	136.17	116.963	183.449	45.1113	62.6504	124.933	127.018	97.9191	188.442	122.847
LOC100410506	0	0.234748	0.444394	0.460988	0.224547	0	0.277811	0.239355	0	0.448347	0.301718	0
LOC118152830	0	0.588264	1.25283	0.818271	0.656484	0.348707	0.696176	1.8494	0.888608	1.73211	1.51217	1.39963
NDFIP2	21.3525	17.1899	17.6511	21.4353	17.3415	26.1642	29.7184	18.2706	20.4129	20.0441	21.1027	16.5824
LOC103796765	0.495693	1.07888	1.30487	1.35359	1.57667	1.17248	1.98613	1.77231	1.28662	1.68852	2.50371	1.3822
RBM26	17.5588	27.294	25.2982	24.1252	28.7318	27.7699	31.3679	30.0884	26.5182	31.9444	34.6702	28.3121
OBI1	18.4433	0.816739	2.00296	3.57227	1.02983	7.26212	13.5099	0.567795	0.832328	3.93519	0.286293	0.774576
POU4F1	0	0.104436	0.0494259	0.102543	0	0.247627	0.0617968	0	0.0498178	0.149597	0	0
EDNRB	50.2519	4.99581	4.66978	7.61005	3.26024	146.169	24.1095	6.34746	0.668158	4.99369	0.300048	0.751974
LOC108589315	0	0.162363	0.307364	0.15942	0.310614	0.192489	0	0.496646	0.1549	0.232573	0.626046	0
SLAIN1	0.6349	15.5844	11.7162	12.9276	13.7763	6.51973	7.8861	16.4382	13.3813	15.9259	15.5869	15.9333
SCEL	0.0957738	0.256706	0.268558	0.0530641	0.284322	0.28832	0.127915	0.192864	0.0773393	0.335458	0.0520958	0.118692
MYCBP2	21.0791	12.4533	10.2455	8.81818	14.028	11.9331	14.9711	11.0367	10.1305	13.0467	14.1216	11.8016
LOC103787766	0.1685	0.451637	0.359991	0.140038	0.454748	0.507256	0.225047	0.436263	0.63498	0.499391	0.458275	0.548157
FBXL3	47.1659	17.2273	18.1318	18.3308	18.7355	30.2583	30.404	18.6536	14.4882	22.4416	27.7256	17.5399
CLN5	77.3324	39.0492	39.2485	40.0362	38.0746	33.1736	51.4465	43.665	33.4878	35.6008	39.07	30.7746
LOC103788035	0.669937	0.870828	1.03513	1.03401	1.22042	0.744294	0.551237	1.03246	1.15926	0.79292	1.30146	0.733884
KCTD12	31.0856	0.956564	1.04295	1.81901	0.752845	1.6939	4.44218	2.35809	2.11399	1.76913	1.64965	1.48921
LOC100406506	0.0935923	0.0528125	0.0749832	0.0259277	0	0.0939176	0	0	0.10077	0.0252167	0	0.0579944
LMO7	42.6725	4.46774	6.30063	7.38106	6.54762	13.4605	8.92538	5.06528	5.30258	7.71099	8.87161	7.12062
UCHL3	68.513	141.998	115.972	132.432	141.62	106.946	129.117	146.81	160.477	151.84	173.479	168.965
COMMD6	58.9301	68.2662	80.8134	95.5387	73.1355	66.9044	83.5897	97.3552	70.5125	101.698	83.9977	101.852
LOC118152906	0	0.0493699	0	0.0484752	0	0.0585304	0.0292132	0	0	0.0471459	0.158636	0.108428
TBC1D4	9.57263	4.68207	3.91868	3.91819	5.17587	6.48149	5.75109	4.14504	3.35238	5.17619	3.84369	5.20304
LOC103788291	0	1.26213	0.938654	0.531111	2.75951	0	0.21338	0.367685	1.89219	0.602638	2.08568	1.18798
LOC103788360	0.440351	0.175399	0.290537	0.193748	0.0419443	0.155958	0.389203	0.380037	0.251006	0.167498	0.140898	0.144457
KLF12	8.38859	3.22143	3.6137	3.33366	3.4363	2.57766	3.3789	2.78668	2.91657	2.34535	4.3517	3.16623
LOC118152917	2.15582	1.95508	1.60381	1.53572	1.12207	0	1.07974	0.66448	0.746088	0.497869	0.837609	0.572509
KLF5	14.3486	30.9548	30.2033	32.9107	69.7711	67.1511	38.265	23.1985	29.3465	30.3876	75.0497	33.4291
PIBF1	13.3479	11.1939	9.15776	7.8245	11.4837	11.7416	16.7193	12.9835	7.00714	11.0871	9.49352	10.4416
LOC100395014	2.12922	3.00371	6.39701	4.12899	5.74636	1.06831	6.39849	4.90024	3.15222	3.44208	2.31637	2.3089
LOC103788559	0.136728	0.289324	0.054771	0.45453	1.32841	0.48021	0.342398	0.118001	0.386437	0.442065	0.966845	0.190627
LOC103788967	0.682842	0	0.182357	0.662083	0.184286	0	0.227999	0.294657	0.367606	0	0	0.211561
DIS3	36.1155	66.4544	63.0548	55.574	75.9078	52.5553	62.0528	63.8747	59.6579	71.2619	80.163	69.9491
BORA	12.275	42.9628	40.8687	38.8348	47.0252	38.1084	42.4469	51.7163	48.799	53.4809	49.4068	56.4898
MZT1	20.113	42.3413	38.0874	43.5523	52.8752	44.6932	51.2489	47.4894	42.6796	48.6044	41.1344	53.4862
LOC118151523	0	1.66452	0.787765	0.653744	2.70672	0.197337	0.984934	2.03662	5.39927	2.86118	7.27391	2.92456
LOC100397189	0	0.222604	0.120401	0.124897	12.5021	5.73057	0.0752683	0.0648492	5.76441	5.64846	7.84757	5.09844
LOC100407962	6.08576	1.61893	3.20404	1.15606	2.46364	2.70449	4.00599	3.90164	3.15924	2.24872	8.70144	5.01009
DACH1	0.110115	0.279612	0.308773	0.36606	0.0222884	0.359118	0.854837	0.0712747	0.11115	0.311519	0.569019	0.332635
LOC100408323	0	0.206076	0.130038	0.0674471	0.0657068	0.0814375	0	0.0700398	0.131069	0.131195	0.132433	0.150864
LOC108589373	0	1.78599	0.2415	1.87888	4.02689	0.302482	0	1.43081	0.365122	0.365472	16.3964	0.280176
LOC118152975	0.445927	0	0	0	0	0	0	0.0592077	0	0	0	0.127532
PCDH9	6.40891	0.367584	0.179237	0.388266	0.330301	0.475406	0.257054	0.374797	0.276301	0.244654	0.916266	0.39142
PCDH20	1.93914	2.16466	2.36414	6.76168	1.70653	4.7378	6.36215	2.91051	3.44951	5.74713	3.08794	1.3322
LOC118152986	0	0	0	0	0.0183111	0	0	0	0	0.0914033	0.196833	0.0420426
TDRD3	8.55712	7.34342	7.77209	7.52422	7.88924	7.63397	9.00398	7.85072	6.82291	8.80066	9.03924	7.36187
LOC100410744	1.69905	3.45149	3.26695	3.24774	3.3015	3.40992	1.87213	0.879804	3.01845	2.67801	4.06646	1.42131
DIAPH3	50.0455	43.2261	40.7099	39.3871	47.0068	67.207	47.1084	34.4737	40.3693	39.6242	43.7634	37.7286
LOC100405040	0	0	0.114348	0.355854	0.520009	0.143223	0.285937	0.369534	0.461019	0.346096	0.310543	0
LOC103789907	0	0.104792	0.109108	0.164628	0.120285	0.0496942	0.136416	0.106848	0.11997	0.130092	0.0808122	0.230148
PCDH17	0.342863	0.224251	0.692972	1.02322	0.0883262	0.719388	2.60705	0.349703	0.371257	0.453493	0.1865	0.115885
LOC100398638	0	0	0	0	1.08865	0	0	0	1.49298	0.271711	3.10844	2.0309
LOC118153008	0	0.600742	1.13725	0.442392	0.574636	0.89026	0	1.22506	0.286566	0.860521	1.35122	1.15445
LOC118153006	0	1.48036	1.8099	1.49391	1.90771	1.85254	1.65459	1.8029	0.725776	1.39404	3.14471	0.88054
LOC118153011	0	0.171529	0.0202948	0.105263	0.143566	0.101678	0.0507487	0.196757	0.122734	0.143327	0.303137	0.0470899
OLFM4	0	1.22879	0.710778	0.692633	2.56845	0.269776	0.296227	1.11369	1.19402	1.02132	0.438707	0.649691
PCDH8	0	0.588264	0.30934	0.497381	0.937834	1.85977	0.850882	0.266581	0.40533	0.405719	0.336038	0.251216
LOC100402283	0	0.208459	0	0	0.398801	0	0	0.21255	0.298317	0.0995345	0.133965	0.228913
CNMD	0.0998358	4.22517	1.55971	3.02848	2.18244	0.751371	0.550027	2.75717	5.11934	3.10682	3.90999	3.619
SUGT1	10.3349	15.3344	14.812	16.9544	18.3206	14.9694	16.517	18.0846	16.9132	18.9561	26.2713	20.5405
LOC108591195	0.386972	0.327542	0	0.48241	0	0.388317	0.193814	0	0	0.390984	0.420984	0.719361
LOC108591197	3.79808	1.65204	2.55688	2.5866	1.30264	1.34983	2.19288	3.6876	1.6826	2.81413	4.18929	2.03478
LOC118153031	0.41335	0	0.165582	0.0858823	0.0836664	0.207394	0	0.0891837	0.0834473	0	0.224841	0
LOC118153034	0.487186	0.103091	0	0	0.197223	0	0.366008	0.840915	0	0	0	0.226414
LOC100394972	3.39549	0.791397	0.354829	1.77905	0.796848	1.35798	1.57739	0.233584	2.06638	2.12802	1.73989	1.76097
LOC100412893	12.7967	4.19149	4.49113	5.86768	6.07356	9.02001	8.15271	5.14823	6.18962	9.44525	9.4588	6.6383
LOC100412192	0.282101	0.179083	0.226011	0.293063	2.11271	1.69849	0.14129	0.791254	3.64484	4.67443	4.7569	4.71971
CKAP2	64.0898	185.121	163.192	157.601	203.069	182.336	183.773	162.227	164.944	174.935	190.389	159.18
NEK3	19.2132	41.0984	19.9737	32.0561	47.4192	42.6372	41.6893	21.5661	25.4287	35.8923	25.8905	30.0243
LOC100388825	1.31403	10.5662	3.43055	4.82018	12.565	1.54594	5.65083	6.74565	7.2631	10.7677	15.7248	10.8027
LOC100410213	0.581123	0.151346	0.196975	1.00308	0.126673	0.762571	0.35822	0.0385791	0.433171	0.885238	0.486307	0.540139
LOC100403552	3.85539	2.82725	1.17162	1.82305	2.19311	0.700384	2.64674	1.96484	1.90556	2.98197	2.92874	2.00799
LOC103790443	5.25456	5.26034	3.11995	4.65516	5.11813	2.5695	4.16802	3.24576	4.54471	4.50595	4.75883	3.39647
LOC118153073	10.7062	8.88751	15.4744	11.2053	10.6021	15.8292	11.028	11.1129	12.7088	11.5841	13.6522	13.7265
LOC103790647	64.1142	63.9745	61.8946	69.022	70.5784	57.0883	72.4397	60.158	50.8508	53.9673	59.6267	45.7849
LOC100411834	1.67204	13.6082	1.33959	1.38961	7.87955	0.645329	1.63193	1.29503	6.95877	8.17833	7.08946	9.00594
LOC100413246	1.51276	0.63094	0.351297	1.29367	0.727776	0.88001	1.0761	0.529793	1.16847	1.38225	0.763234	1.40607
DHRS12	0.0697275	0.078692	0.0186212	0.0579495	0	0.0932931	0.0931275	0	0.0750752	0.112721	0.101142	0.172827
LOC100389222	0.617981	0.610253	0.0825178	0.171198	0.416952	0.20671	0	0.355558	0	0.416259	0.11205	0.191466
ATP7B	1.47305	23.1137	23.2154	12.2073	16.0041	20.1312	15.9851	11.1752	22.7254	23.8188	8.54678	26.8551
ALG11	0.011409	0.0193136	0.0457025	0.0189636	0.0277115	0.0228972	0	0.00984631	0	0.00922181	0.0124117	0
NEK5	1.75479	2.70436	0.769256	1.67851	2.73427	0.398692	2.0065	1.72875	1.45713	1.65925	1.6749	1.3079
LOC118153108	0	0.0609609	0	0	0.0291559	0	0	0.0621571	0	0.0291074	0	0.0669424
TMEM272	0	0.336253	0.257651	0.125775	0.260376	0.246779	0.0757972	0.244893	0.336074	0.244652	0.04116	0.263747
LOC100413807	0.0582624	0.0986293	0	0.0726315	0	0.0584649	0.175083	0.0502823	0.0940961	0.117733	0.0316916	0.0812301
WDFY2	13.5094	14.6684	17.6145	12.7616	12.4844	10.7087	12.6491	17.4608	11.9696	12.716	15.3262	12.3518
LOC103791417	0.566249	2.03697	1.36098	1.58828	1.43268	0.49719	2.76514	1.16064	1.14314	1.65915	1.92506	0.394735
INTS6	28.198	25.3808	19.3729	21.4262	22.1244	25.3391	28.08	29.3459	18.8759	23.4257	24.8173	20.2392
SERPINE3	0.0235937	0	0	0	0.0573073	0	0.070901	0	0.0381048	0	0.0513349	0.087719
FAM124A	0.0318725	9.68496	6.8562	5.48316	7.63836	7.53205	8.22106	7.90825	6.44729	4.71451	5.70385	7.25803
C1H13orf42	0	0.116224	0.0314314	0.0652102	0.0476457	0.0787366	0.0392984	0.0677169	0.0633612	0.031711	0.0640203	0.0364651
LOC118153147	0	0.0418503	0	0	0	0	0.19811	0	0	0.319721	0	0
LOC100390920	0.0442499	0.0249694	0.0472688	0	0.0477687	0	0.0738747	0.0636485	0.13102	0.0715339	0.0641856	0.0274194
RNASEH2B	15.402	16.6308	15.4432	14.797	14.7018	15.2686	19.3831	16.057	15.5957	18.9977	11.5487	15.4583
LOC108591259	0.899442	1.11659	0.720605	0.697678	0.388387	0.240685	1.38148	1.242	0.193685	0.678547	0.326166	0.780275
DLEU7	0	1.75492	0.630067	0.831847	0.694615	0.789168	0.358076	0.617018	1.06806	0.866825	0.38889	1.36227
LOC108587725	0	0	0	0	0	0.0728545	0.169692	0.020886	0.0390852	0.0391227	0	0.022494
LOC100391626	0.705732	2.24006	0.989468	2.05283	0.999932	1.41637	1.59059	1.67494	0.712366	0.713049	0.767761	0.81995
LOC103791475	12.867	21.046	21.8014	21.0259	24.6364	26.5214	23.6876	19.2831	19.7979	22.8386	21.3753	21.8181
LOC103791486	3.21969	3.48112	4.50003	5.03916	3.78651	9.8813	9.51064	4.66496	4.06126	5.94576	4.67876	4.91488
KCNRG	0.79842	0.176296	0.139058	0.230802	0.112423	0.487684	0.834545	0.0599185	0.0560644	0.112236	0.30212	0.161328
TRIM13	14.4236	23.3518	23.383	27.8764	18.4183	26.2762	30.884	28.1961	18.2137	24.3734	22.1154	20.7844
LOC103791476	0.85231	1.15426	0.682844	0.425005	0.138013	0.855272	0.341501	0.882685	0.275303	0.551134	0.927223	0.47532
SPRYD7	25.4714	15.2579	12.4402	14.6636	15.1109	14.7629	20.4576	16.5035	16.6773	21.0624	21.4969	23.1063
LOC118153250	0	0.308793	0	0.454795	0.590748	0	0.182719	0.157426	0.7365	1.76929	0.396886	0.169546
KPNA3	47.7751	57.6691	52.5265	49.3751	63.654	54.3379	58.6872	58.224	48.7639	53.7555	54.7706	55.2364
EBPL	21.1991	57.3539	51.9271	65.7357	49.365	41.1316	52.5422	62.2379	63.7685	58.394	47.1002	64.4101
RCBTB1	33.1893	83.9767	68.5506	60.1584	78.3465	65.441	53.6795	71.1062	72.9773	68.9557	102.574	72.048
LOC100403480	0.909572	3.33616	2.79343	2.2048	1.10464	1.7494	1.21482	2.22414	2.32591	1.6542	1.2369	1.47949
ARL11	0	0.0732207	0.0519794	0	0.140078	0	0.129979	0.0373287	0.0698553	0.0349611	0.0470546	0.16081
LOC100404214	0	0.304699	0.072102	0	0.291458	0	0	0.155339	0.0726737	0.0727433	0.195812	0.250947
PHF11	35.6078	26.5542	16.3057	37.7074	33.2179	22.0801	21.2858	27.6638	56.8994	37.7469	49.7496	41.0704
SETDB2	11.5409	13.4282	13.4352	12.8505	17.8649	9.41729	11.5717	16.8831	14.5251	15.4511	24.2598	17.1756
CAB39L	16.2192	0.568895	0.510137	0.352791	0.085922	5.59085	8.45111	0.22897	0.514182	1.71558	0.442563	0.197278
CDADC1	20.648	7.00081	6.76884	7.3497	8.82223	7.56687	9.27372	7.18929	6.28053	8.23315	8.13902	8.97207
MLNR	0.0349235	0.133021	0.223837	0.174147	0.0565511	0.122657	0.192405	0.0602803	0.155108	0.169371	0.189966	0.210993
FNDC3A	50.6748	25.1722	30.9229	31.3396	22.3548	53.2878	57.1901	28.6206	21.3459	27.5403	17.1078	20.6322
LOC103791546	0	0	0.205583	0	0.0519392	0.128748	0.128519	0	0.621638	0.155558	0.0697893	0.298133
CYSLTR2	0.028251	0.0956492	0	0.0469579	0.0228732	0.0566983	0	0	0.0456265	0	0	0
LOC100406030	0.227283	0	0.546275	0.0944456	0.184017	2.16669	0	0.196152	2.11066	0.64299	0.370889	0.95064
RCBTB2	15.6036	11.4895	11.8658	13.8615	11.1317	8.32115	11.7932	13.1416	11.9056	9.42933	10.7026	10.7555
RB1	39.3033	19.0174	26.8245	28.8722	16.8025	70.7328	62.6481	18.1142	15.0432	27.0377	7.75391	10.3247
LPAR6	5.8054	0	0.101664	0.369109	0.0513694	0.636675	2.03374	0.219027	0.153704	0.410271	0.138047	0.117945
LOC103791583	0	0.325125	0.153871	0.319233	0.155498	0.385451	0.57715	0.165752	0.155091	0	0	0.357026
ITM2B	669.211	153.919	199.142	279.515	167.682	467.645	347.786	176.92	177.486	214.275	183.305	147.984
MED4	44.064	56.8294	51.4556	49.3797	63.8787	57.6237	73.0454	61.5923	50.6474	59.2565	66.3824	60.2831
LOC118153542	0.0598479	0.101313	0.0479483	0	0	0	0	0.103301	0	0.0967495	0.0651082	0
LOC108591336	1.62382	2.134	3.56051	1.70467	1.69529	3.85926	3.12473	2.80282	3.76127	4.2139	3.76553	3.4555
SUCLA2	52.4474	29.7603	30.0009	33.4848	32.3951	45.243	41.7273	26.3497	28.7978	33.5583	49.1705	33.0951
LOC118153536	0.439702	0.165411	0.313134	0	0.0791114	0.44123	0.293631	0.0843283	0.236712	0.276429	0	0.0908204
NUDT15	7.83759	21.3831	22.4041	20.0787	24.1812	19.5475	17.3405	15.7938	26.7908	26.7857	27.0281	25.7091
LOC118153548	0	0.080735	0.0764185	0	0	0	0	0.0823193	0.115536	0	0.311302	0
HTR2A	3.43746	0	0	0.0457091	0	0	0.0550925	0	0	0	0	0.0255602
ESD	119.559	100.954	102.181	97.1264	98.0066	98.1698	115.765	109.365	96.1971	109.889	104.389	108.67
LOC100401558	0	0.29633	0.186991	0.193973	0.188969	0	0	0.20143	0.188474	0.282981	0.507824	0.216937
LRCH1	4.06048	12.2907	13.302	13.7592	15.5677	8.40683	12.9832	10.9233	13.2232	10.3766	13.9039	15.0788
LOC100403125	1.71822	1.90882	1.46262	1.96348	2.4345	2.69405	1.8287	1.94628	2.16796	2.60405	1.86924	1.79667
RUBCNL	0.529299	1.45604	1.30751	1.9062	0.892796	0.708184	1.14876	1.37041	2.56452	1.56871	1.48754	1.6809
LOC100408035	0	0.0903001	0.0170944	0.0443319	0.0172752	0	0.042746	0.0552432	0.01723	0.0517394	0.139273	0.0594962
LOC100414528	24.7361	3.02589	3.64943	3.5461	0.746942	4.51311	3.92752	1.09477	2.04871	2.05067	1.75638	1.17906
LOC100390195	0.368407	0.155914	0.0491927	0	0	0	0.12301	0	0.0495827	0	0.133596	0.0285354
LOC100393827	47.6093	154.096	128.512	129.41	157.87	78.9197	120.52	139.262	140.98	156.523	166.637	159.422
LOC100389836	0	0.206183	0.195159	0.202446	0.295835	0	0.122003	0.210229	0.29506	0.39379	0.265003	0.113207
MFSD14B	23.0268	42.998	35.8553	37.1743	43.6397	42.157	36.3127	43.2242	37.0255	37.8899	41.1111	38.5827
LOC108591661	0.0691205	0.0585052	0	0	0.279814	0	0.0692375	0	0.0558162	0.0558697	0.0751957	0.0642457
LOC100391263	1.888	17.5301	13.9801	12.9045	18.1765	14.7546	12.6882	14.6054	11.9565	14.5762	18.61	14.1345
LOC108591653	0.737684	5.61954	4.62957	7.0504	5.57442	3.82461	6.03462	6.57867	4.96413	4.17386	7.2227	3.65685
LOC103791986	0.0630796	0.266961	0.151612	0.122324	0.17024	0	0.126373	0.10888	0.220732	0.169956	0.274496	0.0781746
LOC100390552	0.0600782	0	0.0721991	0	0.0486418	0.0904304	0.3009	0.0518494	0.0727715	0	0.163397	0.223364
LOC118153609	0	0.0218986	0.0155458	0.00537543	0.00523673	0	0.0129578	0.0111641	0.0208921	0.010456	0.102029	0.0240472
SUSD3	0	4.02804	1.90634	1.71029	3.64473	1.29066	0.901856	2.10904	2.28497	1.87131	2.51862	2.39096
CARD19	21.0119	4.35105	5.40543	4.1654	3.06946	8.18893	6.82272	2.71731	1.55665	3.47986	3.42531	2.56816
NINJ1	12.8851	9.66106	13.8997	10.1605	5.87331	12.0645	9.14664	3.80891	6.51336	8.20076	5.40838	3.63063
LOC100397447	0	0	0	0	0	0	0	0.0490202	0.0458672	0.275467	0.123585	0.158382
WNK2	0	15.6621	10.6022	8.99441	13.7918	5.06805	4.23938	6.37865	8.86729	8.45618	15.1144	6.88608
FAM120A	152.658	77.0002	63.6395	65.4195	70.0858	82.0896	72.337	60.2007	66.8753	66.7501	65.8506	73.001
LOC108591679	0.0761674	0.25788	0.244092	0.189905	0.205561	0.942663	0.330618	0.208161	0.123013	0.184697	0.41431	0.283183
LOC103792037	0.332691	0.312887	0.414621	0.215051	0.448935	0.185471	0.555425	0.191416	0.179103	0.298792	0.321718	0.240511
PHF2	36.6223	6.22026	7.289	5.93851	5.25835	14.0413	11.7346	5.85084	4.52194	5.97293	4.92668	4.27227
BARX1	0	0.256794	0.0810214	0.420234	0.327513	0.507402	0.202601	0	0.0816637	0.326968	1.32021	0.469984
PTPDC1	9.03773	8.32472	10.1596	7.51112	5.88677	8.34737	10.2904	8.40711	7.55068	8.70804	9.16868	6.22032
LOC118153646	0	0.161372	0.101829	0.264079	0.102906	0.255085	0.063658	0.164538	0	0.154102	0.069136	0.413479
LOC108591688	3.22766	5.03817	7.11961	4.52882	5.15861	6.14124	5.20659	6.54791	4.50196	5.79379	8.25395	5.53251
LOC100404937	2.48906	5.6524	6.97145	4.70906	4.89886	5.19849	3.08112	3.91206	3.7258	3.63123	2.20149	3.00946
LOC108591695	0.356336	0.445236	0.489404	0.32435	0.659439	0.64704	0.526911	0.951878	0.205535	0.480041	0.99683	0.504694
LOC100406400	0	0.039346	0.111727	0.115899	0	0	0.0465637	0.0802362	0.187688	0	0.151712	0.172827
LOC103792067	0.0840383	0.071132	0.100993	0.279372	0	0.0843304	0.0841806	0.217583	0	0.271711	0.18285	0.156223
LOC108591704	0.31193	2.48938	2.8918	2.11096	1.37099	1.16262	1.91939	4.115	1.87118	2.37724	4.26607	2.56796
SPIN1	53.2855	84.5904	69.5397	75.8481	81.8665	56.8139	57.4156	76.9122	77.3458	75.6274	84.0808	73.1408
NXNL2	2.34162	40.4057	38.4586	20.1242	32.4452	12.977	14.6066	35.4115	25.2693	34.9722	39.2536	36.6538
C1H9orf47	1.97307	2.32497	2.34014	2.15423	2.12997	3.14459	1.492	1.93654	1.92132	2.00134	1.89396	1.31251
S1PR3	14.4451	9.76563	9.20633	10.2827	8.7903	12.7261	11.2007	7.43457	7.60579	9.36322	7.48721	6.94318
SHC3	3.09935	4.48346	1.08101	2.97552	4.08853	0.134057	1.07055	1.21636	2.06049	0.939446	1.90388	1.161
CKS2	71.196	562.914	546.056	478.152	565.927	495.207	639.627	873.908	526.385	762.188	971.066	813.167
SECISBP2	17.1977	30.8545	27.1981	28.7527	32.3383	21.2969	26.2098	27.0401	24.8494	22.9209	25.6188	22.4078
SEMA4D	1.50016	31.1747	29.6315	23.7234	31.5284	14.906	12.8502	27.1824	25.7454	25.736	36.8958	25.1441
LOC103791906	0.171435	0.377278	0.604333	0.170973	0.388643	0.516093	0.240416	0.532635	0.2215	0.692851	0.634111	0.478034
GADD45G	2.37891	15.5594	18.5393	17.4941	14.0661	28.0674	24.9126	30.9828	26.7779	33.5627	33.8793	27.2037
SPATA31E1	0.124815	0.0528231	0.149996	0	0	0.125248	0	0	0.0503952	0.100887	0.0678926	0
LOC100895811	8.52659	5.99922	5.72116	3.72032	5.2639	5.61502	7.4734	6.8988	5.12101	5.90127	8.00057	5.15141
NFIL3	29.1529	27.7532	24.4686	30.2994	26.8683	30.4483	31.9834	28.041	24.7694	32.6478	33.4772	22.0277
AUH	18.5482	33.0246	27.1054	29.3941	36.7818	25.0867	22.5033	28.2372	34.5147	28.9606	34.2157	31.5176
LOC118153706	0.332219	0.0937328	0.621049	0.0920342	0.537957	0.555623	0.332782	0.764577	0.0894247	0.716083	0.722839	0.617579
LOC118153708	0.240637	0.10184	0.240988	0	0.0243537	0.105644	0.0301305	0.155758	0.157884	0.158036	0.0327234	0.237645
SYK	0	1.79148	1.75583	1.38476	1.39764	2.47034	2.72157	1.55459	1.03034	1.10412	1.69835	0.697611
LOC118153711	0	3.36839	1.15938	2.82628	1.75746	1.16171	0.942214	2.12314	2.22029	2.39787	5.98235	2.5556
DIRAS2	0.406358	1.54778	1.87198	2.8706	1.42569	7.00006	3.93478	1.31513	2.18762	2.51817	1.21571	1.57375
LOC100392489	3.29165	6.75784	5.77932	5.26756	6.60593	5.93853	5.89291	7.82731	6.07964	6.53834	7.69526	7.09544
CTSL	543.964	557.464	562.724	563.063	525.422	706.416	576.023	491.352	518.45	563.628	474.261	493.988
DAPK1	20.2599	181.047	195.963	142.54	190.665	90.9508	85.6305	178.282	164.976	139.267	188.577	153.669
LOC100413679	0.458541	0	0.0319451	0	0.0322829	0.140041	0.119822	0.0344118	0.0643967	0.0966877	0.0433777	0.037061
LOC100411835	31.2912	31.7828	35.0974	55.6521	59.2831	56.8339	36.3593	33.7567	37.1444	42.4914	34.0415	42.754
GAS1	275.715	3.73219	10.0005	15.6013	4.69875	141.069	34.5552	2.46233	1.2567	9.22463	2.11629	1.29581
ZNF484	3.63992	1.23763	1.58272	1.29277	0.982343	1.90433	3.24096	1.51699	1.2938	1.47106	1.84454	1.27232
LOC100384909	0.721064	0.0369894	0.0350118	0.0363191	0.053073	0	0.0437749	0	0.0352893	0.0529848	0.0950838	0
PRXL2C	192.985	91.075	83.2759	92.2357	74.7565	125.404	130.95	98.5428	79.3592	102.786	88.2156	93.1286
LOC100414698	0	0.946964	0.662507	0.64682	1.37841	0.927424	0.535976	1.21743	0.43208	0.825671	1.1642	0.949456
CDC14B	10.2982	70.5899	79.7067	83.6929	104.924	44.0183	63.3238	92.2847	82.571	61.1077	110.348	69.6384
LOC108591742	1.76988	1.33162	0.630212	1.96123	0.955315	0.394675	0.196987	2.54578	1.11161	0.635817	1.49757	1.27949
HABP4	33.1076	35.8185	31.1682	21.4008	23.227	34.9755	26.4833	21.5611	22.867	29.3919	30.8064	27.0583
ZNF367	14.0194	12.2074	12.5743	9.44794	13.4628	11.5141	9.94278	11.2023	10.0364	11.0746	12.552	10.527
SLC35D2	20.7654	4.22377	3.32087	4.28101	3.38858	4.32097	7.21571	6.80729	3.96465	3.90339	4.07156	4.37637
LOC118153757	0.333996	0.0706755	0	0	0.202813	0	0.501843	0.144125	0	0.0674918	0.272514	0.543271
LOC118153765	40.2486	32.1663	33.9014	31.1354	32.0778	36.1513	56.2455	55.3603	33.5173	68.1155	58.1536	59.8728
LOC100389715	13.1608	15.8341	20.7303	15.3519	15.4505	14.2677	13.3478	20.8301	18.1618	18.1222	18.1526	19.5722
ZNF782	0.100478	4.81934	3.56883	6.1516	1.62703	2.55429	2.18072	3.72879	3.4619	3.1945	6.48571	3.67342
LOC100896616	0	0.560014	0.477065	0.219946	0	0.0663923	0.0662744	0.114201	0	0.427829	0.359888	0.49197
CTSV	90.8435	328.167	416.593	199.168	285.178	217.272	209.722	322.783	326.698	334.632	310.581	253.915
LOC100408211	0.0443085	0.0750075	0.177493	0	0.107622	0	0.0443835	0.229438	0.25046	0.286515	0.433827	0.123551
LOC100411836	0	0	0	0	0.618191	0	0	0.329478	0.308286	0.462872	0	0.354844
FBP2	0	1.14853	1.47538	0.845789	1.96182	0.19452	0.194175	1.00377	1.13488	0.940109	1.42347	1.53149
FBP1	0	2.89057	2.24202	2.16806	2.15052	2.47499	1.18779	2.78355	4.826	2.53033	2.8896	4.32043
AOPEP	8.10194	3.91651	6.10456	5.63467	4.37552	5.72782	6.72875	4.60239	3.43354	4.41878	5.24761	3.59507
FANCC	2.79546	7.6663	7.88351	8.45668	7.36937	8.3482	6.27243	9.22568	8.25302	6.52559	6.8122	5.69549
LOC118153797	0	0.156964	0.445714	0.308238	0.375356	0.372175	0.0928786	0.800218	0.748746	0.82441	0.201743	0.603276
LOC118144505	0	0.246665	0.350216	0.048439	0.0943785	0	0.0583828	0.0503011	0.0941313	0.164888	0.317035	0.0541736
PTCH1	2.39598	13.415	11.7834	5.75178	13.1663	15.3924	11.6434	9.81509	6.79795	9.67673	22.9307	6.99699
ERCC6L2	16.8799	8.13079	6.52663	7.99022	6.08728	10.3677	9.63865	3.75106	8.04024	9.19483	9.46565	6.29851
LOC118151578	0	0.115933	0	0.227664	0	0	0	0	0.221208	0	1.34106	0
LOC108590011	0.43057	0	0.0246399	0	0	0.0154309	0.0616142	0	0	0.0497182	0	0
LOC118153814	0.0668135	0	0	0	0	0	0.0167317	0	0	0	0.036343	0
LOC118142825	0.510272	0.123402	0.0803027	0.136311	0.0516421	0.027431	0.255568	0.424653	0.00735812	0.279877	0.802944	0.152449
LOC100408163	2.89847	0	0.524359	0.310822	0.227102	0.0938238	2.6224	1.45247	0.188756	0.944683	3.25494	0.521429
ZNF510	5.27986	1.01297	0.902413	1.18184	1.52753	2.03451	1.79114	1.28803	0.716285	1.76398	2.09845	0.968413
LOC100413489	7.58371	4.58502	3.41765	6.7529	4.38578	6.25113	6.30785	6.89561	5.30382	6.84137	11.0495	5.47546
LOC100388384	0.617833	1.06967	1.57496	1.41205	1.78489	1.12724	1.65972	1.86623	0.782386	2.08836	2.70382	1.61837
FGD3	0	1.74161	1.08329	1.0586	2.2371	1.61248	0.451478	0.997822	0.965288	1.28301	5.60681	1.29321
BICD2	29.3567	21.4895	18.5143	20.6791	24.6571	24.2545	25.2021	17.9453	19.635	20.346	25.2977	18.161
LOC108591634	1.04294	0.88277	1.43241	1.60972	1.56819	2.54166	2.68639	1.92877	0.96251	3.01073	1.45878	2.35423
IPPK	6.59625	9.02217	8.6802	11.6791	10.9134	10.5523	10.1505	10.4368	11.3995	11.6164	12.8787	11.5957
CENPP	13.6751	12.2391	15.2667	15.6039	14.9744	18.1094	15.9439	15.333	14.1658	15.0401	16.9501	14.7423
LOC108591630	2.63618	7.03727	3.73666	2.35942	4.59709	2.03488	5.68755	5.60028	4.09379	8.52325	3.3091	6.97383
ECM2	41.6693	0.0376212	0.0356097	0.0923486	0.0359863	0	0.089045	0.0383594	0.197406	0.107779	0.0725308	0.123938
ASPN	98.6436	0.409174	0.215165	0.2232	0.304417	0.161698	0.161411	0.486737	0.325307	0.173663	0.321386	0.898644
OMD	24.7574	0.0518694	0	0	0	0	0	0	0	0	0.0333334	0
OGN	8.29906	0	0.0440327	0.0456769	0	0	0	0.0474328	0	0	0.089687	0
NOL8	39.9151	51.0986	44.821	44.2185	57.7596	35.9023	43.4193	44.6867	46.3288	48.1559	55.0281	48.6495
IARS1	120.734	126.569	129.505	110.942	133.51	111.239	148.695	159.983	150.132	153.949	132.227	162.27
LOC118148520	5.87004	6.45911	3.29203	4.8785	7.12895	5.3014	9.40798	5.57264	9.95438	4.27025	5.74739	9.27529
LOC118148061	1.45928	2.47034	0.584565	0	1.77224	0	0	1.88911	1.7676	1.17953	3.17509	0.678183
LOC100894472	0.643343	1.15315	0.788299	0.817735	0.520877	0	0.909787	0.91449	1.22238	1.49885	2.55254	1.09042
LOC103790778	0.661624	2.24006	0.530072	1.6496	0.857085	0	0.795293	1.94141	0.320565	2.2461	2.73515	1.47591
LOC118153850	1.60717	1.77892	0.742856	0.924714	0.80076	0.744351	0.743029	1.49374	1.39766	1.29907	3.16063	1.43637
LOC118153852	0	0.438352	0.414915	0.82495	0	0.0433073	0.0432304	0.446954	0.940961	0.906979	0.469506	0.561591
NMRK1	21.6492	5.56963	6.80097	6.08808	6.54911	9.13849	8.95839	5.14554	4.99071	6.40599	6.2489	6.08233
OSTF1	94.3735	151.832	150.411	160.461	165.872	190.593	169.531	155.477	133.126	145.088	152.261	144.415
LOC100399320	0	0.0373554	0.176791	0.69689	0.214392	0	0.618911	0	0.213831	0.0713452	0.0480122	0.0820413
LOC100386550	0.396767	0.2325	0.122261	0.304382	0.0494214	0.27564	0.305722	0.105361	0.049292	0.444053	0	0.0851042
LOC100388573	0	0.093204	0	0.640605	0.356615	0.110498	0.220603	0.380132	0	0.0890054	0	0.102349
LOC100896115	0	0.0222385	0.0420989	0	0.0212721	0.0527295	0	0.0226749	0.0424327	0	0	0.0244205
ZNF658	4.63068	10.3695	10.3358	11.829	7.66939	8.80441	9.19566	11.849	9.40746	13.409	8.25473	8.17023
LOC118153871	0	3.93983	5.33951	2.54965	2.99776	1.9108	1.58951	5.11272	4.86928	7.26817	2.07155	2.75316
LOC100392984	0.869436	11.0624	9.34745	8.85737	6.31267	7.40181	6.65823	6.05122	6.22819	8.6976	4.21057	6.59529
LOC100398640	0.0572163	0	0.0916797	0.285309	0	0	0	0	0.0924066	0	0	0.053181
LOC100397193	0	0.0661478	0.0626111	0.064949	0.0632733	0.0784213	0	0.101169	0.0315538	0.063168	0.0850186	0
LOC100396828	0.402016	0.374304	0.386499	0.267288	0.195293	0.726144	0.161079	0	0.259709	0.194969	0.0874702	0.373664
LOC100396469	0	0.299012	0.849075	0	0.143009	0	0	0.304879	0.570538	0.285542	1.53726	0.656702
PGM5	3.01208	82.3539	56.5398	47.7306	54.8791	6.93767	23.1452	43.4243	113.127	74.7389	24.5652	99.1529
LOC100394542	0.209807	0.0197318	0.130737	0.0387483	0.0566229	0	0.0467028	0.0905352	0.150599	0.1319	0.202887	0.173343
LOC100394900	22.6978	51.4175	46.6478	46.2937	51.3729	37.1542	53.9299	59.5238	56.8462	53.8282	71.5335	61.6603
LOC103792665	0	0	0	0.140848	0.0914761	0.226752	0.113175	0	0	0	0.307285	0
LOC108590055	0	0.152062	0.0822466	0.149306	0.207791	0	0	0.177195	0.0414493	0.0622336	0.0837609	0.0715636
LOC118153888	0	0.396887	0.275489	0.129898	0.291057	0	0.0626257	0.16187	0.227187	0.126336	0.0850186	0.290553
PRUNE2	30.5786	5.13477	4.56881	3.86174	5.00664	1.60136	2.68574	4.26842	6.3106	3.7511	6.36348	5.01693
GCNT1	16.9042	26.8428	28.1442	36.0336	31.5343	58.2042	43.879	33.1052	29.0107	31.5701	43.8558	24.8411
LOC100397814	0.202258	0.085598	0.364596	0	0	0	0.1013	0.261833	0.163327	0.122613	0.495079	0.0939968
LOC118153898	0.255136	0.215953	0.153305	0.0530099	0.103284	0.192017	0	0	0	0.103112	0.13878	0
LOC100399497	13.0119	2.5222	3.10355	4.87043	5.38813	2.69117	4.17883	2.05735	2.56669	2.72973	4.86261	1.47716
LOC118148396	1.15662	2.44747	0.463322	5.28685	2.34111	0.580318	5.21359	1.99639	0.933991	0	5.0331	2.15009
LOC100411785	106.577	57.391	64.1208	105.561	61.2916	217.665	93.1637	61.2436	74.4473	77.0336	26.8705	44.8696
LOC103790804	3.6033	0.16944	0.320762	1.16459	0.324154	1.0044	1.8047	1.03659	1.45487	0.323615	0.653335	1.30246
LOC108590007	0.307611	0	0	0.20452	0	0.123472	0	0	0	0.298368	0.133859	0.228733
LOC118153903	0.0517888	0	0	0.0860817	0.0838607	0	0	0.134086	0	0	0.169022	0
LOC118153904	0.0287477	0.0121664	0	0	0.034913	0	0.0143982	0.0124051	0.0116072	0	0.0469117	0
CARNMT1	21.0971	23.0324	20.4672	25.4209	27.0198	21.8573	24.5302	27.526	29.0346	29.0121	31.702	27.9387
C1H9orf40	27.7208	18.6496	21.4762	13.0561	12.4617	20.2742	22.748	13.661	17.118	26.5857	18.9078	20.1468
LOC118153913	0.0953837	0.0403675	0.0764185	0	0.0772266	0	0.143318	0.123479	0.115536	0.0770982	0.103767	0.0443284
TRPM6	8.87177	4.58735	4.81359	3.8472	4.6867	1.39268	3.59871	4.57123	4.61768	4.8067	5.12201	4.11488
RORB	0.285222	0.18777	0.12695	0.118522	0.0128293	0.286213	0.158725	0.123078	0.115161	0.0384239	0.0344768	0.0883688
LOC103792776	0.289154	0.244747	0.165472	0.205981	0.133778	0.0414513	0	0.0712998	0.266855	0.400666	0.26963	0.153578
LOC100406511	0	0.527247	0	0.345128	0.168112	0.208359	0	0.358395	0	0	0	0.385987
ANXA1	1195.52	160.064	196.517	305.082	348.894	268.056	557.292	250.489	252.837	206.885	430.164	243.972
ALDH1A1	122.518	1.05973	0.620947	0.79278	0.241352	1.73497	7.43518	0.565988	0.577727	1.20475	0.324298	0.387903
TMC1	0.240962	0.0679852	0.160876	0	0.0650309	0.201499	0.0402283	0.138639	0	0.178537	0.152915	0.0373279
LOC100414813	0	0.0632966	0.179737	0	0.0908189	0.300164	0.299631	0.322693	0.241549	0.302226	0.325416	0.139014
ZFAND5	106.928	145.496	162.869	166.566	166.624	209.2	183.931	139.637	132.861	147.17	180.972	121.054
GDA	5.695	0.251613	0.162952	0.351076	0.0506693	0.690799	1.37915	0.121524	0.328488	0.417327	0.408498	0.203591
C1H9orf85	8.61735	6.69192	5.28532	4.00921	4.74868	4.30296	5.32785	6.82323	3.82062	3.9326	2.99409	3.46828
LOC108587672	0	0.832962	0.394213	0.272622	0.796765	0	0.164294	0.283102	0.264892	0.39772	0.178432	0.762243
ABHD17B	61.3673	40.8041	29.8721	32.7182	30.6543	30.19	29.6482	36.9587	29.6795	31.0689	24.9209	29.3021
LOC100410389	0	0.179814	0.2553	0.441388	0.43	0.213178	0.425599	0.641698	0.343099	0.729784	0.924447	0.592372
CEMIP2	77.744	77.2291	75.136	87.9765	79.4972	81.4825	95.7748	77.9159	78.8967	62.9588	78.1384	41.1646
TRPM3	0.388638	0.170148	0.143156	0.0742508	0.0506345	0.0627568	0.0626454	0.173487	0.0793601	0.115544	0.0388779	0.211755
LOC118146792	0.437131	0.295998	0	0	0	0	0	0.150903	0.282394	0.282664	0.380442	0.325042
KLF9	25.7837	4.24284	3.17432	2.08298	5.00625	1.71686	2.02951	3.22514	3.70849	3.43304	9.50237	5.41242
SMC5	17.3202	23.8152	20.0326	18.8023	23.1691	19.8424	20.8425	20.5703	19.2135	21.1221	34.4936	21.9016
MAMDC2	1.57026	17.7768	11.8073	11.2286	10.3827	4.23475	6.52108	6.8183	14.0407	15.0854	8.43464	18.4264
LOC100389225	0.128831	0.109046	0	0	0.104307	0	0	0.111185	0.104034	0.104133	0.140154	0.119745
LOC100389593	0	0.0676027	0	0.132755	0.25866	0	0	0.0689292	0	0.0645574	0.0868886	0
LOC103792869	2.10247	0.612966	0.917079	1.3202	0.775467	0.820467	1.47422	1.12902	1.16959	1.15182	0.63535	1.60678
PTAR1	11.3112	5.8732	5.36218	6.68638	5.03316	5.99909	9.4291	6.47919	6.44716	7.38501	7.38153	5.52098
LOC118153968	2.27086	1.33623	1.18695	1.10007	1.33715	0.926125	1.24075	1.69782	1.0983	1.38401	1.16257	1.53506
APBA1	48.6664	0.533402	0.366447	0.439262	0.27157	0.183592	0.590525	0.263162	0.0574549	0.492942	0.375959	0.236185
LOC118145716	0	0.787768	1.51998	0.654493	0.869463	2.47852	0.430282	0.432506	0.722655	1.01269	0.62308	0.831792
FAM189A2	0.530137	20.9104	33.5253	17.2417	20.1162	38.7813	13.8954	19.6889	13.1711	18.7829	7.74745	14.6511
LOC108592021	0	3.77473	7.01014	1.68896	6.35299	0.623118	2.03567	6.38218	2.64394	2.37271	2.9478	7.34575
LOC118147936	0	0.468664	1.33082	0	0.896596	0	0	2.86716	0	0.895104	1.20473	0
FXN	10.0841	11.9148	15.7559	13.4433	9.97469	12.7748	14.0319	13.3103	7.75619	12.798	5.68375	9.75457
TJP2	31.7402	141.497	150.427	149.666	157.557	151.116	135.945	117.674	149.504	126.19	85.8928	116.276
PIP5K1B	1.34182	5.73553	7.95518	9.44174	6.0657	17.998	11.0216	6.02178	5.32744	5.63985	2.87086	5.5292
LOC103792905	0	0	0	0.0523048	0.0509553	0	0	0	0.0508218	0.0254352	0	0.0292485
FAM122A	11.8348	2.74125	3.69881	4.26643	3.13818	5.01312	5.59092	3.5384	3.58902	5.34692	4.94759	3.61867
LOC118154002	0.0715815	0.141373	0.458791	0.317282	0.231821	0.0957737	0.430216	0.308886	0.366089	0.36644	0.363408	0.243955
LOC100392856	0.281339	0	0.4508	0.70145	0	0.141158	0	0.607012	0.227187	0	0.306067	0.522995
LOC100393584	92.8751	54.8986	49.6058	46.9661	57.2537	48.7534	49.9301	53.6953	42.264	45.1685	53.6715	52.1914
ROR2	19.5682	13.5084	18.5802	16.705	11.9319	29.9809	21.6321	12.1355	11.6104	16.1423	10.5111	10.1832
LOC118154017	0.661624	0.360009	0.0757246	0	0.0765254	0.189692	0.42605	0.20393	0.15265	0.152796	0.102825	0
SPTLC1	129.033	142.339	139.708	143.059	138.015	154.652	170.589	138.94	129.892	150.535	113.265	124.031
TUT7	12.0715	12.6617	11.925	11.0295	12.366	10.3782	12.5975	11.3249	11.9996	11.8639	11.3863	11.6123
ISCA1	47.5249	67.2241	71.7686	64.1363	76.7454	77.7726	67.3876	72.5487	54.5161	69	70.559	60.7244
C1H9orf153	0.036482	0.0463189	0.0584565	0.0151598	0.103381	0.366088	0.219263	0	0.04419	0.0294882	0.0992215	0.169546
LOC118154042	0.107389	0.454482	0.258109	0.446246	0.695571	0.215524	0.860564	0.18536	0.173437	0.260405	1.2851	0.099815
GOLM1	62.1325	62.6137	65.6909	62.1226	63.0482	59.4654	67.0926	57.4387	50.7583	47.4548	58.6517	40.2419
NAA35	19.709	35.1677	30.6341	35.1079	33.2832	35.697	37.3504	37.3369	34.3743	40.304	39.0276	36.7886
LOC103792404	0	0.449535	0	0.331041	0	0.0666181	0	0.0572945	0.428874	0.214642	0.28889	0.123411
AGTPBP1	5.23468	20.5895	21.0892	23.7322	20.724	34.1544	27.2558	21.685	22.9386	24.394	27.7069	21.4281
LOC100388387	0	0.992962	0.845885	1.07246	2.37453	0	0.0587557	0.303734	1.56308	2.32317	5.87069	3.65281
LOC108589926	0	0.344894	0.816134	0.270915	0.725793	0	0	0.140665	0.329042	1.05394	2.12777	1.59068
NTRK2	1.86606	0.0446181	0.0253395	0.0481905	0.0256075	0.0423175	0.0422424	0.0136481	0.0297972	0.0340865	0.0229388	0.0293976
SLC28A3	0.73021	6.09482	4.58266	2.57918	6.48687	1.05841	1.62544	4.76147	4.42244	4.83656	9.95195	3.86488
LOC100389591	0.0848604	0.287311	0.135975	0.493683	0.824478	0.766398	0.340017	0.292949	0.685265	0	0.553915	0
LOC108591790	0.19715	0	0.473852	0	0	0.593507	0.592453	0.170147	0.159203	0.956134	0.214479	0.732985
RMI1	19.9685	25.0666	26.6635	25.5485	21.7554	26.2034	27.3672	25.4348	19.5649	25.2287	18.3146	21.9296
HNRNPK	710.621	989.631	998.91	961.235	1036.41	917.849	1010.8	994.267	933.734	1008.88	988.563	1016.05
C1H9orf64	7.3976	1.7633	1.35111	2.67357	1.37687	5.77368	4.15932	1.72451	1.11006	3.33337	0.339179	1.05377
KIF27	2.39952	8.27174	7.57608	5.41154	7.17051	3.66651	4.02054	7.86928	3.98982	5.98606	6.05143	5.78862
LOC103792453	0.0589887	0.224683	0.0945198	0.0490246	0	0.0591937	0	0	0.0476346	0	0.160434	0.164486
LOC103792457	0.174657	0.172473	0.186573	0.217732	0.306387	0.146053	0	0.10049	0.047013	0.376464	0.63336	0.351734
GKAP1	12.4433	7.95018	6.36741	6.80532	9.06714	8.61973	6.3528	5.68126	3.66273	7.07293	12.8383	7.08866
LOC103792470	13.4215	10.6403	11.081	12.6731	14.2592	18.0524	18.4306	12.4805	13.3823	16.1709	16.7262	16.6333
UBQLN1	94.6009	154.88	127.909	121.37	138.204	135.037	136.649	117.449	126.987	129.034	131.977	131.559
IDNK	11.095	2.99924	2.65273	3.138	1.69312	4.31352	3.37487	2.3061	3.04902	2.95804	1.39028	2.48364
FRMD3	1.19677	1.47264	0.628466	1.06148	0.512976	0.928449	0.856283	0.833224	0.990779	0.91044	0.284461	0.7852
RASEF	0.0538796	22.9963	28.2526	23.1057	28.126	20.194	22.6678	26.2143	25.605	27.6111	14.2875	24.2136
LOC118154486	0	0.0122965	0	0.0241474	0.0235244	0.0583125	0	0.0250757	0.0234628	0.0234852	0.0632182	0.0270062
LOC103792497	0	0.0640429	0.0202063	0.0209608	0	0.101235	0.0252637	0	0	0.020386	0.0137189	0
LOC118154488	0	0.0240735	0.0227863	0.0827302	0.034541	0.0856207	0.0284895	0.135002	0.022967	0.160923	0.185647	0.145395
LOC100409191	0	0	0	0.129913	0	0.104573	0	0	0	0.0421167	0.0377903	0.0645744
LOC118154491	0	0.163366	0.0515439	0.133671	0.156267	0.322797	0.0483336	0.13881	0.142869	0.143006	0.0349953	0.0896978
LOC118154492	0.00720616	0.0365968	0	0.00598893	0.0408409	0	0	0.0186575	0	0.0291235	0.0313582	0.0133959
LOC118154496	0.142239	4.87599	1.79483	3.60549	1.69865	1.24892	1.31794	2.20963	3.24483	3.93777	3.40431	3.50351
LOC100386230	0	0	0	0	0	0.0992939	0.0495588	0.0426986	0.119856	0	0	0
LOC103792545	0	0.573515	0.844435	0.813398	0.731456	0	0.150827	0.129949	0.12159	0.851946	0.819032	0.419858
TLE1	10.0178	45.0789	51.0647	47.3858	48.1231	48.0414	43.6646	39.4483	41.6824	45.0694	36.2986	40.4573
LOC100389479	0	0.15197	0.0958965	0	0.0969107	0	0	0.103301	0.0483284	0	0.130216	0.278135
TLE4	5.96604	28.4001	26.4228	16.6202	21.6207	18.6787	16.3985	30.3475	19.3575	23.9573	22.0155	24.0665
PSAT1	145.007	193.081	167.405	150.272	174.691	134.455	172.814	196.384	195.639	197.909	173.25	182.845
CEP78	10.7241	26.9047	24.6414	31.0517	40.9128	23.2661	23.8264	26.1554	33.0117	30.0268	47.4601	32.176
LOC100391995	0.684338	0.09654	0.182757	0.189581	0.18469	4.92147	3.77023	4.33111	2.39467	3.68765	3.9706	3.07436
LOC118154538	0.431675	0.626366	0.296438	0.102503	0.199716	0.742587	0.555951	0.212886	0.0995962	0.697842	0.670881	0.687825
GNAQ	80.3009	64.0214	59.8421	68.41	64.5177	70.0795	73.0882	64.3059	59.3062	60.1813	62.7969	58.0503
LOC118154531	0	0	0	0.106367	0	0	0.0641015	0	0.103351	0	0	0.11896
LOC103792618	0	0.0544891	0.0257879	0.0267508	0	0.0645994	0.0322423	0.0555583	0	0	0.0350169	0
LOC100392360	0.0729641	0.0617585	0.17537	0.242557	0.11815	0.805394	0.292351	0.0629704	0.05892	0.235906	0	0.0678183
LOC118147209	6.43889	3.40627	4.19139	4.23642	0.977474	26.922	0.537483	1.62078	5.52451	8.02364	14.7393	5.23669
LOC103791325	8.09543	7.78807	17.2428	15.2939	19.3435	6.89513	5.34017	6.50949	10.3001	8.33099	9.40843	6.90052
LOC118151490	0.0698404	3.42864	15.8909	12.5125	21.0592	2.71322	3.31804	5.30416	4.3829	3.31452	5.49219	4.02472
LOC100401560	0.0582841	0.345331	6.21049	4.55327	7.73904	0.08773	0.233531	0.201204	0.564788	0.329775	0.634069	0.568823
LOC103791218	18.1957	27.8601	24.889	26.4639	30.6917	24.4566	28.303	28.311	27.2665	25.4093	36.2104	28.6687
LOC100894345	1.45911	2.17506	2.67304	2.74582	2.73141	1.59941	2.61595	2.84336	1.83493	2.21605	2.98261	2.46622
LOC100393100	0	0.154139	0	0.129725	0.337008	0	0	0.0449039	0.168062	0	0.113207	0
VPS13A	17.998	15.7577	21.954	23.5321	24.3261	12.6332	14.1482	16.6975	18.0796	18.5915	16.7007	16.3972
LOC100404098	66.3766	0.668842	0.253233	0.262689	0.159944	0.158589	0.237461	0.784262	0.0638101	0.319356	0.257896	0.514128
LOC118151581	0.332573	0	0	0	0	0	0	0.0717554	0.13428	0.0672043	2.44218	0.0772796
FOXD4	3.95772	4.29799	2.96141	3.19611	3.62755	2.81	2.39361	5.05901	4.97481	4.49671	5.4429	3.57449
CBWD1	12.1316	18.6208	15.486	14.9065	17.5296	14.7949	15.6408	22.9938	18.2337	22.4269	26.964	20.8795
LOC118151565	0.0389384	0	0	0	0	0	0	0	0	0	1.52499	0.0723846
LOC100392361	0	0.0328928	0	0	0	0	0	0.0167691	0	0.0942332	0.0422766	0.0361202
DOCK8	6.05178	5.33066	2.91348	3.3707	4.69315	4.65521	6.19897	3.87783	6.45458	6.17346	8.89393	6.50599
LOC118151573	0	0.194931	0.184509	0.0956993	0.27969	0.2311	0.461379	0.596268	0.464929	0	0	0.535144
LOC100403606	2.77264	6.91696	7.22523	6.59756	6.85267	4.45163	3.56668	5.69252	8.20167	5.47302	4.98489	5.20844
KANK1	58.0055	24.9287	20.7242	19.4135	25.339	22.8395	14.921	18.9936	18.2684	18.4168	21.0552	20.0798
DMRT2	0.0800119	0.033862	0.064103	0	0.0647809	0	0	0.0345264	0	0.0323366	0.0870444	0.0371845
LOC118154567	0.0323948	0	0	0	0.104913	0	0	0.111831	0.235436	0.104738	0.176211	0.270992
SMARCA2	37.513	12.7196	4.31	6.17988	19.7171	8.39866	10.3433	14.2738	14.2353	14.213	45.3084	23.7512
LOC118154571	0	0.01535	0	0.0150718	0	0	0	0	0.0585778	0.087951	0.157832	0.168561
LOC103793023	0	0	0.200262	0	0	0.376247	0	0	0	0	0	0
LOC103793026	0	0.0248708	0.0706231	0.0244201	0	0.353826	0.147166	0	0	0	0	0
VLDLR	0.772986	9.15983	15.5617	20.0302	3.11316	59.0505	53.2874	5.78164	4.80155	21.5957	5.62774	4.56874
KCNV2	0	0.297263	0.112548	0.233501	0	0.211452	0.316615	0.0909289	0	0.113549	0.11462	0.0652861
PUM3	27.7598	58.6647	55.383	64.5642	58.9752	65.0282	71.8758	60.2848	71.8026	71.2675	49.3147	62.0216
RFX3	1.0996	4.61412	4.28847	3.12954	4.17844	2.89388	3.66288	4.07797	3.24185	4.34338	3.47025	3.68324
LOC103793037	0.855013	0.349374	0.661389	0.63708	0.262579	0.976328	0.767862	0.687015	0.785674	0.83409	1.21884	0.767309
LOC118154592	0.0388657	0	0	0	0	0	0	0	0.0627698	0	0.0211409	0
GLIS3	21.2188	0.528237	0.409832	0.382621	0.1988	2.93619	1.16829	0.529773	0.677453	0.71945	0.690065	0.542031
SLC1A1	11.4849	0.249659	0.177233	0.383023	0.149256	1.33192	0.664778	0.0636395	0.29773	0.268214	0	0.0342694
SPATA6L	0.545743	0.0256628	0.109308	0.0251977	0.0245476	0.0912733	0.0303704	0.0523327	0.0244833	0.245067	0.0659678	0.070452
PLPP6	9.07325	2.37656	1.56215	3.71631	1.51552	4.12194	5.41671	1.75009	1.80547	3.06803	2.09294	2.27145
LOC118154610	0	0	0.419789	0.217732	0.212114	1.31448	0.524858	0.452203	0.211558	0	0	0.243508
LOC103793059	1.76705	1.63165	1.93051	3.73818	1.30062	1.45079	5.14922	4.29779	3.24303	5.4535	0.873802	3.13555
CDC37L1	21.878	17.0717	15.4407	17.4142	18.7793	13.9145	18.4917	16.1012	16.5132	17.1857	26.5437	17.4449
AK3	111.893	29.2835	31.199	38.9812	41.6836	65.71	57.5941	36.4054	41.3278	46.1706	78.3413	36.3046
LOC103793066	0.501696	0.685969	0.525618	0.609391	0.499931	0.271083	0.734489	1.0991	0.779096	0.655068	0.965632	0.573924
LOC118150595	10.9368	7.45317	11.2336	10.6742	6.76601	8.61097	10.7305	17.0382	9.78275	13.5548	15.3759	10.9995
LOC100407604	0.0563185	0.238347	0.0902413	0	0.0455978	0	0.197449	0.121512	0.0909568	0.182088	0.275709	0.130867
RCL1	24.2961	77.7807	80.0817	71.4054	81.7737	61.2946	70.0553	78.0023	76.2695	76.459	78.9033	78.4872
JAK2	34.4337	10.9915	10.4953	12.6424	13.7835	14.2481	16.3955	9.8278	12.9292	12.3534	18.9086	11.7781
LOC100405363	0.236581	0.400495	1.13725	0.196618	0.191545	0.474805	1.18491	1.42924	0.573131	0.764907	0.257375	1.09948
INSL6	0	0	0	0	0.0377824	0	0.0467446	0.261781	0	0.0754391	0	0
RLN2	0	0.975375	1.15403	0.239425	0.758053	0	0.57715	0.372943	0.930545	0.698578	0.313408	0.267769
PLGRKT	54.6153	37.6468	31.6127	37.2123	43.4141	17.6035	31.6101	35.5548	44.1833	34.1835	45.6836	44.6664
CD274	1.68803	1.07159	1.08192	2.94609	2.25506	0.254085	0.929991	0.728414	0.272624	0.409329	0.642741	0.313797
PDCD1LG2	19.6527	0.10143	0.384028	0.348572	0.266811	0.450938	4.23129	0.672232	0.145152	0.314798	0.521465	0.0556911
LOC100384912	0	0	0.125852	0.0652758	0.127183	0.157632	0	0	0	0.126972	0.341785	0.146007
RIC1	21.4412	14.3534	17.2053	11.4821	15.9366	16.8718	16.1953	14.8915	12.3908	14.8325	16.0648	12.9361
ERMP1	24.1827	24.8186	19.8467	26.5842	22.4223	29.9637	32.3496	22.6069	25.0336	25.2233	31.2157	21.7149
LOC118154644	0	0.0514855	0	0.101105	0.0492481	0	0.0913952	0	0	0.0491662	0	0.0565372
MLANA	0.15062	0	0.0804482	0	0	0.100763	0	0	0.0810861	0.365237	0.0546197	0.0933319
KIAA2026	22.4115	12.1795	9.89997	8.45339	13.2959	11.6147	11.9364	11.4095	8.89637	11.0712	16.0749	10.1647
RANBP6	25.5766	17.9471	17.1866	17.6218	17.8646	18.1354	26.0845	22.6739	16.4533	22.8425	23.4275	20.7242
IL33	36.1713	0.0284406	0.0807598	0.0837755	0.0272046	0.775505	0.504866	0.173992	0.0542668	0.244435	0.109662	0.0936934
UHRF2	25.7917	23.0435	24.1233	19.9796	21.7199	32.1519	41.8629	20.5587	11.5868	26.9599	11.7127	18.368
LOC108592232	0.0978954	0.165722	0.156861	0.203398	0.317041	0.491178	0.392245	0.464678	0.237158	0.118692	0.213	0.0909913
GLDC	3.24369	164.715	170.283	128.639	260.719	117.789	74.7922	166.11	160.075	131.355	259.3	178.748
LOC103793103	0.239483	0.278719	0.191867	0.796124	0.339317	0.300395	0.359833	0.775057	0.290082	0.43554	0.521065	0.779078
LOC103793102	0.114474	0.823598	1.23813	1.09409	1.01952	0.689234	0.802678	1.23494	0.415982	1.20288	1.30763	0.95761
KDM4C	6.20254	5.11387	3.75917	2.54401	6.24009	2.4954	2.97421	3.67275	3.84926	5.09239	4.24855	3.79536
LOC108592238	0	0.582217	1.10218	1.42917	0.278458	2.76098	0.68902	0.593642	0	0.277995	0.748314	0.319672
DMAC1	37.7408	58.8784	51.9755	50.4312	54.1229	67.0803	65.2316	82.0674	70.4145	94.0093	95.3993	107.186
PTPRD	2.00884	2.10202	1.31774	1.95047	1.42116	3.63369	4.31752	2.91754	3.12886	3.64683	6.20258	3.16632
LOC100406877	0.122465	1.03657	0.784922	0.101779	0.396612	1.59758	0.490691	0.422766	0.692252	0.593928	1.19906	0.796798
LOC118154655	0	0	0	0	0.0773369	0	0	0	0.0514228	0.102944	1.66265	0.0591889
LOC100406234	0	0.490948	0.21686	0.192821	0.219153	0.0776057	0.213037	0.116802	0.405932	0.328183	0.315504	0.143765
LURAP1L	4.4949	1.25588	0.349628	0.145073	0.0706652	0.525497	1.39884	0.0753251	0	1.97533	0.189902	0
MPDZ	54.3402	21.6978	22.7108	20.0819	21.142	34.6827	35.3764	20.1238	16.06	21.4784	23.8366	16.8872
LOC118148460	10.5335	0.524457	3.47492	1.02991	1.00333	1.86531	2.48266	1.60425	1.50106	2.50416	2.6963	6.911
NFIB	41.9614	0.0904127	0.104596	0.18248	0.129726	0.107189	0.285329	0.0512149	0.0575048	0.11512	0.129118	0.121347
LOC100409427	0.869878	3.8655	2.09076	5.69317	1.76072	3.16427	4.13892	5.91203	4.21467	4.57027	4.96826	4.44691
ZDHHC21	9.15539	5.45415	5.57835	5.36016	4.83943	6.47786	6.74674	6.09465	5.08575	6.29729	4.58672	4.29279
CER1	0	63.8086	371.5	200.763	30.8026	24.5744	76.6666	5.07683	47.1929	195	2.99111	2.43668
FREM1	0.0143897	2.08884	2.80722	3.76712	0.768935	24.6559	20.1581	0.962459	1.26658	4.76877	0.532254	0.494871
LOC100399369	57.9487	94.2714	93.4656	89.7581	97.8569	123.074	115.966	89.5813	88.9615	111.797	95.9486	101.391
TTC39B	11.6492	10.152	6.86652	6.09951	7.8165	2.96566	5.27937	6.10018	7.0204	5.55402	6.13558	4.62405
LOC118154695	1.29213	0.575624	0.326909	0.226077	0.330366	0	0.136244	0.176076	0.109833	0	0.517888	0.316052
SNAPC3	22.3991	25.0494	22.8796	19.798	24.5204	27.2293	31.1105	25.3655	23.7996	24.5453	28.8124	22.1796
PSIP1	141.752	288.639	236.237	225.555	270.398	130.903	173.901	243.063	225.921	238.384	215.693	246.077
CCDC171	0.252602	0.560326	0.655981	0.434346	0.648814	0.454516	0.593312	0.63146	0.590844	0.739262	0.426421	0.469575
LOC118154712	0.297227	0.16772	0.714386	0.741062	0.481294	0.0994199	0.0992434	0.256516	0.480034	0.720741	0.215567	1.28924
LOC103793209	0.0496323	1.00824	0.755513	0.164995	5.9071	0.0498048	0.397731	1.4992	0.641265	1.80529	12.6887	3.69055
BNC2	17.2916	0.233653	0.132696	0.160593	0.134099	0.542932	0.818483	0.142942	0.164956	0.388241	0.312322	0.184737
CNTLN	8.96576	0.526889	0.0773206	0.677756	0.20316	0.435803	0.241683	0.366481	1.04821	0.690374	1.03418	0.520279
SH3GL2	0.102288	0.432896	0.122925	0.977618	0.331268	0.102644	0.204923	0.397252	0.805349	0.289377	0.778952	0.617984
ADAMTSL1	89.4071	1.37568	0.963307	1.04063	2.06112	1.01517	0.780792	1.30964	2.20304	1.36062	2.63416	1.8652
LOC118154743	0	0	0.0338191	0	0.0683536	0	0	0.0364306	0.102262	0.0852999	0.206651	0.215794
SAXO1	0	0.0963289	0.273536	0.535972	0.0921428	0.0380675	0.114	0.0982191	0.183803	0.245306	0.28889	0.493643
LOC108592290	0	0.6354	0.240571	0.249554	0.243115	1.20528	0.300784	0	0	0	0.653335	0.279098
RRAGA	117.086	67.4907	73.3209	68.0059	75.0295	72.5604	62.4262	58.5738	68.2493	60.6552	64.687	67.8045
LOC118154757	15.9719	15.9295	19.3668	15.916	16.8637	20.0814	24.778	18.9189	14.8675	18.6647	19.5132	15.0097
PLIN2	15.8073	92.5594	67.9342	72.1303	48.1484	128.167	57.7028	54.8275	95.2384	101.167	42.7926	65.6987
LOC118154806	0	1.84414	2.90923	2.41429	3.234	4.73701	0	3.44726	7.03752	2.93511	5.9256	1.35006
DENND4C	17.7601	10.3381	9.6093	10.5978	9.5637	13.3587	13.0314	11.0248	10.0771	11.2871	11.8037	9.68339
RPS6	376.672	483.7	512.318	476.294	496.132	476.536	456.548	506.935	559.545	464.346	448.079	587.405
LOC100413370	1.49849	2.40989	2.76126	1.36991	2.66914	1.65407	1.50103	3.1038	2.05711	1.81684	0.652081	1.11425
ACER2	0.751079	12.4053	15.7916	14.2893	13.1153	18.0274	15.2097	12.4035	13.5891	11.3051	24.6012	8.88673
LOC118154791	0	3.63401	6.42684	1.31458	1.55509	8.38983	0.339524	1.1701	2.55462	5.02282	4.91656	2.41535
LOC100415051	15.8845	20.1549	28.3016	18.6751	18.1209	19.3589	31.7731	27.2548	16.838	22.7479	24.0244	18.1622
LOC118148393	0	0	0.926644	0.480623	0	0.580318	1.15857	0.499099	1.40099	1.40233	0	1.61257
LOC100385876	0.277013	0.156314	0.221934	2.72429	0.448563	0.185317	0.184988	0.438298	3.13172	3.13472	3.96792	3.08972
LOC108589996	0	0	0	0	0	0	0	0	0	0	1.7598	0
LOC100387594	0.550769	1.28201	2.2063	0.801038	1.67222	2.07256	0.275851	0.475332	1.0007	1.11296	1.19836	0.767889
LOC103793333	0	0	0	0	0	0	0	0	0	0.086253	0.769089	0.024796
SLC24A2	0.215779	0.0799052	0.0810354	0.12329	0.0655139	0.0405992	0.0945632	0.0698342	0.0980134	0.141711	0.205402	0.0752104
LOC118154870	0	0.083132	0.157375	0.228551	0.00795194	0.0887012	0.049191	0.0169527	0.0793111	0.0158774	0	0.0912889
MLLT3	8.5035	9.06912	9.23641	6.14374	9.8863	9.01876	13.1019	8.41161	6.76903	9.0696	9.35861	8.33323
FOCAD	11.3224	14.5255	12.6706	11.8027	13.3305	12.3561	13.9171	12.6147	14.2742	14.5801	15.4352	14.9114
HACD4	21.4115	7.68333	7.26073	5.47437	7.55227	7.63023	9.83083	7.41441	5.87843	8.67126	8.75307	9.06727
LOC100388031	0.154981	0.196769	0.186249	0.0644011	0.439176	5.4043	0.310487	0.20063	0.375451	0.532398	0.716561	0.360127
LOC100413432	0	0	0	0	0.166123	0	0	0.177078	0.331377	0.331694	0.669647	0.381422
LOC100387372	0	0	0	0	0.0689313	0	0.170564	0	0	0.481716	0.463106	0
LOC103793369	0.264585	0.031993	0.060565	0	0	0	0.0378619	0	0.0305226	0.0916555	0.0411201	0
KLHL9	61.1651	15.1882	17.6065	18.7931	14.2418	22.0051	30.4454	18.1114	17.7652	20.8316	17.9564	15.9114
LOC118155221	0.125115	0	0.100238	0	0	0	0	0.215956	0.303098	0	0.0680558	0
LOC118155228	0.615949	0	0	0	0	0	0	0	0	0.165956	0	0
IFNE	0.493084	0	0	0.0455327	0	0	0	0	0.0884834	0	0	0
MTAP	17.9125	24.3793	25.0164	27.3705	25.0377	22.7323	23.7075	21.9328	24.2823	22.9472	17.3728	19.7819
LOC118155240	0.453521	0.314076	0.475654	0.452297	0.433951	0.761253	0.982916	0.562198	0.359569	0.653176	0.278088	0.436865
CDKN2A	23.2494	0.643542	2.94949	2.29472	0.583178	1.84714	13.5484	0.310817	0.387767	1.94069	0.827134	0.446328
CDKN2B	10.6884	1.88805	7.18563	10.0223	1.91887	7.01822	19.8768	1.54409	0.487844	3.96283	4.49946	0.6911
LOC103793377	0.812476	0	0.147939	0.153463	0.209305	0	0.554899	0.286852	0.119289	0.417913	0.160707	0.274609
LOC103793382	0.349748	0.131571	0.217939	0.516747	0.283171	0.19498	1.47922	0.134153	0.094143	0.125644	0.380489	0.0722404
DMRTA1	0.0322011	0.681394	1.03194	1.55219	0.651784	1.71259	2.25789	0.47244	0.572067	2.21238	0.455408	0.598602
LOC118155246	0	0.0169266	0	0	0.00809554	0	0.0600951	0.0258882	0	0	0.0326333	0.0929374
ELAVL2	0.0209616	1.36617	0.755721	1.55046	1.0692	0.399655	0.629914	1.10352	1.43033	1.49947	0.353462	1.79246
TUSC1	9.54887	2.45705	1.65246	1.36498	1.94825	2.22304	1.60693	1.35152	2.43665	1.48191	1.82832	1.38457
LOC118155295	0	0.0117541	0.0222513	0.0115411	0.0224867	0	0	0.0719086	0	0.0224493	0	0
LOC100400692	0	0.177004	0.167541	0	0.112875	0	0	0.240637	0.450317	0.169031	0.227501	0.48593
LOC100401056	0.186998	0.949676	0.898901	0.155411	0.757006	0.187648	0.749258	0.645541	0.604018	0.453448	0.203434	0.347619
LOC100402889	0	0.401712	0.190117	0.049304	0.0480319	0	0	0.255997	0.143718	0.047952	0.258157	0.110282
LOC118155298	0	0.034051	0.00537174	0.0390062	0.0379998	0.0134564	0	0.0694383	0.0270716	0.0162585	0.109413	0.0436241
LOC118155301	0	0.0516565	0.0488947	0	0	0	0	0	0	0	0.049795	0.0425438
CAAP1	11.7381	18.5461	18.4114	15.175	19.1129	15.9932	16.1738	15.083	13.186	18.1956	16.7994	16.22
PLAA	37.8724	77.5122	68.884	65.9163	77.6951	72.8371	72.2196	71.001	71.8549	72.826	86.49	76.4232
LOC100397266	0.0654231	0.738342	0.943469	0.996823	1.32423	0.262602	0.589805	1.31745	0.898119	1.37491	1.30485	0.729709
LOC100396901	14.7825	9.91033	10.5032	12.8491	12.0051	9.8439	13.1774	14.6305	13.5069	15.1642	21.6883	13.4458
LOC118155311	7.81885	9.9978	10.0388	11.6911	12.5662	9.08664	12.6351	19.3066	11.0898	12.8154	17.0122	10.575
LOC108590327	29.1552	25.7223	32.548	27.0662	25.4392	28.2949	37.8002	59.1581	24.0594	35.8654	46.1393	38.0979
LOC100415728	0.306283	1.5814	0.883384	0.789097	1.61187	0.307348	0.797685	1.77103	1.31085	1.0893	1.49942	1.02486
IFT74	62.8006	46.4926	44.8841	43.6332	46.7246	46.5068	50.8414	45.0551	39.2892	44.8288	39.0862	41.2617
LOC100405665	0.959896	0.270826	0.512693	0.797755	0.259057	1.28431	0	0.828422	0.516757	1.29313	0.348089	0.892199
TEK	1.26958	4.41782	5.23644	3.34776	4.72076	37.7009	23.0168	2.88127	1.87323	4.66223	2.83055	3.03024
LOC100404588	0.0850916	0.0720236	0	0	0.137787	0	0.0852357	0.0734369	0	0.0687791	0	0
EQTN	0	0.13486	0.2553	0	0.258	0.319767	0.1596	0.0687534	0.257324	0	0.693335	0.296186
MOB3B	0.985908	10.466	11.9881	10.7543	12.0317	11.4186	7.86976	11.274	8.75755	9.38023	10.167	8.94421
C9orf72	7.17169	16.6933	15.0916	13.8445	17.8789	12.4574	14.5723	16.7271	14.5332	14.327	25.9492	16.0108
LOC103793486	0	0.125392	0.178032	0.12312	0.329843	0	0.148394	0.223742	0.149536	0.209551	0.201455	0.309815
LINGO2	0.127744	0.25004	0.255861	0.371581	0.206854	0.152223	0.0879728	0.248056	0.270784	0.387206	0.37783	0.356204
LOC103793494	0	0.792583	0.583494	0.172938	0.484368	0	0.338714	1.18976	0.693142	1.17737	1.47145	1.0275
ACO1	112.456	159.793	131.478	128.55	135.448	90.2563	112.434	147.789	149.808	139.857	130.358	141.321
DDX58	19.5985	11.9913	11.5955	11.0774	16.8464	12.5019	11.7047	10.8217	12.7286	11.2948	11.3444	11.2953
LOC103793513	0.417077	0.154448	0.355033	0.0866566	0.189947	0.156947	0.313337	0.202472	0.147349	0.210701	0.0850754	0.0969156
TOPORS	23.6824	38.4115	37.0881	33.7641	47.8706	25.074	29.6129	40.4147	37.613	36.9701	52.9279	36.532
SMIM27	1.20219	1.73584	1.69969	1.29298	1.66041	0.780591	1.62925	1.22062	1.19921	2.45789	1.38479	1.97189
NDUFB6	137.132	188.116	187.568	212.217	189.005	214.208	200.295	213.045	193.497	229.408	215.956	206.933
LOC118155336	0	0	0	0.0471085	0	0.01896	0.0189264	0	0	0.13745	0	0.0175618
TMEM215	0.0247925	1.2591	4.00239	5.37782	0.100365	7.4636	6.39488	0.845171	0.610624	3.09613	0.0269716	0.414792
LOC103793528	0.0383362	0	0	0.0637212	0.0310385	0.0384694	0.0192005	0.049628	0	0.0619738	0.125117	0.0178162
LOC118155343	2.73754	2.25449	2.31178	2.73015	3.24676	1.78187	3.45366	2.60523	2.4496	2.3443	3.05864	2.97084
APTX	19.1324	22.4227	18.3041	21.5892	21.2591	24.0514	27.5188	21.4312	20.5621	23.7729	25.8206	19.3899
LOC118155347	2.10745	1.7838	1.53493	1.43302	4.18815	1.53802	2.11102	2.31484	1.85652	2.63259	2.70954	1.78075
DNAJA1	217.585	441.683	376.53	434.904	441.765	403.866	420.073	408.108	430.771	422.666	353.066	406.322
SMU1	71.3652	82.0586	82.4726	84.5865	90.5075	69.6904	78.3671	79.3762	100.048	97.2441	98.9044	98.314
LOC103793565	0.257237	1.52412	1.23654	1.06893	0.937216	0	1.03069	0.222004	1.55793	1.03962	0	1.43457
B4GALT1	54.6952	30.3363	33.8659	38.4803	25.8059	56.9434	49.8064	38.2578	25.2139	32.7206	14.1025	23.1335
BAG1	36.2577	39.9496	42.2191	52.5071	44.0105	55.524	62.827	47.3576	42.1375	38.1037	37.6375	38.7584
CHMP5	110.225	101.938	101.817	118.456	105.061	123.768	148.633	118.456	106.793	129.053	108.933	112.686
NFX1	24.5899	28.4515	31.1621	27.9676	35.0571	28.6219	32.4723	31.1847	32.3239	30.9763	37.0667	31.0775
AQP7	0.203842	0.98346	2.15572	3.04938	1.41934	1.30912	1.75601	0.527768	1.74483	2.27375	3.1268	1.25048
AQP3	0	1.83466	1.73657	1.13422	1.52744	2.49731	0.241246	0.831403	2.59309	1.2329	2.40172	1.19388
NOL6	26.5061	109.211	106.475	92.911	106.456	69.9392	73.7276	105.916	115.809	90.8699	90.984	105.898
LOC100388032	0.168258	0.142417	0.47181	0.139836	0.272457	0	0.505628	0	0.407615	0.680009	0.366093	0.938347
UBE2R2	45.2832	40.955	39.5984	43.2793	34.7757	66.461	57.8255	31.1489	28.1973	41.1029	24.3762	27.327
UBAP2	29.0881	53.7998	61.3932	52.7218	52.1733	68.7224	56.7965	57.4612	51.1269	56.6669	53.681	56.8168
LOC100390202	0.58811	0.99558	0.588969	0.244385	0.833277	0.295077	0.589106	0.634447	1.66219	0.237683	0.639801	0.683291
DCAF12	34.0595	62.5854	51.4224	49.0959	57.5016	56.4748	46.9223	47.0649	50.9962	46.7998	49.5656	49.894
LOC108589915	0.179888	0	0.144121	0	0.145645	0	0.0900965	0.310499	0.145264	0.436209	0	0
UBAP1	60.2957	65.8409	65.1917	54.3183	67.5161	64.3582	59.9705	48.7971	53.0308	54.5299	63.1819	49.1965
KIF24	1.69083	5.7081	6.02151	5.3691	6.19597	4.83513	4.51326	6.01411	5.86405	6.88086	5.55024	5.6777
NUDT2	74.3301	51.0919	54.605	50.0623	46.9531	65.5152	58.0907	50.157	50.4053	57.4093	36.9719	49.3817
MYORG	1.1051	0.516074	0.228976	0.285031	0.200544	4.41665	0.496229	0.164438	0.153861	0.423522	0.176189	0.301065
C1H9orf24	0.521346	2.64768	0.765758	0.722138	3.20095	0.610351	0.348153	0.712403	0.982328	1.58025	1.79604	1.85755
LOC118155388	0.615198	0.173573	0.398996	0.243468	0.237186	0.617336	0.469516	0.353957	0.236564	0.0947165	0.47805	0.517353
FAM219A	27.5064	29.7879	25.0298	26.4489	26.9901	41.3813	26.3635	20.4595	19.1958	21.7272	21.3274	19.807
DNAI1	0.128788	0.348831	0.701633	0.513764	0.479653	0.801264	0.258013	0.889189	0.561597	0.374757	0.420325	0.478822
LOC118155390	0	0	0.246362	0.0567913	0.027663	0	0.0684497	0.0884617	0	0	0	0
ENHO	0.100285	7.59705	9.7619	5.75081	4.70929	6.33989	6.78068	5.71223	4.53499	4.82304	6.65504	4.33436
CNTFR	4.50003	0.901523	3.54129	2.08019	0.237145	14.9632	13.7897	0.229803	0.215022	2.10923	0.231742	0.197996
RPP25L	19.2219	18.7457	21.0913	19.7373	21.7654	24.1109	21.2776	13.4636	16.0845	19.196	11.1376	14.7591
LOC118142893	0.258088	0.364086	0.068924	0.0714976	0.278612	0.172657	0.301612	0.259861	0.0694704	0.139074	0.0935907	0.079962
DCTN3	74.5269	45.3796	51.189	60.097	42.1161	68.5612	66.3978	46.5759	44.5104	51.9308	34.8989	43.5723
ARID3C	0	0.0542765	0.154124	0.159879	0.285548	0	0.160583	0.0553415	0.103564	0.0518315	0.209282	0.29801
SIGMAR1	139.361	98.8462	85.4081	106.023	56.3076	166.127	70.395	37.716	71.0141	74.6518	31.0407	60.5367
GALT	63.0493	67.7271	88.8139	92.7912	66.358	105.034	96.5266	63.3364	65.4349	67.1047	48.6433	53.1819
IL11RA	275.719	22.1129	22.543	25.1836	14.3575	84.8207	38.6455	13.4036	17.7542	26.2118	11.5668	10.3413
CCL27	0.453611	0.149313	0.0403799	0.209439	0.122421	0.202306	0.176703	0.0434979	0.0814001	0.244435	0.0548312	0.0936934
LOC100397075	1.36648	0.308432	0.145971	0.0757107	0.295029	0	0.182506	0.235863	0.36782	0	0.0991057	0.254022
LOC118142906	4.51924	0.0554376	0.314841	0.054433	0.159086	0.0657239	0	0.282627	0.0528896	0	0.071253	0.243508
LOC100398173	6.36039	0.0379126	0.161485	0.0372255	0.14506	0.269683	0.515975	0.0386565	0.14468	0.0362047	0.0974568	0.0416325
LOC118142907	7.86032	0.0321409	0	0	0	0.0381045	0.304295	0	0	0	0.0826202	0
PHF24	0	0	0	0.0600593	0.0390065	0.0483449	0	0	0.0194521	0	0.052412	0
DNAJB5	19.891	15.7036	12.8849	15.5688	11.167	15.0024	17.0378	9.1718	15.7923	13.5611	10.2458	13.5612
C1H9orf131	0	0.0391479	0.0185274	0.0384384	0	0.0696175	0.0694939	0.0798321	0.0373486	0.0186922	0.226422	0
VCP	276.084	443.929	459.175	453.228	475.141	460.567	449.098	429.052	403.751	424.529	382.624	394.891
LOC118142917	0.0618144	0.104642	0.173333	0.205492	0.20019	0.0310146	0.185757	0.426783	0.374373	0.649535	0.504356	0.373457
FANCG	5.91161	19.1438	23.7769	20.5871	16.8392	16.6196	14.5763	23.4647	19.9067	22.4794	14.2164	20.6885
LOC100895126	0	0	0.175206	0.545245	0	0	0.876233	0	0.0882975	0.265146	0	0.101632
PIGO	12.5275	5.40573	7.95933	9.99177	6.47458	9.17493	10.0608	9.39834	9.16849	8.44928	5.24062	6.90013
STOML2	142.591	251.559	295.135	239.41	273.163	236.034	203.271	254.309	260.98	258.992	186.021	271.751
FAM214B	40.7556	21.1039	26.9023	32.1407	22.189	30.1879	25.2733	18.4051	29.7881	21.6261	29.835	21.3774
UNC13B	2.46485	50.0326	53.482	41.1395	48.7011	35.6138	21.2244	35.8649	47.8137	39.234	33.8674	46.6601
LOC118142932	0.0719554	0	0.230594	0	0.0582581	0.0722054	0	0.496799	0	0.0581611	0	0
LOC100402529	0.110929	0.0187785	0.0533235	0.165944	0.21555	0.0445257	0	0.019147	0.125408	0.0537978	0.0724072	0.0824843
LOC118142934	0.29461	0	0.472064	0.489691	0.238528	0.886901	1.18043	3.05109	0.475807	0.952526	1.28202	0
RUSC2	110.076	19.2721	29.5675	32.8105	21.1464	31.5472	34.1802	21.9989	25.9934	16.453	13.6108	18.954
FAM166B	0.236008	0.519384	0.226899	0.196143	0.496814	0.142097	0.330971	0.570312	0.190582	0.419682	0.205402	0.78971
TESK1	63.9387	20.462	18.0271	16.8714	19.5728	27.6797	18.4721	18.1887	14.6161	13.2022	30.4803	14.2596
CD72	0.299207	3.47322	2.32866	1.42095	2.4225	0.90074	1.02759	2.36092	1.25985	1.74475	3.25505	2.18511
SIT1	0	0	0.104422	0.216641	0.211052	0	0	0.618666	0.526247	0.316051	0.567169	0.484578
CCDC107	52.3683	38.4798	39.2241	46.8648	37.5154	41.4086	34.3291	41.1211	33.8873	36.817	25.7749	33.8856
ARHGEF39	10.9229	27.6033	36.6414	31.3481	26.6265	38.6786	36.091	32.1124	23.5742	30.552	18.2092	27.4997
LOC100407494	0.859819	0.291109	0.964404	0.714583	0.417687	1.03537	0.34451	1.4841	1.11091	0.833985	0	0.319672
CA9	8.51459	2.61745	1.93449	2.53481	1.98925	4.0808	2.12164	2.4129	1.74458	2.87618	1.29036	2.75615
TPM2	1521.71	203.137	257.969	435.225	170.248	409.85	328.758	112.012	241.763	203.26	147.719	192.118
TLN1	373.98	111.728	121.472	127.817	103.946	128.786	149.389	97.397	126.622	97.4889	69.0092	103.128
CREB3	207.764	191.256	202.327	202.286	180.263	167.454	174.322	164.101	153.974	138.274	125.287	143.859
GBA2	11.2426	19.7396	19.0358	17.2631	18.9664	21.6827	16.8088	16.3937	15.3055	16.0296	16.0501	16.5292
RGP1	10.2522	7.63118	8.07344	7.96387	7.28287	10.0397	6.96682	6.77607	7.88783	7.83709	6.77048	7.05831
NPR2	33.2294	1.14638	1.89085	1.61597	0.59714	4.8712	8.31469	0.439776	0.833806	2.60137	1.2546	0.822625
LOC103793878	0.282429	0.273206	0.775795	0.570041	0.392	0.0809746	0.484985	0.696417	1.14034	0.717471	0.438933	0.48752
SPAG8	2.02952	2.04678	4.11685	2.87098	2.13264	1.25661	2.11946	3.72668	1.4994	2.65264	1.4093	2.2476
LOC118142961	0.348534	0	0.558469	0.289661	0.0705469	0.174873	0.610967	0.375995	0.281448	0.281718	0	0.0809883
HINT2	22.1827	22.2507	28.9662	26.6959	21.8669	23.0548	16.3766	17.7148	28.6143	21.5395	14.025	20.4174
FAM221B	0.746586	0.383671	0.68359	0.332398	0.107941	0.535129	0.774559	0.391199	0.301442	0.172418	0.406103	0.322183
TMEM8B	3.10808	3.31144	3.34335	2.34826	2.37565	1.72302	1.34984	2.1384	3.65068	2.319	2.31723	2.72727
HRCT1	0.654296	0.059337	0	0.0388411	0	0.0937958	0.140444	0.0403342	0.188699	0.075552	0.203373	0
SPAAR	0.0588331	0.44818	0.282812	0.513401	0.285803	0.708451	0.471462	0.152325	0.47509	0.879759	0.224015	0.0546839
LOC103793901	0.370359	0.250784	0.178032	0.277019	0	0.0743291	0.185493	0.0639263	0.0598144	0.0898077	0.282038	0
RECK	30.4104	10.5118	12.002	10.5029	9.89775	12.1943	17.7421	9.87992	7.47004	12.1676	11.6089	9.4896
GLIPR2	75.6841	101.851	148.218	208.715	93.4377	258.987	170.488	61.6604	81.4806	124.256	65.4209	67.1564
LOC118142995	1.48958	0.148331	0.0877504	0.145643	0.0709427	0.725397	0.373026	0.0567158	0.0530677	0.336418	0.023831	0.0407214
CCIN	2.9949	0.633738	0.49079	0.707107	0.330654	1.50265	0.852265	0.176229	0.164894	0.467647	0.0740485	0.126531
LOC108592587	1.08058	0.800297	2.27252	1.90836	1.74976	2.43974	0.947105	0.932572	1.41795	0.655068	1.02861	0.878821
CLTA	159.33	263.51	242.266	282.57	293.509	243.444	242.465	223.05	263.757	226.12	252.429	254.057
GNE	32.767	9.72981	12.7422	13.1009	10.1396	21.4588	34.9109	12.2915	7.71276	13.3679	8.72018	8.94303
LOC103793921	0.865764	0.646591	0.163205	0.211625	0.28863	0.766565	0.459122	0.791135	0.986997	0.452807	0.554035	1.3254
RNF38	19.2483	40.5097	41.0596	32.9198	42.8085	35.8234	49.3419	48.1785	37.4419	44.4905	51.7312	43.8786
LOC103793931	0.195668	0.331236	0.470289	0.162617	0.316842	0	0.195999	0.337736	0.158006	0.158157	0.212866	0
LOC100409066	0	0.677264	0.457895	0.569992	0.740381	0	0.229001	0.887855	0.646136	0.923936	1.6166	0.637472
MELK	23.3938	87.4996	80.4924	71.0964	60.6547	83.538	57.0167	54.5956	71.0703	89.5552	100.776	88.1079
PAX5	0	0.170698	0.222161	0.0942778	0.10205	0	0.0883801	0.130536	0.142496	0.173197	0.0685612	0.210878
LOC118151348	0.528851	0.727402	0.741473	0.5494	0.588747	0.265344	0.463528	0.228208	0.907498	1.17553	1.07875	0.860218
ZCCHC7	21.5617	30.6766	33.6758	27.6295	34.5283	23.6533	26.7503	33.7921	31.6597	29.5425	35.1667	32.9268
LOC100409428	0.15836	0.0670199	0.126873	0	0.25643	0	0.158628	0.13667	0.383637	0.0640009	0	0
GRHPR	40.2835	13.8802	13.5189	18.5172	12.5554	25.5777	16.9025	16.4087	15.6412	15.7522	18.9388	17.4511
ZBTB5	8.16156	10.094	9.75118	9.14784	9.65534	10.046	11.5699	11.5758	9.6196	14.6366	15.2672	12.3227
POLR1E	44.4423	45.8177	42.3878	52.1601	43.2377	47.8154	56.6406	55.849	49.5063	53.8302	43.8158	50.928
FBXO10	5.18735	29.5436	31.83	23.7446	33.9898	32.0191	19.7977	23.7377	24.63	21.0945	29.2882	21.3791
TOMM5	134.639	173.976	163.982	159.555	172.079	155.126	182.36	233.215	198.827	229.663	207.824	263.05
LOC100392493	0.320184	0.63236	2.3942	0.48785	0.172823	1.92778	0.320726	0.552659	0.258555	0.258803	0.116109	0.99201
FRMPD1	0.0795296	1.24534	0.785839	1.29989	0.729759	0.053204	0.398322	0.549093	1.78751	1.07139	1.11034	1.24433
EXOSC3	7.74015	15.9635	13.4916	13.6564	15.0496	15.5146	14.4851	13.9718	13.3398	16.2413	13.534	15.7335
TRMT10B	6.00551	2.85373	4.16427	2.77282	3.90975	2.5198	3.55312	3.60685	3.54501	4.13034	5.06239	3.70499
DCAF10	13.2612	2.48361	2.61795	2.98491	1.60435	8.80461	7.65338	2.41723	2.3156	4.64335	3.03667	2.58562
LOC100410510	0	0.129954	0	0	0	0	0	0	0.0309953	0.031025	0.292299	0
SLC25A51	41.5277	27.3842	23.8555	21.1691	29.1174	27.2225	28.2663	24.5734	21.8037	31.335	31.4535	26.61
LOC103793997	0.228391	0.128877	0.274469	0.379624	0.215734	0.114592	0.228778	0.22996	0.245907	0.184607	0.414108	0.283044
SHB	13.7874	43.4156	38.8051	42.6937	36.8135	45.2352	29.3421	32.5976	34.9896	32.2844	26.7031	28.9246
LOC118148356	0	7.46083	4.03539	2.09304	14.2732	3.79079	0	5.43374	5.08423	1.01782	1.3699	5.85206
ALDH1B1	16.4296	17.4093	17.8247	15.4387	17.1314	10.1168	10.5352	10.2585	12.237	15.443	14.0823	15.6469
IGFBPL1	0.126363	3.93959	4.85945	3.53563	4.07531	1.05669	1.94086	4.12595	3.92858	3.4557	8.95847	4.87424
LOC108587689	0	0.0970875	0.0845449	0.0877018	0.0520063	0.0322285	0.0551508	0.0950329	0.137085	0.0741712	0.0598968	0.0810264
CCDC180	0	0.146807	0.191067	0.10811	0.0702138	0	0.0434345	0.149688	0.0437687	0.140194	0.188689	0.120909
TDRD7	13.6483	1.4956	1.74107	1.51914	2.74612	0.835603	0.630676	1.99821	1.73848	1.57598	3.22589	2.13317
TMOD1	0.567965	0.120185	0.113759	0.0393356	0.0383207	0.142485	0	0	0.0955508	0.038257	0.0772358	0.0879849
TSTD2	8.71681	10.4244	10.7003	8.50669	9.93128	8.7471	9.04578	10.9281	10.2119	9.04738	13.2366	10.0202
NCBP1	41.2612	51.8125	50.7764	43.4123	46.883	48.9299	62.9356	54.7498	54.8223	58.6818	58.2364	54.4596
XPA	16.2389	11.8947	14.6363	11.2466	14.8754	18.0189	18.5082	9.83723	12.8611	14.6403	18.6854	12.0459
FOXE1	0	0.070337	0.0998646	0.138125	0	1.58437	0.2081	0.0358586	0.0671042	0.772438	0.0452015	0.0386192
LOC103794090	0.0987248	0.100276	0.15819	0.0656389	0.127891	0.158509	0.0791136	0.187446	0.0637779	0.223436	0.128883	0.0734097
TRMO	10.0406	7.32753	6.49238	7.95036	5.76091	8.17146	7.08784	6.20904	6.48001	6.74183	5.46155	7.64234
LOC118143169	1.76234	0.596674	0.494176	0.585861	0.570745	0.972655	1.32399	0.380239	1.06734	1.28204	0.575171	1.55615
ANP32B	219.509	156.648	187.168	227.76	172.931	319.723	311.92	131.383	146.683	212.065	105.185	169.458
TRIM14	2.94441	4.87116	3.32401	3.78182	4.84008	3.93953	4.20066	3.92719	3.45844	3.60599	3.68854	4.68566
NANS	57.7106	104.266	138.606	136.643	136.208	199.082	135.247	109.936	117.046	128.318	135.603	114.496
CORO2A	0.281745	56.9003	45.8674	55.0965	56.9027	28.2442	36.8159	46.3575	56.7991	36.9952	35.2792	44.4664
TBC1D2	5.02379	13.8793	11.7247	22.5227	14.5898	8.46993	17.1286	12.4685	14.7532	9.89954	15.3946	11.6737
GABBR2	0.314401	0.362887	0.0686969	0.760129	0.161988	0.0573626	0.171782	0.222004	0.184644	0.254129	0.0621882	0.0796986
ANKS6	10.1944	28.1767	22.894	20.6085	24.7136	21.6643	22.1384	26.08	24.8316	23.6226	30.8412	26.3958
GALNT12	21.0921	77.0447	59.0007	49.1417	74.2147	39.7622	43.2044	61.259	50.5389	53.6288	70.2025	54.8643
COL15A1	28.8017	2.15322	1.81555	1.54312	2.99478	1.23236	5.22823	2.01883	1.9362	1.83169	4.27849	2.32373
TGFBR1	44.786	31.7322	27.202	30.658	31.3859	45.976	47.5952	32.6749	25.0345	31.5974	35.2754	25.6657
ALG2	14.2979	17.5328	13.006	14.2961	12.3599	27.4186	14.6823	14.3444	12.1712	20.1184	12.8468	12.724
SEC61B	200.011	189.422	198.781	261.883	205.191	282.427	237.983	225.938	232.098	247.417	200.698	239.799
NR4A3	0.662076	0.343469	0.128331	0.177497	0.25073	0.214315	0.203238	0.156672	0.189711	0.17263	0.0232345	0.0992553
LOC103794196	0.175048	1.77798	0.560973	1.74576	1.70072	1.05394	1.40276	1.05751	0.706776	0.424472	0	1.46433
STX17	12.8778	5.47692	7.06768	5.43048	5.58189	9.27745	8.87908	5.52042	5.00285	6.6683	6.86658	4.44922
LOC100414453	0.651955	1.10366	1.82814	0.406372	0.923737	1.14489	1.95918	3.51661	1.05293	1.8444	2.65972	1.96942
ERP44	130.525	50.9133	54.9055	52.3123	52.8635	64.0283	93.5945	58.2988	47.8293	65.4349	60.2974	55.0249
INVS	11.2674	12.4902	10.7295	9.02622	12.1917	11.4908	11.0237	9.79204	9.40582	9.78592	13.2994	9.14384
TEX10	27.8761	103.379	87.4207	87.1737	103.255	51.2685	76.0417	101.741	115.13	92.6156	104.568	99.2654
MSANTD3	14.8365	7.59464	8.12623	8.14597	5.94198	5.66408	7.27818	5.80775	5.98548	6.27698	5.29177	5.11041
LOC118143577	0.131323	0.111155	0.210424	0.873125	0.106325	0.131779	0.263091	0.566681	0.106046	0.106148	0.428597	0.732369
TMEFF1	7.4411	51.1485	37.5483	46.7056	33.6456	30.3496	39.3423	57.3052	30.9407	36.9365	36.7871	31.486
CAVIN4	1.14004	2.6447	2.84158	1.54402	1.33326	0.677927	1.31115	2.0771	2.04579	1.29691	2.57235	0.9419
PLPPR1	0	0.191889	0.0908145	0.0942056	0.0688312	0.113747	0.113545	0.195654	0.274604	0.595545	0.0616578	0.289735
LOC100396712	0.191352	0.202456	0.237623	0.405526	0.364077	0.614454	0.354601	0.487172	0.293589	0.464006	0.35389	0.302356
MRPL50	70.4439	62.094	55.9581	59.4149	61.6358	67.0867	86.2938	66.4748	58.2738	91.091	65.9781	85.4244
ZNF189	13.1259	7.20755	6.94591	10.1754	8.03744	8.50061	10.1208	7.95822	8.08764	8.73732	13.9916	8.98098
ALDOB	0.0454963	0.0770182	0.0729004	0.151245	0.147343	0	0	0.0785295	0.146957	0	0.791922	0.16915
LOC100395628	0.0629102	0.452614	0.541818	0.104567	0.636684	0.599724	0.0630168	0.0814404	0.609616	0.546637	1.26613	1.05252
LOC100391517	0.292544	0.0798763	0.0907267	0.0313715	0.015281	0.0189394	0.0378116	0	0.030482	0.0457668	0.0923972	0.0526282
PGAP4	30.7586	11.1596	13.0734	14.0775	8.56841	4.33096	11.0747	10.8811	12.819	9.79666	10.0177	11.1555
LOC103794268	0.299507	0	0	0.041486	0	0	0.150007	0	0.0806195	0	0	0.0927948
RNF20	82.2485	57.5692	58.6706	58.4925	59.146	46.2682	64.3947	58.3739	62.5522	57.4826	54.6266	54.37
GRIN3A	2.22902	0.623635	0.575348	0.829363	0.3549	0.514737	0.513823	0.418549	0.707941	0.610619	0.304385	0.615476
LOC100398523	0	4.53501	3.81073	5.45245	4.69206	8.11957	6.24316	3.11412	4.14998	4.15396	4.16341	3.7604
SMC2	42.0288	119.904	113.26	107.887	119.551	98.5904	107.562	112.68	124.952	118.46	126.655	114.271
LOC100392938	0.0615464	0	0	0	0.0124576	0.0231601	0	0.0199187	0.0310625	0	0	0.0286029
NIPSNAP3A	36.4304	26.2716	25.3026	25.6448	25.3867	32.5103	27.0967	37.15	25.2836	28.6774	36.0832	25.9433
ABCA1	16.0742	8.47007	11.9763	23.9173	5.04569	54.7539	39.346	12.0896	13.0412	13.1979	3.05388	6.72387
LOC100400558	0.186774	0.94854	0.448913	1.8627	1.20976	0.374846	0.935452	0.644769	1.05577	0.301937	0.20319	1.38881
LOC103794318	0.55419	0.571691	0.513375	0.503759	0.855326	0.38233	0.346956	0.627748	0.97895	0.853903	0.866669	0.70827
LOC100403489	0	0.182925	0.129858	0.089805	0.21872	0.16265	0.216481	0.373029	0.261776	0.524054	0.411443	0.753275
LOC100894670	7.07445	5.34641	2.22665	10.709	3.8867	8.62025	2.78395	6.10548	4.4886	6.53513	6.59678	9.3936
LOC103794606	0.68889	0.0530084	0.163066	0.013012	0.0380287	0.0078555	0.0627324	0.135121	0.0885011	0.0126551	0.0851635	0.0873144
LOC118143659	0.15804	0.267537	0.422055	0.0875629	0.170607	0.105726	0.211076	0.272787	0	0.383228	0.22924	0.0979292
SLC44A1	162.618	72.9496	69.6688	59.7678	66.4848	31.8237	41.9854	78.3538	67.5299	61.5371	56.2618	67.0147
FSD1L	5.71279	0.377001	1.12483	1.15879	0.736914	2.54568	4.22881	0.785509	0.860087	1.35398	0.916436	0.521989
FKTN	7.93694	5.19696	5.80465	5.57098	5.99883	6.01096	6.97891	6.73291	5.14237	6.50185	6.15978	5.38873
TAL2	0.0644687	0.272839	0	0.107158	0.104393	0.452849	0.129156	0	0.364419	0	0.14027	0.119844
TMEM38B	12.7217	33.0729	36.0165	37.676	28.4067	23.936	23.0338	27.7312	39.176	34.1537	42.8924	32.963
LOC103794347	0.0724514	0.148931	0.0165845	0.0344076	0.159219	0.0207723	0.0207355	0.125056	0.142086	0.16732	0.326538	0.134683
LOC103794351	0.104841	0.0887399	0.111994	0	0.113178	0.0701369	0.0700124	0.120642	0.0846612	0.11299	0.228112	0.0324823
LOC118151359	0.583557	0.564499	1.00184	0.935329	1.24868	0.33462	0.709805	1.25907	0.80783	1.17921	1.58712	1.54972
ZNF462	3.71692	8.38274	8.85597	7.41827	7.87235	5.87585	8.85479	9.25388	9.84185	10.2562	12.0576	10.5922
LOC118143690	0.0721157	0.046678	0.0407836	0.0352554	0.0103037	0.0170274	0.0254957	0.0402718	0.0787884	0.051433	0.0276897	0.0276005
RAD23B	150.187	227.707	207.639	230.326	225.949	154.915	197.92	205.838	247.766	219.116	187.849	255.298
LOC118147938	1.62649	1.3767	0.868729	0	0.877916	0	0.543082	0.93581	0	1.31468	3.5389	1.00785
KLF4	93.0971	67.0983	53.2464	58.0532	147.967	16.543	30.8333	124.187	75.0067	68.435	418.878	85.9404
LOC100407377	0	0.325125	0.615483	0.159616	0.621992	0.385451	0.480958	0	0	0.310479	0.417877	0.357026
ACTL7A	0.150834	1.12349	0.821735	0.150427	0.464061	0.998963	0.241743	0.963291	0.633367	0.341371	0.722001	0.36451
ACTL7B	0.258848	1.35109	1.68209	0.59757	1.47866	1.15444	0.38893	1.34037	0.719977	0.650925	1.11075	0.882174
ELP1	17.3337	57.0538	62.5037	42.892	57.5624	62.6603	48.5886	44.9269	59.6128	58.5739	72.1441	60.0663
ABITRAM	23.3829	23.036	21.3304	17.4236	22.5973	17.9401	16.6457	18.0712	19.6092	19.5032	23.3952	14.7761
CTNNAL1	99.1266	91.6207	73.7222	84.8504	69.7908	82.5565	100.046	79.2595	79.3686	81.4326	57.362	98.8542
TMEM245	44.4762	21.1129	24.3664	21.7015	21.2449	21.2265	30.829	28.3243	17.4145	22.3447	22.5742	18.5841
LOC103794377	0.0750688	0.3177	0.421	0.187166	0.182337	0.301319	0.300784	0.421115	0.484957	0.394405	0.163334	0.279098
FRRS1L	1.6078	0.158241	0.269606	0.124299	0.0908189	0	0.262177	0.322693	1.02659	0.151113	1.0576	0.48655
EPB41L4B	4.05847	3.00833	3.01423	2.88063	3.13036	8.43433	5.12378	3.019	2.85713	3.75277	5.23378	3.77225
PTPN3	1.52259	2.68959	2.87285	3.3194	3.06402	6.66513	6.13385	3.23751	2.69961	3.53159	5.1013	2.56379
PALM2AKAP2	51.5251	60.2161	58.3186	54.4531	73.1586	84.4296	98.7811	59.8102	67.042	65.4798	72.9895	68.297
TXN	1092.29	634.544	686.515	795.839	604.475	582.995	999.442	978.57	741.609	793.168	865.317	885.762
SVEP1	134.489	0.465033	0.782523	0.747173	0.18422	2.65635	2.89067	0.287368	0.421252	1.57	0.31998	0.407498
MUSK	0.208971	0	0	0	0	0	0	0.108209	0.0168748	0.033782	0	0.0388466
LPAR1	28.3443	0.745842	1.62372	2.45329	1.21283	5.26118	3.23643	1.21676	0.972468	2.68279	0.639079	0.996479
LOC100414705	0	0.195943	0.185466	0	0.187428	0	0	0.0998937	0.0934684	0	0.125921	0.537921
LOC100405668	0.043803	0	0.0233957	0.0242693	0	0	0	0	0.0117906	0.0118019	0.0317687	0.0271425
ECPAS	39.3918	34.0599	29.9379	29.3205	36.492	26.5157	33.5846	32.2772	28.5086	31.6009	35.4216	33.3419
ZNF483	0.369285	7.78949	4.95448	5.461	7.69777	1.81167	3.52883	8.4988	6.82086	8.04505	15.2535	7.68751
PTGR1	252.035	11.2339	11.3675	20.3398	5.46904	32.0525	52.2605	5.7418	7.67497	13.0874	8.60414	6.81485
DNAJC25	33.6175	31.7368	27.4326	29.0324	28.5356	21.401	28.7152	27.3696	27.4823	24.5703	21.3558	22.719
GNG10	166.506	101.246	96.3961	99.2551	112.639	125.96	100.702	100.44	86.3311	95.7374	92.0752	94.4441
SHOC1	0.0450153	0.0254014	0.0240432	0.024941	0.0850413	0.060229	0.0751526	0.0517996	0.0848185	0.0485142	0.767226	0.139469
LOC103794433	0.518541	0.0702249	0.0498527	0.103428	0.10076	0.0208137	0.0831071	0.179007	0	0.167654	0	0
UGCG	93.125	46.0214	41.6574	44.8637	44.3684	32.4589	39.97	48.4539	40.6195	44.1057	54.299	37.6313
SUSD1	0.405257	0.363197	0	0.277367	0.75273	0.047843	0.143274	0.164588	0.539006	0.366104	0.622414	0.310204
PTBP3	26.382	48.4094	47.0039	49.7022	56.6727	63.287	59.1307	59.9419	48.1551	48.8101	61.4769	47.7361
HSDL2	73.1724	116.11	108.723	105.548	102.944	120.057	113.441	108.48	110.162	114.466	104.926	109.21
LOC118148043	0	0	1.16913	1.81918	2.36299	2.19653	1.46175	8.81585	0.5892	3.53859	0	2.03455
C1H9orf147	0	0.0665642	0.220519	0.0980369	0.0955074	0.0591863	0	0.169676	0.158762	0.127131	0.0427769	0.219286
KIAA1958	0.9614	3.16804	3.36908	2.11035	2.6085	3.71168	2.10984	2.72984	2.12756	2.23044	3.12972	2.08051
LOC100393274	0	0	0	0	0.0305141	0	0	0.097579	0.0304342	0.0304634	0.041001	0.0350304
INIP	26	9.39047	9.43317	10.0828	10.663	15.8553	16.0781	12.4163	10.8373	13.2053	18.2404	12.79
LOC118143812	0.0994754	0.0561322	0.0796965	0	0.0268465	0.0998211	0	0.0286168	0.0535523	0.0804054	0.144292	0.0924598
SNX30	9.43713	10.9886	20.5722	14.0936	17.1403	22.0739	17.9846	15.9467	9.27705	9.07443	19.1466	13.5261
SLC46A2	0	0.301193	0.0570178	0.414028	0	0	0	0.0921308	0.0574698	0	0.0774235	0.132298
ZNF883	0	0	0	0.104399	0	0	0	0.271031	0.101439	0.0253841	0	0.175138
LOC108592946	0	0	0.0583475	0.0605262	0.0589645	0.0730811	0	0.0942794	0.0588101	0.206033	0.158458	0
ZFP37	2.71126	3.28872	3.93387	4.59529	3.00753	3.79182	5.06817	5.28783	3.39616	4.48654	3.87856	3.41298
LOC118151908	0	1.74932	1.01375	1.40214	2.25384	0.126974	0.760491	1.09203	3.13349	2.45465	6.19451	2.97946
SLC31A2	6.02025	12.7554	11.8277	14.4045	13.4119	9.04253	7.56687	11.5496	11.6737	9.48432	19.9402	10.6924
FKBP15	41.4085	60.1608	65.4633	61.1447	82.3067	46.6848	44.3483	59.7789	64.5772	45.4037	85.1822	65.982
SLC31A1	30.602	171.429	150.821	153.874	240.821	98.2301	100.996	214.106	151.329	124.427	232.165	158.66
LOC103794631	0	0.531539	0.449214	0.354151	0.617391	0.157541	0.336989	1.64526	0.398442	0.416952	1.63475	0.375231
CDC26	92.3847	114.542	100.517	110.588	110.118	89.201	108.799	112.534	113.812	122.999	101.324	121.834
PRPF4	31.3461	69.0196	64.6235	70.9198	72.1597	62.2939	62.9054	67.8392	76.7141	65.7162	73.5471	68.8926
RNF183	0	1.94029	1.83655	2.52795	3.31933	8.13952	2.60532	1.52181	2.27828	2.70806	0.815286	2.00774
WDR31	5.43923	1.31179	1.93412	1.41187	0.66359	2.61691	1.3136	1.10604	0.529482	1.90314	1.2321	0.734104
BSPRY	0.308096	11.709	18.414	15.4657	11.0505	17.9008	11.9435	5.34453	6.84184	10.3598	3.38528	6.24281
HDHD3	14.5532	9.10476	11.9716	10.4769	5.39886	16.2156	7.94714	8.4853	8.41116	9.91423	9.21349	7.82658
ALAD	21.0572	15.6808	18.6462	22.9016	14.6449	29.588	26.0268	14.3589	15.855	18.9115	15.2869	12.692
POLE3	96.8594	176.41	146.7	178.795	189.919	153.755	180.07	159.989	148.073	156.424	138.908	152.822
C1H9orf43	3.01895	1.42622	2.22182	1.83799	1.22214	2.53628	1.934	2.36309	2.32448	1.95784	1.87129	2.15347
RGS3	1.7188	1.84299	2.09739	2.94696	1.62842	3.27923	3.43618	1.33379	1.72621	1.7337	1.81487	1.16462
LOC108590591	0	0	0.273138	0	0.552052	0	0.683003	0.294228	1.92712	0.551134	2.22533	0.63376
ZNF618	8.64046	33.8108	37.6942	27.4603	30.6195	27.954	23.6268	28.2721	24.1993	23.5308	23.1111	21.182
KIF12	0.0711845	2.21427	0.727142	1.55296	1.06623	0.250012	0.28522	0.598987	1.68138	1.03568	2.80724	1.67064
LOC118144096	0	0.620809	0.130581	0.135457	0	0.32711	0	0.0703323	0.197425	0	0.265972	0.378735
COL27A1	14.3226	18.6546	23.9893	25.751	13.7292	35.3243	37.4181	14.3207	18.591	20.6589	10.6835	13.7876
LOC118144104	1.00275	0	0	0	0.115982	0.287497	0.286986	0	0	0	0.155841	0
AKNA	20.3531	19.3691	16.8771	17.2112	18.0401	10.2181	8.82192	12.053	15.3842	9.80925	9.44746	11.3712
LOC100411120	92.1009	73.2427	141.828	146.59	144.282	83.3938	139.244	154.166	89.7669	86.0442	76.6616	80.927
WHRN	6.06996	14.0422	11.5311	9.11441	14.849	7.15605	6.60247	9.20767	9.60777	7.81097	16.8733	9.29351
LOC118144109	0	0.152613	0.337059	0.124873	0.364954	0.211086	0.120406	0.363086	0.266932	0.267188	0.130768	0.391038
ATP6V1G1	576.494	985.167	941.563	949.146	964.216	797.27	658.215	914.829	1048.59	954.566	797.526	984.472
LOC118144108	0.714505	2.05623	2.51873	1.82103	1.92831	1.57737	1.24057	3.45319	2.46177	3.00316	3.36832	3.45339
TMEM268	10.159	9.10368	8.21875	7.71604	6.69604	7.97992	8.62293	9.88284	6.98353	6.94201	6.48843	5.69141
TNFSF15	0.0252455	0.245736	0.34384	0.461585	0.367916	0.151999	0.0252882	0.130726	0.366952	0.285681	0.0823931	0.37544
LOC100412775	0.169261	0.573066	0.678033	0.42201	0.753723	0.93417	0.169548	0.365194	0.205022	0.273625	0.782586	0.471971
LOC100413855	0.917244	1.9708	0.169585	4.16337	1.42815	0	2.47369	3.34913	0.170929	0.456248	0.537311	0.918136
TNFSF8	0.0788071	0	0.0210459	0.0218318	0.0212685	0	0	0	0.0424256	0	0	0
TNC	1159.52	24.1977	44.9174	73.3279	25.7987	174.728	127.771	27.0287	14.2041	47.8232	7.8707	17.5818
LOC118144137	5.35665	0.156345	0.0493285	0.204682	0	0.247139	0.308375	0.21255	0	0.0995345	0.133965	0
PAPPA	22.6415	7.76229	6.27506	6.6279	8.28649	4.0619	7.83466	7.07203	10.3819	6.84515	6.76652	7.71844
LOC118152688	0.0933871	0.0395225	0.0374094	0	0	0.0468558	0	0	0	0.0377421	0	0.0651007
ASTN2	1.17092	1.70093	1.44518	1.5912	1.07613	1.65133	1.1412	1.91183	1.29053	1.59872	1.08448	1.44131
TRIM32	24.3251	19.793	17.4784	18.6686	17.9965	12.3523	14.4313	19.031	21.4316	19.0915	22.6035	18.7289
TLR4	0.593308	0.0218343	0.0206669	0	0	0.0258856	0.206717	0	0.0416616	0	0.0280633	0
BRINP1	6.45379	13.0043	21.1453	16.0109	41.919	12.59	4.24549	13.7999	4.68652	8.85648	6.05172	8.28169
CDK5RAP2	42.0481	43.4773	44.6004	35.1944	47.7887	42.4321	40.4826	36.0413	33.0079	34.4208	49.7877	35.5697
MEGF9	5.33148	2.31902	1.93796	2.08212	2.09834	2.22917	4.15373	2.07695	1.79387	1.93524	2.76578	1.53711
FBXW2	33.6042	58.3809	54.7731	46.1106	53.8973	39.4279	43.5266	46.3665	53.5819	50.8764	46.7943	50.4484
PSMD5	46.5917	52.2757	51.0208	45.0013	51.4833	42.6474	48.8631	46.3534	44.7858	49.7824	52.571	47.0915
LOC108593085	2.93474	1.76218	2.34117	1.59474	1.61452	2.68065	2.85177	2.90079	1.79259	2.46337	3.1654	2.22651
PHF19	14.7271	10.6648	13.7653	15.1255	11.9531	18.336	18.4127	12.2706	11.1143	10.5224	13.193	11.3225
TRAF1	0.93466	0.325755	0.176193	0.548316	0.22257	0.855151	0.605804	0.332147	0.288584	0.4444	0.508405	0.485474
C5	0	29.7409	20.5612	13.7511	23.3085	3.26369	10.9403	14.1817	25.1971	24.4177	29.6966	34.4016
CNTRL	18.1333	12.0011	13.8897	9.26026	11.8742	10.6827	15.7985	14.3718	9.17175	13.4981	13.2228	10.7224
RAB14	101.986	95.1242	86.8785	91.4635	103.676	97.5554	100.381	102.034	87.0027	93.5488	109.702	96.6596
GSN	738.805	293.091	259.882	287.583	266.52	146.712	124.998	233.731	306.489	219.729	419.596	230.806
LOC100401187	8.49857	0	0.807822	0.239425	0.816365	0.433632	0.57715	0.248628	1.04686	0.698578	1.09693	1.20496
STOM	65.4394	30.8552	24.5408	29.8122	28.7355	16.8422	26.0679	26.6542	28.1492	30.8976	31.258	27.9062
LOC100401933	0.245171	0.155639	0.233253	0.229227	0.33497	0.0922586	0.0613965	0.238039	0.173233	0.136242	0.0833499	0.28485
LOC103787226	0	0.362953	0.137419	0.0475167	0.0925815	0	0.0572712	0.0986867	0.300102	0.231069	0.310998	0.611134
LOC100403009	0.551158	0.139954	0.397414	0	0.0892481	0.0553074	0.193232	0.190267	0.0445072	0.0890997	0.269821	0.204915
GGTA1	73.5018	31.4773	27.5219	31.8236	33.9794	33.6809	44.3371	20.0367	32.6462	30.4132	17.8286	31.067
DAB2IP	4.86934	26.0878	25.6698	20.0803	20.718	31.8885	26.5137	16.5499	19.243	19.6731	17.5039	14.9406
TTLL11	0.997856	0.462008	0.444139	0.737158	0.255492	1.13826	0.973917	0.287061	0.840225	0.551495	0.593811	0.50734
NDUFA8	119.289	202.488	194.711	188.094	218.041	169.169	187.094	261.582	220.618	272.154	255.508	280.081
MORN5	0	0.0759559	0.718948	0.298318	0.290621	0.540296	0.359558	0.232339	0.434789	0	0	0.333635
LHX6	0.357233	0.343603	0.208148	0.809702	0.118322	0.146649	0.357838	0.490483	0.262248	0.367499	0.423961	0.286761
LOC118144238	0.134839	0.114131	0	0.149416	0.0727806	0.135307	0.0450223	0.27153	0	0.0363298	0.14669	0
RBM18	27.5174	30.1918	26.2662	29.0271	26.1546	28.4684	34.2634	35.8961	24.7095	25.6165	24.5147	28.1567
MRRF	26.9331	42.9758	40.093	36.8063	39.4389	37.1563	41.9095	38.2954	33.7335	36.6824	31.8004	34.7756
PTGS1	9.63635	2.93843	2.8811	2.53585	1.53771	17.3713	5.22398	1.18231	1.75996	4.55513	3.963	1.63508
LOC100396106	0.231666	0.0367665	0.0696014	0.216601	0.0703375	0.319648	0.261066	0.024992	0.140307	0.198958	0.17327	0.121122
PDCL	38.4489	37.7055	35.6666	37.8788	42.395	36.629	47.232	33.7756	30.5859	35.1739	45.41	35.6042
RC3H2	24.0655	22.5559	22.1682	21.6771	23.6328	25.3689	31.1496	24.9873	21.9418	25.3197	31.2681	23.0587
ZBTB6	19.9215	11.9915	10.4831	13.0052	11.824	12.8443	16.3598	16.6848	13.6486	16.3634	16.9826	14.9862
ZBTB26	8.23855	1.78451	2.33875	3.01912	1.89078	3.09205	4.30495	3.69503	2.6454	4.2603	3.52861	3.36147
RABGAP1	35.3886	30.822	23.5128	30.0267	20.9008	24.1605	36.6188	25.4882	21.0992	24.7468	23.4497	22.4582
GPR21	0.0416493	0	0.016684	0.017307	0	0.020897	0	0	0	0.0336649	0	0.019356
STRBP	1.08215	27.1116	25.0631	21.9313	25.8699	16.098	17.6829	24.9737	24.2178	21.7205	27.1894	23.8673
LOC118144272	0	0	0	0.0426308	0.124593	0	0	0.0885392	0.0828442	0.414618	0.334824	0.0953555
CRB2	0	4.18901	2.20781	2.65482	0.874248	9.14245	13.1485	0.660096	1.81658	6.60051	1.22365	1.80865
DENND1A	8.94542	12.1238	12.4246	8.33965	10.9576	16.0265	8.94693	9.56504	8.19116	8.30906	11.8943	8.40312
LOC100385283	0.19445	0.164587	0.311574	0.484813	0.157435	0.585377	0	1.0069	0.942133	0	0	0.542208
LHX2	0	0.438935	0.789387	0.43098	0.335888	0.312227	0.467509	0.313283	0.251256	0.377246	0.112831	0.361502
NEK6	20.3637	27.0664	30.5307	30.6483	25.8387	22.3928	23.7023	23.2131	26.362	19.3747	20.9536	22.2103
PSMB7	211.124	418.772	428.981	469.503	414.64	403.262	495.215	523.513	481.579	530.312	489.718	554.938
ADGRD2	0.0557787	1.95145	1.40023	1.18983	0.617197	1.11945	1.08021	0.81836	1.1711	1.3676	1.27431	1.33068
NR5A1	0	0.105003	0.0496943	0	0.133919	0	0	0.0713753	0	0.0668483	0.494846	0.0768703
NR6A1	0.264962	58.8855	47.5228	58.996	40.1067	64.7135	49.6202	37.0546	53.2859	45.4686	28.0229	40.0893
LOC118144300	3.80434	0	0.66259	0	0.803517	0	0.994116	0	0	0	0	0
LOC118144299	0.37337	0.0948087	0.179479	0.155151	0	0.0749334	0.224401	0	0.391955	0.0603585	0.0812373	0.173519
OLFML2A	0.231994	1.85145	1.83211	2.57994	1.06438	3.07075	3.38621	1.1155	1.18649	1.23227	1.29798	1.3246
LOC100387309	0.297983	0.25222	1.31304	0.371474	0.422204	13.0073	0.746219	0.257169	0.721883	0.602145	0.162087	0.415452
LOC100386951	0	0	0	0.077197	0.376026	0.0932099	0	0.0801646	0	0.0750801	0	0
WDR38	0	0.444163	0.0934257	0.0969143	0.188827	0.40956	0.116809	0.251599	0	0.188513	0.126861	0.162581
RPL35	785.52	1090.86	1085.54	1069.84	1047.5	1290.75	1395.94	1194.41	1071.67	1307.4	1072.56	1309.99
ARPC5L	106.577	281.682	236.082	255.796	253.335	201.684	220.863	249.036	282.421	267.87	207.649	269.5
GOLGA1	23.6012	9.23435	10.2058	8.59531	9.27982	11.9761	12.5707	11.1299	7.44769	8.93306	13.1036	8.10354
SCAI	2.41545	12.5159	9.91151	7.19189	11.1557	8.17784	8.3106	10.0424	10.0579	10.2034	14.2127	10.8741
LOC103794969	0	0.692284	0.83398	0.123589	0.7224	0.373061	0.14896	0.449189	0.720508	0.721198	0.485335	0.48377
PPP6C	29.5619	39.2035	35.4067	37.1808	35.7385	32.5343	38.645	37.5047	32.9673	39.1959	38.5732	37.6199
LOC103794974	0.150717	0.191356	0.422625	0	0.549122	0.302482	0.452918	0.130074	0.121707	0.060912	0.0819822	0.140088
RABEPK	26.4732	50.8847	53.5204	47.1844	49.0663	57.0258	50.9837	48.021	58.7776	55.3911	44.989	52.1189
HSPA5	1255.64	1616.01	1538.06	1508.66	1426.56	1406.34	1478.47	1299.82	1313.08	1329.18	947.955	1177.01
GAPVD1	32.7249	48.0437	44.1821	36.5234	48.4394	41.2896	48.6887	47.0772	40.7696	48.0651	48.8092	46.1618
MAPKAP1	43.3043	43.356	43.0067	40.528	41.3392	46.0303	51.7104	39.2425	36.5566	42.1386	41.3876	36.6634
PBX3	16.3838	8.35638	5.43679	6.448	7.8392	11.4979	14.4422	7.18848	5.15554	6.71546	12.3502	7.89909
MVB12B	4.03266	2.41645	3.3101	2.63107	2.20846	4.02304	4.97386	1.91905	1.56736	2.1134	2.31656	1.13849
LMX1B	13.29	0.253464	0.18279	0.142212	0.415627	0.0572368	0.0857028	0.147679	0.184239	0.069156	0.372312	0.0927778
ZBTB43	9.41766	8.67468	8.96116	9.1752	7.15504	7.59737	11.3098	9.72142	10.7044	11.0985	14.9376	11.1932
ZBTB34	2.02635	11.6049	9.95015	11.6662	10.8426	8.84689	10.5745	15.8662	12.4769	14.708	14.1067	13.1157
RALGPS1	1.53319	6.15567	6.52961	4.50165	5.38183	3.80581	3.405	6.14588	4.56135	4.73694	6.13409	4.75332
ANGPTL2	106.209	11.5622	26.7449	15.3634	3.89109	87.3879	40.9896	7.86511	4.02582	20.9544	4.46905	3.07685
LOC118144379	0.0608152	0.0514755	0	0.0126357	0	0.0610266	0	0.0524855	0.0245548	0.0491566	0	0
GARNL3	0.857006	1.16631	1.31936	1.71777	1.00679	1.53448	1.02678	1.37773	0.854885	1.42617	1.55389	1.32761
SLC2A8	16.1368	26.3741	27.3958	37.0082	25.9124	31.2678	25.5933	26.8585	40.5817	33.9126	25.455	30.3904
ZNF79	8.63103	16.1808	17.3158	19.237	15.9108	16.1052	18.0058	16.96	20.1892	15.8267	21.1849	15.8126
RPL12	2113.22	1539.13	2077.11	1537.05	1965.78	2233.01	2041.43	2201.49	1979.38	2111.84	1878.3	2130.2
LOC118148401	4.20385	6.09984	5.77371	5.49019	1.94492	3.61583	3.60941	18.6586	9.69914	9.70844	5.22668	3.34918
LRSAM1	7.91989	2.67899	3.07995	2.7025	2.65618	5.40946	4.01008	2.83134	2.71924	2.51158	1.9496	2.55229
NIBAN2	452.333	200.03	219.075	241.849	205.398	246.776	205.856	174.834	196.64	156.179	132.223	169.593
STXBP1	22.9946	11.2613	7.65309	6.12222	8.02667	9.84468	8.10313	11.4377	8.06123	7.80463	12.3581	8.89472
CFAP157	0.198945	0	0.091079	0.21258	0.0460211	0	0.199282	0.196224	0.0918011	0.0689168	0.0618373	0.0264163
PTRH1	10.131	4.62036	5.76934	5.39526	3.68298	6.79292	5.90042	4.91065	4.20877	5.53398	4.49579	4.48608
TTC16	2.19884	0.684562	0.566966	0.315073	0.593425	0.355067	0.531654	0.65437	0.30614	0.490293	0.494919	0.469832
TOR2A	36.478	22.4993	21.373	19.6679	17.3024	25.4746	20.6883	15.7202	18.7628	21.5244	15.1871	16.5305
SH2D3C	0.110343	4.02324	3.0873	2.94158	3.09934	1.03912	1.896	3.00338	4.3798	2.1131	3.45349	2.53246
LOC118144441	0	1.1782	2.32739	1.10655	1.568	1.09316	1.51558	2.19371	2.15035	1.61431	1.44848	1.57507
CDK9	63.3852	121.03	139.74	119.34	126.975	99.2748	110.9	125.773	120.876	116.915	122.814	114.792
FPGS	45.2457	73.7908	78.6617	75.4058	69.3731	78.0213	54.2049	64.7735	71.3914	58.6575	48.5833	55.9075
ENG	215.104	23.4344	20.3466	26.3512	12.0528	22.7521	22.7627	17.9427	15.7611	10.9014	7.94522	12.3702
AK1	20.6052	12.0101	10.4042	8.35726	9.2405	12.6909	12.0813	8.01299	7.49758	9.79858	12.7518	9.31798
ST6GALNAC6	61.4431	37.6053	42.1733	43.9834	36.2629	47.7083	36.1238	32.434	32.3848	34.9958	28.9553	28.0166
ST6GALNAC4	22.2999	37.5642	32.9128	30.5229	28.7739	27.4531	28.4177	25.6607	36.548	29.0105	24.3078	31.888
PIP5KL1	0.240962	1.78461	2.02703	1.35175	0.975463	1.26945	0.935308	1.63767	1.43504	1.87464	1.57284	1.65176
DPM2	31.3077	32.3214	33.127	37.0907	31.2689	34.8279	33.301	34.525	35.9114	36.9044	27.0497	29.2467
FAM102A	13.0175	15.6164	13.178	12.0767	14.5974	11.3751	7.21052	12.9328	10.8922	11.3784	12.8626	10.7707
NAIF1	14.0359	9.48475	8.81173	8.93041	10.4884	8.54314	7.97481	9.09498	9.84779	7.88578	8.93643	8.72583
SLC25A25	11.2404	36.9648	37.9032	33.1585	33.6988	21.3601	16.1412	24.58	35.6276	21.2654	16.1124	23.5198
PTGES2	38.3639	64.8088	63.984	60.3901	64.7125	55.3216	42.7877	51.1136	57.5409	51.5442	44.4161	53.9483
LCN2	2.69533	3.14674	0	0.695187	3.23575	0	0.930998	6.01592	2.7019	1.12687	5.35891	1.90053
C1H9orf16	266.464	163.347	167.777	174.89	140.301	178.601	131.055	130.881	141.747	133.799	110.691	119.994
CIZ1	44.5743	15.0493	17.7492	16.4767	13.8297	30.0754	23.3245	13.1627	6.78258	13.0539	6.96622	8.88905
DNM1	41.3801	3.88783	2.97018	2.00497	2.33948	1.94216	1.70661	2.42317	2.05819	2.69914	1.80899	2.26767
GOLGA2	135.429	48.2261	51.3275	49.3546	39.5343	67.6803	56.3088	32.9412	38.6749	38.6839	35.3199	33.0444
SWI5	42.0811	49.3035	57.4027	55.8647	52.7198	63.6744	65.5581	65.658	49.7201	63.4629	63.2484	59.1847
TRUB2	57.0989	72.3409	71.484	65.4382	68.9519	57.9665	42.6842	56.8635	70.4844	59.9692	53.2813	55.1566
COQ4	49.2778	68.208	68.7027	57.6168	68.4905	73.5919	55.6041	65.0434	61.4839	56.4663	44.0961	59.0493
SLC27A4	27.1649	10.0193	10.7805	14.5884	10.9355	27.5131	14.2557	10.0995	10.0762	9.41802	11.777	9.12163
URM1	27.751	21.079	21.9153	25.6239	19.5205	27.1214	26.1381	21.7544	20.9206	21.7707	19.602	20.6741
LOC118144803	0.109805	0.650593	0.835739	0.410659	0.355612	0.716215	1.04492	0.663359	0.975371	0.266265	0.477826	0.714429
LOC118144797	0.0519438	0.197849	0.0832315	0.0863395	0.210279	0.0521244	0.312191	0.313805	0.209729	0.0419859	0.508584	0.193122
CERCAM	215.402	7.4751	8.16396	12.2689	5.58482	13.9224	8.24438	7.03549	8.35528	6.31471	11.5121	7.84427
ODF2	34.4498	46.5672	52.78	44.6696	50.8544	51.0611	49.7475	44.9144	41.9748	41.7241	40.5597	40.7054
GLE1	25.8535	37.2047	34.1748	35.8402	41.8814	36.1369	38.2913	33.5237	34.8412	31.7073	35.2384	34.4419
LOC118151378	0.0877209	0	0.140558	0.21871	0.28409	0.176051	0.351478	0.454236	0.283346	0.425426	0.286293	0.244603
SPTAN1	233.735	162.742	160.616	166.957	209.128	236.82	204.316	165.108	199.178	161.455	248.567	169.468
DYNC2I2	12.203	55.9553	53.8947	49.6005	55.4056	36.5303	25.5429	47.3182	43.8606	42.7146	35.5873	40.8578
SET	217.192	725.251	623.537	634.852	742.221	453.358	488.117	627.885	720.161	661.541	708.938	714.079
PKN3	6.3322	38.0761	41.568	42.037	38.6807	47.7873	40.9449	39.8024	35.187	35.0224	35.3779	32.7913
ZDHHC12	13.8632	17.0117	18.9718	25.3031	15.7891	20.9003	14.1524	16.2578	17.9974	20.1056	10.3912	16.0914
LOC118144845	0.1974	0	0	0.328112	0	0	0.593202	0	0.159404	0.319114	0.21475	0.183478
ZER1	17.4365	11.8335	14.473	8.97904	9.82136	11.1743	8.79421	11.2222	9.40099	9.5793	12.2093	10.6261
LOC118148479	2.25206	3.8124	2.40571	3.74331	1.82337	3.01319	6.01568	5.83082	1.21239	3.64066	13.8834	10.4662
TBC1D13	35.2812	50.3644	51.023	54.3358	45.2515	48.7749	39.1632	50.5954	51.5099	45.7535	40.8685	44.7608
ENDOG	3.65131	6.57445	5.90381	7.66912	5.805	8.99345	4.92099	5.09921	6.21867	4.13186	5.48891	6.35565
SPOUT1	52.7014	93.8836	98.5851	95.7813	98.7677	71.5786	81.273	82.8566	92.3398	80.2102	75.4669	72.3757
KYAT1	2.94569	3.47607	4.63386	3.27012	2.78535	5.84713	3.79066	3.50716	2.88223	3.33686	3.15782	2.71796
LOC100391047	0.250229	0.6354	1.15274	0.415924	0.202596	0.627748	1.37859	1.18776	0.505164	0.455083	0.544446	0.814036
LRRC8A	46.95	32.1454	36.5163	40.6584	29.6911	55.8151	49.5805	31.728	22.8955	25.3137	29.14	16.2174
PHYHD1	4.45643	7.68639	8.85851	7.79168	6.56948	10.1673	7.91724	9.97794	3.59866	7.37413	8.14118	6.64305
DOLK	33.4293	37.5072	42.7078	47.9903	35.6831	33.6658	35.6782	37.648	43.7243	35.6237	23.7775	33.1059
NUP188	46.8724	98.504	102.851	81.587	100.552	95.2815	96.6434	97.0003	86.0622	92.712	92.4016	88.4295
SH3GLB2	38.675	190.672	167.991	152.556	162.815	153.428	84.3474	145.654	159.33	129.68	118.452	131.684
MIGA2	14.6397	13.1995	12.9559	13.076	13.3667	21.9759	14.4054	9.39005	11.1793	10.981	9.26155	9.65075
DOLPP1	23.7296	46.6629	50.2034	53.9278	44.3856	54.6682	45.3445	38.9494	54.6108	46.1108	36.134	45.3535
CRAT	18.7328	2.63957	3.68652	3.40732	3.21347	6.69635	4.45631	2.29613	1.86668	3.8427	2.58597	1.82427
PTPA	86.9174	74.2545	70.0935	73.8591	64.5987	74.9007	54.1668	76.6298	67.161	63.6183	58.7763	66.2183
IER5L	104.212	7.48187	8.06025	23.5371	7.43924	27.8942	33.1456	5.21962	5.87006	12.5505	5.06122	3.86476
LOC103795236	0	0	0.1185	0.0819502	0.0399179	0	0.14816	0	0.0796267	0.0398515	0	0.183304
LOC108593362	0.355173	0.112735	0.0711385	0.0737948	0.107836	0.044551	0.0889438	0	0.179256	0	0.0482989	0.0618984
LOC103795238	1.55276	0.213955	0.0578617	0.0300111	0.0584736	0.0362363	0.18086	0.218154	0.320762	0	0.157139	0.268513
C1H9orf50	0.822593	1.13934	0.479299	0.559346	0.544914	0.0750411	0.0374539	0.387232	0.664261	0.604453	0.488124	0.799333
NTMT1	16.5892	4.69229	4.77661	6.32846	4.97956	10.0343	9.9955	6.39119	5.32127	5.3771	5.53024	5.13325
ASB6	37.1703	27.6204	30.5158	29.5496	27.2091	33.0527	25.4358	22.9	26.1036	26.5562	23.8989	24.4301
PRRX2	463.064	25.8376	17.4158	15.8366	15.6527	11.8814	10.7484	15.9664	15.537	11.963	30.4916	17.9694
PTGES	217.508	8.41541	8.29192	8.33063	12.5694	16.56	8.61221	6.18924	5.75823	9.51842	9.97393	7.68831
TOR1B	41.587	8.05363	8.00888	9.07599	9.70597	18.9522	14.7333	8.07686	8.98682	11.6046	10.7618	7.88808
TOR1A	97.1213	105.401	102.968	97.5356	94.6109	106.818	116.765	91.1223	87.6748	95.3849	81.7212	81.268
C1H9orf78	98.1906	135.793	126.863	114.813	147.317	95.9982	108.393	109.057	119.422	114.548	130.496	125.76
USP20	10.2346	6.34636	8.60188	7.41571	6.52947	7.3289	7.91609	8.51139	7.10083	6.19137	5.79613	5.3886
FNBP1	34.8677	13.3945	11.0327	9.53843	12.9649	19.6244	15.9545	11.3971	7.23608	10.9717	13.3797	10.0153
GPR107	27.6635	28.3521	28.3366	26.1693	26.782	31.4843	27.2922	24.2737	25.3726	23.7099	22.5467	21.906
LOC108589618	0.448043	0.379235	0.807656	0.372362	0.544132	0.2248	0.897605	0.96669	0.361804	1.26753	1.0967	0.520556
NCS1	109.785	11.1856	10.8649	12.8592	6.15405	17.0823	18.6652	6.24811	6.44178	8.49184	7.25382	4.58868
LOC118144925	6.66465	4.92478	3.81393	6.15432	3.42602	3.39698	5.72223	7.12129	6.2361	7.01165	11.3935	5.80131
HMCN2	0	0.0901859	0.112525	0.0402507	0.0392122	0.0583198	0.0194054	0.104495	0.140794	0.0743792	0.0210753	0.054019
ASS1	214.631	356.999	250.644	179.124	200.332	201.212	160.083	224.497	258.044	311.105	183.514	296.005
FUBP3	39.9169	87.2469	88.6129	76.9663	90.1704	70.7412	70.4813	81.7351	89.2846	79.779	74.2752	83.0783
PRDM12	0.262757	0.333605	0.368397	0.436746	0.372293	0.0659175	0.131601	0.255114	0.954816	0.371673	0.321583	0.305282
LOC100397457	0.0585025	0	0	0	0	0	0	0.0504896	0	0.0472873	0.0636445	0.16313
EXOSC2	49.7278	86.8851	103.062	106.044	92.5828	84.0111	100.601	122.627	113.762	114.578	113.208	128.943
ABL1	105.828	64.7508	67.3438	54.2646	60.6385	57.2846	49.6964	57.5086	57.9318	47.2524	55.1589	47.8282
LOC118144948	0	0.245201	0.928364	0	0	0	0.290181	0.125006	0.233931	0.351233	0	0.67315
QRFP	0	0	0	0.382233	0	0	0.345525	0.496158	0.0928489	0.185876	0	0
FIBCD1	0.0779157	0.0219832	0	0.0215849	0.0210279	0.0260622	0.0260159	0	0.0209729	0	0.0282547	0
LAMC3	0.178042	8.20235	6.56153	4.74555	4.10829	2.52678	4.92993	5.20237	4.21049	5.30414	6.14278	4.01894
AIF1L	3.34251	32.3519	21.9798	19.2109	28.6791	16.4875	13.4362	26.4119	23.083	25.0174	29.5154	24.7937
NUP214	24.7041	34.5429	32.94	26.9466	37.907	33.2179	40.199	37.7581	32.6336	35.4769	44.3337	37.4423
FAM78A	0.667849	4.52227	3.34412	2.45605	4.17705	4.59067	2.77627	3.17007	2.88527	3.44135	6.75691	2.57611
PLPP7	12.7921	0.623167	0.565271	0.458905	0.223532	0.430963	0.58384	0.211798	0.0495437	0.223161	0.533964	0.142565
PRRC2B	80.1475	96.911	100.351	87.3936	96.5586	92.4449	94.5286	96.2061	91.052	83.3609	96.2961	82.9106
LOC118148371	3.63124	1.53678	1.45462	1.50893	2.94	3.64386	0.909346	2.35041	2.19922	7.33777	5.9256	4.21893
LOC118148370	0.907809	7.68391	13.8189	8.29913	4.41	9.10964	16.3682	19.5867	10.263	8.80533	7.9008	16.8757
POMT1	19.135	20.6209	19.1873	19.7623	21.3587	20.641	21.4567	19.3679	23.5803	19.3383	22.4832	22.5764
UCK1	9.61931	15.9583	14.1604	13.8433	11.9486	11.6954	9.9713	15.4467	12.7793	10.4038	11.248	11.7674
PRRT1B	0	0.220798	0.119424	0	0.181031	0.261766	0	0.064323	0.0601856	0.120487	0	0.207825
RAPGEF1	24.763	47.9937	46.5344	40.7211	46.6137	46.1629	37.4349	39.302	42.898	36.6444	44.6403	39.3117
MED27	6.584	7.91345	8.81493	10.4573	8.77785	8.88258	10.2884	8.73797	9.3456	8.14828	9.45475	9.34268
NTNG2	1.03069	0.0401103	0.00949143	0	0	0	0.0237341	0.0408973	0.0382667	0.0287275	0.0257765	0.0660688
SETX	17.9997	18.5722	16.3073	14.2677	17.0245	13.751	18.5563	20.4188	16.9942	19.2143	27.3054	17.1527
TTF1	11.7344	32.4389	28.9793	30.4555	33.6043	16.0769	21.7475	25.3351	35.1594	26.81	29.0132	28.1485
CFAP77	0.0418166	5.43306	3.19945	3.94448	4.14741	2.76949	1.3404	3.78935	5.35219	4.24192	5.20884	4.52806
DDX31	10.6229	18.0723	20.2201	18.7534	20.8042	21.8668	21.8632	24.2556	24.6696	25.1055	19.5353	22.8044
GTF3C4	13.3353	33.7615	27.7956	25.5523	33.3439	25.2245	25.8331	31.9745	33.5644	30.4191	29.706	31.9399
AK8	0.0714369	0.325004	0.321936	0.17811	0.267502	0.322583	0.393568	0.154131	0.295645	0.245404	0.233147	0.215796
SPACA9	8.941	9.40613	11.5019	7.19632	10.6872	8.2928	10.058	10.7835	8.47273	9.028	8.6836	8.70367
TSC1	21.8797	16.4091	19.2347	14.5401	15.5587	25.3342	23.8876	20.0759	12.7376	18.2816	17.317	13.7469
GFI1B	0	0	0.112044	0.0581138	0	0.140337	0	0	0.112932	0.11304	0	0
GTF3C5	18.6932	55.7482	56.3817	55.3706	56.5899	51.4647	46.6286	52.9245	59.2422	52.3025	54.8127	55.2693
CEL	0.0614495	0.468111	0.147694	0.178744	0	0.493304	0.369321	0.0530329	0.148865	0.198677	0.133701	0.114231
RALGDS	16.3754	44.3844	38.4873	29.204	33.5324	31.7736	18.1029	24.7675	26.3539	21.359	24.8582	19.2171
GBGT1	25.6088	100.487	98.7729	124.54	91.2085	179.692	61.5075	98.8215	78.1029	81.6621	100.739	64.5225
OBP2B	0	0.162562	0	0.159616	0.466494	1.05999	0.192383	0	0	0	0.104469	0
LOC100413375	1.23923	0.524457	0.744625	0.514953	0.7525	0.932654	0.930998	1.47056	1.75123	2.00333	2.02223	2.15969
LOC100413736	18.1451	18.5918	24.1013	26.5886	17.5261	20.0449	25.5896	31.8691	22.0431	26.8244	24.7615	16.7174
LOC118148327	2.16865	0.917801	6.0811	0.901168	0	2.17619	2.17233	1.87162	3.50247	0	5.89817	3.02356
LOC118148330	0	2.83207	2.68065	2.78075	5.418	7.83429	0	5.77528	0.900634	2.70449	4.85335	0
LOC118148360	3.12286	7.04871	5.83786	5.19073	2.5284	5.22286	9.38446	15.2724	5.88414	5.04839	9.05958	5.80524
LOC118142782	25.8327	25.5864	27.1044	28.1164	26.1054	26.011	23.4906	22.7894	22.6295	21.3083	23.7526	18.1755
LOC118142863	19.0271	88.961	78.4881	80.258	82.2525	50.3471	43.5642	60.5036	92.9509	60.2364	52.6523	64.916
ABO	0	1.71517	1.48818	1.68409	1.45834	1.52506	1.6915	1.70025	1.09089	2.18387	2.20448	1.25564
SURF6	19.8493	82.4017	86.0383	51.1895	82.4091	55.0795	43.4845	50.1496	83.9674	57.9303	43.4764	58.5172
LOC100410514	27.119	30.9426	31.705	31.201	26.14	29.4011	27.3743	24.7191	27.8322	23.0789	21.8345	20.9591
LOC100896489	21.7432	21.2796	25.6944	30.268	17.9893	20.046	22.8009	33.0148	21.5086	24.2753	24.9109	23.6201
LOC118148361	0	1.76218	5.00388	3.46049	3.3712	3.13372	2.08543	9.88215	5.04355	4.20699	3.39734	0.96754
LOC118148329	1.08433	0.917801	1.73746	0.901168	0.877916	2.17619	0	3.74324	0	0	0	1.00785
LOC100896523	28.2102	50.1272	52.906	40.0101	42.4322	29.4585	31.9577	48.253	53.5826	59.9136	51.8192	53.9802
SURF2	8.85465	25.9806	20.9897	16.8422	20.2139	17.5647	12.9844	15.5201	14.9825	17.4687	13.2329	15.7179
SURF4	61.2604	88.1875	92.5937	87.9802	78.217	90.7597	74.1653	72.7616	74.4493	74.1723	57.2109	63.0205
STKLD1	1.03834	0.593832	1.2141	0.734669	0.670271	1.11235	1.23687	1.42894	0.5892	1.24758	1.22119	1.23899
REXO4	8.98926	25.9477	22.872	20.9895	13.6231	18.7679	25.3973	17.8747	23.1597	18.5775	20.5976	18.8836
ADAMTS13	0	0.0784418	0.180316	0.0440116	0	0.810398	1.3129	0.0457035	0	0.171219	0.0288057	0
CACFD1	7.33855	9.87857	9.25595	11.6835	8.51867	9.07938	8.56138	11.1916	7.85378	5.8126	13.4021	8.46461
SLC2A6	6.0592	32.6627	26.2856	26.4549	26.7218	4.9875	7.13232	19.7845	22.9765	16.4082	18.8944	20.036
ADAMTSL2	0	0.0186093	0.0704573	0.0365441	0	0.0551555	0.022023	0.0189745	0.035508	0.017771	0.0239182	0
FAM163B	0	0.0793535	0.0938885	0	0	0.235193	0.0469551	0.161821	0.0378531	0.0757789	0.407967	0.130709
DBH	0	0	0	0	0	0.244516	0	0	0	0.236348	0	0
SARDH	0.0485369	0	0.0194431	0.0403383	0	0	0	0	0.0195973	0.0784642	0	0.0451138
VAV2	24.0051	71.2202	80.3356	57.84	83.7141	41.776	38.5143	62.392	69.8888	62.5122	74.3727	62.0705
LOC118145165	0.268749	0.303301	0.466512	0.223353	0.181325	0.269683	0.179469	0.231939	0.10851	0.217228	0.730926	0.499591
LOC118145195	3.40312	4.6596	5.37276	6.73796	4.53815	3.61583	2.30601	4.9238	4.44544	3.39795	3.15779	4.09344
BRD3OS	23.9378	24.5985	23.628	22.5599	18.0509	22.0192	16.6124	21.4692	20.0251	19.7282	13.7868	17.3416
BRD3	33.5936	48.8989	51.5785	42.3283	49.1517	61.1904	46.3597	35.5067	34.9287	39.1165	32.3003	32.2899
WDR5	29.5544	83.7123	85.896	73.0661	101.951	80.8472	69.8579	104.078	86.9895	89.9637	130.81	91.8165
LOC118148459	0	0	0	2.05981	0	0	2.48266	3.20849	3.00211	1.00166	5.39261	2.30367
RXRA	18.3793	8.52117	8.57974	8.29607	8.16966	11.2583	7.31926	6.67978	5.88797	5.93112	6.85559	4.37679
COL5A1	927.339	13.7237	16.618	20.8449	11.8184	39.124	68.5538	10.3621	8.87111	17.1861	18.3176	7.74161
OLFM1	0.246672	2.92304	2.47032	2.97257	4.89303	1.11388	1.85317	1.17087	1.79273	3.78828	11.1366	2.7513
LOC103795688	0.615177	33.7035	20.4537	16.895	45.7548	7.6042	9.94353	28.5489	22.7384	20.613	70.1797	25.9645
LOC118145468	0	0.228762	0.122701	0.0823592	0.342819	0.0452013	0.17146	0.412076	0.312821	0.334967	0.852668	0.368438
LOC118145473	0	0.418238	0.296907	0.102665	0.200032	0.247921	0.24748	1.06611	0.399015	0.798795	0.806332	0.688913
LOC118145474	0	0.13021	0.369745	0.191776	0.124552	0	0.308192	0.398295	0.124225	0.186517	0.167357	0.464705
LOC108593558	0	0.354642	0.290923	0.0773812	0.271385	0.140148	0.0932663	0.401779	0.263155	0.16557	0.435557	0.484636
LOC118145484	0	0.55068	0.707394	0.695187	0.4515	0.606225	0.465499	1.40372	0.900634	0.600998	1.26389	0.734294
PPP1R26	0.714896	21.7942	18.6342	15.1813	20.3881	18.9982	11.4083	16.2967	14.4124	16.379	22.4737	13.0833
C1H9orf116	11.1776	37.5536	32.2769	27.6121	35.6163	12.5583	11.1965	23.4359	27.0784	23.1412	22.1566	22.5951
MRPS2	84.8929	140.381	143.487	144.955	160.162	123.46	112.717	116.408	136.382	125.606	122.417	127.406
GLT6D1	0	0.0961887	0.227615	0	0.460044	0	0	0.0980762	0.0917677	0.137783	1.73082	0.211253
LCN9	0.314805	0.0666146	0	0	0	0	0.0788345	0	0	0.0318069	0	0
SOHLH1	0.0998996	0	0	0.16605	0.0808829	0	0	0	0.080671	0.161497	0.652081	0.0464271
KCNT1	0	0.108974	0.0206295	0.0427995	0.0208476	0	0	0.0222224	0.020793	0	0.0280124	0.0717997
CAMSAP1	20.2592	50.0193	54.5246	46.4651	45.921	37.823	41.97	45.4594	45.4313	38.2842	33.8508	34.8439
LOC108593579	1.28468	1.39806	0.941021	0.85414	1.01041	1.84163	1.02948	0.982007	0.918842	1.1274	1.07814	0.955259
UBAC1	32.1541	87.3222	85.9804	82.1405	93.0378	76.0807	55.8301	63.1544	85.8956	65.3346	70.864	70.4426
LOC103795589	0	0.887995	0.840517	0.726586	0.990974	0	0	1.05632	1.48257	0.282664	0.951104	0.325042
NACC2	3.2216	46.3475	47.1209	41.1871	34.7977	32.6534	24.9992	36.1445	38.0429	30.9183	33.5228	34.912
TMEM250	57.5278	36.8614	40.0022	34.8733	26.8358	37.6439	25.458	33.5863	32.217	32.7614	28.8584	26.0832
LHX3	0	0.211123	0.0499589	0.155473	0.252436	0	0	0	0.251775	0.15121	1.89947	0.231839
QSOX2	32.061	48.841	53.0256	48.6008	50.9021	45.5511	47.3604	53.4369	50.0282	48.5937	50.2465	50.4697
CCDC187	0	0.0272053	0.0257507	0.0534245	0.026023	0.0161266	0.0643918	0	0.129774	0.0584545	0.069933	0.0373433
LOC118145512	0	0.0769286	0.145631	0.226603	0.0735856	0	0.182081	0	0.220178	0	0.3955	0
GPSM1	11.6732	5.63918	7.84863	5.78654	2.08168	3.91715	5.6773	2.68865	2.77335	2.79118	3.00126	1.6397
DNLZ	4.40469	2.28737	2.14803	2.63498	1.89509	2.34879	2.6004	2.36898	2.59463	3.78388	2.01396	3.30293
CARD9	0	0.453477	0.50077	0.667888	0.674754	0.657089	0.745366	0.488063	0.528775	0.793923	0.259043	0.387311
LOC118145528	0	0	0	0.138272	0	0.0834767	0.124993	0	0	0	0.0904993	0.0773208
SNAPC4	5.05967	17.2077	20.5786	16.4696	18.2867	16.5239	15.7298	18.1059	16.7112	14.8206	13.6494	16.9365
ENTR1	36.1631	61.4939	59.1961	56.7038	55.6093	48.6896	52.9032	55.6652	59.8405	54.0448	38.8463	52.5551
PMPCA	102.259	227.426	219.709	215.634	213.851	233.601	201.43	186.55	267.173	238.825	195.347	239.127
INPP5E	10.947	6.63994	7.4406	6.47035	4.99153	7.41591	10.926	11.8863	3.98914	5.78182	6.49201	7.18125
SEC16A	41.1104	54.8242	52.7416	45.3785	52.4224	44.6098	48.9741	53.7487	50.9346	50.0629	49.6709	51.2319
C1H9orf163	0.0661063	0.223816	0.23833	0.2747	0.107045	0.0663361	0.198655	0.399363	0.106764	0.1603	0.323625	0.245777
NOTCH1	2.04517	14.3175	7.6237	5.45324	9.8029	3.65562	6.03921	10.8293	9.46182	8.31143	21.4381	8.31659
AGPAT2	34.3408	103.096	88.8522	93.7586	73.745	48.0557	43.6033	75.9164	103.341	82.1881	72.7846	80.0465
EGFL7	1.29559	2.55878	2.72953	3.03085	1.84541	11.9416	15.5014	0.993903	1.47246	3.25803	5.29856	1.60563
DIPK1B	1.6093	36.778	28.1005	25.9605	27.4957	27.6602	22.1137	20.8331	26.1241	25.9157	27.6977	21.133
LOC103795641	57.8049	82.4753	92.8629	51.6916	80.912	98.2793	64.5031	70.6525	68.2847	86.4262	49.8523	97.9913
LOC118148416	22.9622	7.28842	11.4979	7.63342	1.39434	8.06471	14.3757	13.872	14.3704	22.2723	15.6128	17.6078
LOC118148430	4.73161	1.50186	3.31697	4.91546	4.30977	8.3091	8.29434	13.2715	4.29848	5.7368	5.79093	8.24608
LCN15	0	0.287812	0.708302	0.0565193	0.330366	0.0682429	0.136244	0	0.219667	0.164908	0.36992	0.442473
LOC108593665	0	0.67776	0.400952	0.166369	0.243115	0	0.200523	0.0863825	0.161652	1.05175	1.41556	1.02336
TMEM141	78.1687	80.7117	92.6558	99.9893	67.6127	75.3222	61.5709	64.3614	101.937	85.0817	69.7216	92.3315
LOC118145556	1.99654	0.116546	0.441259	0.286085	0.222963	1.17445	0.551702	0.237666	0.222379	0.333888	0.674076	0.959862
LOC108593661	0.518318	0.658074	0.41526	0.323074	0.73439	0.13003	0.324497	0.335494	0.104638	0.418953	0.140969	0.240881
CCDC183	0.40354	2.02662	1.31477	1.22971	2.26528	0.998859	0.592861	1.18411	1.67278	1.8266	4.15595	1.67536
RABL6	95.1647	194.471	200.277	171.717	198.011	146.364	104.976	139.505	181.775	125.085	104.144	126.535
AJM1	0.274803	0.20934	0.275205	0.114192	0.355987	0.441213	0.192688	0.296455	0.477105	0.577517	0.642757	0.332049
PHPT1	54.556	40.6044	40.6942	40.6503	33.5089	34.3233	28.6947	36.3828	37.4952	31.6561	40.0016	34.4945
MAMDC4	0.121135	0.0768987	0.266887	0.213931	0.134855	0.243112	0.303351	0.326699	0.220093	0.281499	0.197673	0.379998
EDF1	325.402	470.501	450.933	471.145	460.506	378.344	347.433	379.744	419.119	397.224	408.474	395.337
TRAF2	7.91236	33.6115	28.8704	26.2295	31.2151	27.3286	21.4916	35.0766	28.6446	28.0972	37.8486	32.1167
FBXW5	114.482	92.1623	102.717	99.8404	103.717	91.3421	55.2953	72.3932	92.8339	73.2956	69.217	72.2682
C8G	0.31672	0.13404	0.126873	0.263222	0.128215	0	0.158628	0.27334	0	0.448006	0.172279	0.588767
LOC108593697	0.127568	0.539883	0.511017	0.318059	0.671348	0.320028	0.63892	0.93581	0.618082	1.23735	0.624512	0.355713
PTGDS	5.49642	2.57708	1.5406	1.62477	1.8034	1.07738	0.513654	0.94042	1.7081	2.17603	2.37089	2.57673
LCNL1	0.0828346	0	0.132729	0	0	0	0.0829749	0	0.0668906	0.0669547	0.675864	0.0769926
PAXX	22.5222	24.9238	23.3361	24.2737	14.0467	33.5413	15.3059	18.3384	21.2076	19.4268	13.0734	17.4572
CLIC3	0.584806	1.79435	0.29283	0.42527	1.24289	2.93419	0.439347	0.37853	1.3577	0.590869	0.795258	0.679453
ABCA2	33.8853	2.56218	2.04001	1.15428	1.54979	1.31331	1.03451	1.16024	1.99148	2.22367	2.27613	1.89503
NPDC1	147.247	12.0306	11.9608	7.56344	10.9696	5.48965	6.50418	6.70694	7.67928	8.01725	12.9041	8.83902
ENTPD2	19.1392	2.21438	2.47105	1.76228	2.92081	2.45944	1.37926	1.7112	2.69078	3.09403	5.78208	3.55789
SAPCD2	4.41186	21.2184	26.4039	16.4576	16.7902	27.6648	21.3635	19.0379	15.0551	16.2035	16.5222	12.2832
UAP1L1	11.8042	6.43486	10.0848	10.9645	4.95878	19.081	15.6586	8.65085	5.21896	10.4479	3.66076	6.66908
MAN1B1	227.288	273.194	273.479	261.12	212.484	234.334	203.041	230.282	253.32	213.507	145.973	207.798
LOC118148373	3.63124	0	2.18192	7.54466	0.735	0	5.45608	10.1851	3.66537	1.46755	2.9628	3.37514
DPP7	140.135	67.096	69.304	84.4134	48.3778	70.4399	53.122	60.212	64.98	54.8362	25.7967	57.766
LOC108588013	0.845846	0.214783	1.0165	0.562376	0.547866	0.424393	0.677823	0.437996	0.614734	0.546954	1.38029	0.550334
GRIN1	0.0342194	0.810995	0.79505	0.398149	1.09437	0.446398	0.308496	0.590649	0.939518	1.13403	1.3774	0.826958
LOC118145600	0	0.221379	0.139695	0	0.211759	0	0	0	0.0704014	0.0352344	0.284535	0
LRRC26	0	0.25696	0.162148	0	0.0819313	0	0	0.0873342	0	0	0	0
LOC118145601	0.439144	0.371702	0.395807	0.444802	0.211107	0.234106	0.398648	0.840897	0.376781	0.687731	0.447883	0.408173
ANAPC2	21.2949	30.0327	28.8632	27.0589	28.0314	25.4816	20.5271	23.5478	27.4951	23.8381	27.4693	23.2561
SSNA1	92.5227	89.3519	88.6692	83.119	83.8281	105.666	93.5621	103.197	71.5832	95.1558	101.997	83.5405
TPRN	20.2717	23.9575	23.8541	22.5968	20.9059	32.8018	18.0724	16.1612	25.5779	17.1229	18.525	18.3239
TMEM203	43.407	35.321	35.5093	35.1033	36.7079	41.5177	43.8878	38.0758	41.455	44.6582	36.0525	43.8889
NDOR1	4.29752	4.67681	4.88349	4.28835	4.05936	5.32456	4.29015	6.72396	6.50393	5.71854	5.31133	5.05418
RNF208	0.574056	7.8148	5.51899	4.13477	5.11257	6.91261	3.35433	3.01386	5.48548	5.80008	4.68384	5.15784
CYSRT1	0.455418	0	0.625485	0.432561	0.2107	0.652858	0.13034	0.561486	0.630444	0.262937	0.70778	0.48377
SLC34A3	0.260713	0.0601836	0.180392	0.0886395	0.0959472	0.047567	0.201801	0.071592	0.133974	0.0862088	0.077353	0.0660888
TUBB4B	432.283	1672.11	1674.41	1550.26	1766.59	1570.3	1208.68	1428.64	1576.86	1329.44	1510.79	1369
FAM166A	0.0970436	0.04107	0	0.120977	0.0785705	0.340833	0.24302	0	0.156729	0.0392199	0.211146	0.0450998
STPG3	0.321282	0.271941	0.128701	0.133506	0.0650309	0	0	0.554554	0.518884	0.0649227	0.349521	0.970527
NELFB	23.7126	43.2447	48.6526	43.7493	42.3661	50.7642	39.5321	41.1646	38.872	40.8564	35.7327	36.974
TOR4A	2.60239	2.71614	4.13855	5.13869	1.505	6.5973	7.03638	1.41849	2.5123	4.53912	0.532165	2.72803
LOC108593737	0	0.249659	0.280619	0.291097	0.179107	0.110993	0.258525	0.350017	0.119092	0.163909	0.280772	0.359829
NRARP	0	17.2287	9.90532	8.77151	18.0914	3.99431	5.16526	9.91547	14.9027	14.9658	16.8621	13.846
EXD3	0.960459	0.824569	0.604599	0.746908	0.394368	1.06018	0.797156	0.834828	0.653712	0.748608	0.858292	0.497374
LOC118145676	0.0612486	0.0864038	0.0654273	0.0509028	0.198358	0.184384	0	0.229058	0.0164865	0.0990139	0.133264	0.0379527
NOXA1	2.70288	2.65232	3.2125	3.45588	2.52503	5.63318	4.10581	2.90943	2.01473	2.94097	2.87582	2.09815
ENTPD8	0	2.04782	2.36079	1.83026	2.31042	0.871514	0.434983	1.33846	1.9537	1.47922	2.39582	1.72981
NSMF	153.024	59.9442	60.3414	46.6327	55.2141	68.6413	52.5871	51.3636	47.3673	46.1943	42.4951	44.1577
PNPLA7	4.26039	3.4348	3.95941	2.99193	3.47526	2.74681	2.69926	4.02615	3.55216	2.72048	3.02424	3.61343
MRPL41	12.1653	20.2071	17.3768	17.3292	17.9307	20.6944	18.1899	13.8965	16.8378	17.4493	16.7436	18.885
DPH7	30.6407	80.6524	83.7946	75.7149	76.0434	58.0881	49.6971	61.0747	76.4071	60.9246	63.0408	65.6921
ZMYND19	17.5466	54.0258	49.4298	52.2497	46.3003	45.8367	40.2404	51.7139	57.2218	57.2193	48.3016	52.7239
EHMT1	21.8722	91.1322	89.0038	79.2053	90.8428	68.4433	56.9792	72.8315	85.3859	66.6468	72.2266	68.542
LOC103795821	0.105645	0.134131	0.253918	0.3073	0.427672	0.477054	0.211648	0.319112	0.383897	0.725834	0.976909	0.736457
CACNA1B	0.125922	14.7218	11.9801	9.79802	14.3943	3.19058	5.17154	9.82148	12.8758	10.0828	15.0175	12.3552
LOC103795837	6.07911	4.04114	6.02411	4.63458	3.89683	3.88902	4.88895	7.31503	5.21338	6.74952	7.17067	6.05461
LOC118145727	2.50581	2.3861	2.25852	1.82222	1.77521	0.314315	3.05913	3.10873	1.96026	2.84826	2.64086	2.18352
LOC100396164	1.88807	0.15981	0.151266	0.0392286	0.152866	0.284194	0	0.24442	0.228698	0.190764	0.102701	0.263237
LOC118151388	3.02429	0	0.358958	0.651634	0.181377	0	0	0.290007	0.0904511	0.543227	0.487424	0.208222
LOC118145732	0.141562	0.119822	0	0	0.229229	0	0	0	0	0.457696	0.385012	0
LOC100404522	0.0367828	0.0467008	0.0589385	0.0305697	0.268028	0	0.0736903	0.158724	0.237623	0.178388	0.320127	0.153849
LOC100407683	0.439098	0.520328	0.316612	0.328435	0.497716	0.264374	0.263905	0.568434	0.780077	0.958285	1.14646	1.02033
LOC103791281	0	0.428689	2.76524	0.109128	0.121499	0.658818	0.15032	3.3673	0.151476	0.0606486	0.653021	0.36614
LOC118152019	0	0.21525	2.71655	0.634047	1.85306	0.680503	0.0849118	2.04842	1.30059	2.39812	5.16426	2.99402
LOC118145743	0	0.229849	0.21756	0.225684	0	0	0	0	0	0.329243	1.3294	1.26201
LOC108588084	0.285204	0.57727	0.695425	0.432835	0.572263	0.572391	0.136633	0.567194	0.931247	0.872001	1.56485	0.852899
LOC118142866	0.237197	1.20461	0.597251	0.56323	0.685872	0.34003	0.271541	1.19901	1.55969	1.45163	1.65886	1.03935
LOC118152020	0	0.239861	0	0.235514	1.14719	0	0.567723	0	0	0.343584	10.4818	1.18528
RTL6	79.8668	19.7538	22.4216	21.6627	15.5377	14.9424	14.9995	15.4093	17.5985	17.4354	17.4863	13.142
SHISAL1	20.2802	1.01873	0.739268	0.633504	0.877014	0.0402584	0.301402	0.675168	0.858518	0.729629	1.51667	0.85766
PARVG	0.10022	0.254486	0.160587	0	0	0	0.30117	0.12974	0	0.0810075	0	0.0931522
PARVB	57.5434	14.519	18.427	16.5426	16.4812	16.0266	22.264	12.9488	14.1294	16.228	20.602	14.2254
SAMM50	83.087	203.317	200.162	177.611	207.202	148.268	170.546	201.216	175.729	180.561	219.359	188.984
LOC103787719	1.57647	0.677445	0.36919	0.665168	0.608732	0.584104	0.680244	0.648875	0.744233	0.901778	0.791553	0.856629
PNPLA3	8.54873	29.9024	29.5414	26.336	35.5243	19.9819	26.5838	26.4002	28.8607	25.9468	38.2089	27.3158
PNPLA5	0	0.0457471	0.129903	0.022459	0.0656386	0.108471	0	0.0466447	0.130933	0.131059	0	0.125589
SULT4A1	0.295502	9.15438	12.1057	8.07163	10.0007	3.34089	6.13711	15.6077	8.27229	9.92034	17.7025	10.3639
LOC118145789	0.132325	0	0	0	0	0	0	0.0571003	0.160282	0	0.28791	0.184489
EFCAB6	0.522995	0.475466	0.659549	0.474899	0.250927	0.291563	0.368657	0.51823	0.531822	0.657587	0.136973	0.297068
MPPED1	0	0.219906	0	0.0588874	0.0382453	0.0237008	0	0	0.152581	0.0572726	0.411114	0.109765
SCUBE1	0	4.27091	3.80639	2.95419	2.64633	1.95749	1.20714	2.963	2.78642	3.78419	6.2816	2.15964
TTLL12	43.3243	46.6927	49.3751	45.9856	26.8456	70.3239	43.3138	20.8707	30.7282	30.1151	20.3231	23.4496
TSPO	684.77	37.4653	30.9365	31.6713	38.2946	46.1935	39.5242	27.4316	22.1949	34.3465	47.328	29.7001
MCAT	19.6115	34.3878	30.4868	24.6622	31.9461	22.075	23.3955	23.1058	30.8041	28.6393	31.6719	32.3239
BIK	0	6.17799	3.03213	3.05548	8.4922	2.87547	1.51642	6.62585	4.49694	4.63235	13.8223	5.02531
LOC103791300	0	0.228973	0.0288974	0	0.306632	0	0.0722604	0.0622576	0.0873796	0.0583089	0.333535	0.201152
TTLL1	19.0555	32.4648	29.8063	19.8104	27.7762	19.1917	22.5137	24.5478	21.2778	26.6016	34.5505	21.7664
PACSIN2	41.0198	88.09	81.0327	86.8414	90.1044	122.361	80.2163	69.1123	82.1348	66.4611	68.2492	71.9431
ARFGAP3	106.884	39.7035	32.9203	30.0763	38.3188	35.3711	39.821	26.7249	31.5022	35.2339	48.8759	37.7322
A4GALT	14.395	288.982	272.744	196.257	355.676	155.53	99.6123	224.643	249.415	183.812	452.93	213.95
LOC100412723	0	1.00015	0.87906	1.12232	1.29837	0.16939	0.760902	2.40377	1.7039	1.9102	1.3773	2.58882
CYB5R3	558.227	380.061	367.528	312.136	391.752	341.86	222.124	278.994	261.697	226.354	304.452	217.84
LOC118147916	0.520477	0.440544	0	2.59536	0	0	0	2.24594	0.420296	2.52419	0.566224	0.96754
POLDIP3	62.28	128.548	127.008	133.375	140.346	101.463	110.842	149.268	164.07	131.811	144.11	148.088
RRP7A	39.6337	118.395	122.961	114.634	115.387	104.99	82.2712	106.055	117.6	100.074	75.611	93.7749
SERHL2	1.32325	1.3622	1.0888	1.21862	0.868667	0.861305	1.07472	0.86422	1.03967	0.896129	0.700323	0.963995
LOC118145827	0.17766	0.384293	0.173965	0.229678	0.143841	0.13866	0.197734	0.511087	0.334749	0.398893	0.6872	0.440347
LOC118142885	0	0.526128	0.0497998	0.103319	0.201306	0	0	0.0536452	0.100389	0.301456	0	0.2311
LOC118145832	0	11.8759	11.0183	7.38894	9.89765	1.9516	2.92221	8.27243	6.39418	11.1163	12.5436	12.5247
TCF20	13.6809	60.4007	55.9797	38.9114	61.6816	43.9214	37.7124	49.1535	52.7821	45.2653	46.5377	49.7742
LOC100415600	0.145047	1.35048	1.19112	0.632869	1.52667	1.63745	1.99777	1.909	1.20057	0.937926	1.26237	1.31447
CYP2D19	0	0	0	0.179238	0.0291022	0	0.0720109	0	0.0580519	0.290538	0	0.233867
LOC103790837	5.23795	3.1478	3.31522	2.82956	3.41389	4.07352	2.83328	3.61641	3.2992	3.81042	4.7866	3.57837
LOC103790838	6.84838	4.13325	3.57829	5.29565	4.09828	4.18307	4.65286	6.42432	3.65475	4.04333	4.92369	5.53513
LOC100397276	0.671102	1.40657	0.48646	0.690539	1.03496	0.19241	0.576205	1.59965	0.645154	1.05907	1.52971	1.00992
NDUFA6	127.203	170.806	190.162	176.846	181.638	209.702	190.116	200.005	199.459	221.683	221.974	241.885
SMDT1	72.2137	32.0408	31.432	38.4559	29.1738	41.9871	42.4056	33.4767	29.2564	33.9397	32.1312	31.1126
PHETA2	16.6898	3.81494	3.48584	3.39348	3.59497	3.49285	3.75486	4.31344	3.54951	4.20218	4.78191	3.00715
NAGA	37.0691	17.7899	18.3348	17.5005	12.6742	15.7882	19.1032	17.6247	14.7906	13.0385	11.627	12.999
WBP2NL	1.11484	1.91501	2.28548	1.36254	1.96453	1.31613	1.64225	2.32046	1.98586	2.09378	3.4958	2.43815
SEPTIN3	0.0727262	8.69495	5.20024	3.27896	4.26896	0.510853	0.947042	3.10687	5.91684	5.9666	7.25911	5.32327
CENPM	4.26171	9.93566	10.9619	7.9909	10.2182	7.69774	6.80033	9.35631	8.79072	8.46071	12.6563	9.1176
TNFRSF13C	0.0726247	1.96708	1.57099	1.67492	3.1311	2.84221	1.38221	1.88033	2.05261	2.17198	4.22693	2.71699
SHISA8	0	0.0575624	0.0544848	0.0565193	0.0275305	0.136486	0	0	0.0274584	0.0549694	0.073984	0.189631
SREBF2	85.1667	163.96	161.69	129.175	149.084	141.831	95.6646	134.757	134.89	136.011	101.909	131.872
LOC108590261	1.90012	2.73694	2.72414	2.38259	1.88928	2.20778	1.60281	2.04264	2.04585	2.18253	1.8858	2.10694
CCDC134	2.65169	21.0911	22.9206	17.6856	20.2177	12.8365	14.015	21.4704	21.0578	20.4964	16.7142	19.6555
MEI1	0	0.169574	0.209894	0.0768465	0.149728	0.0773223	0.015437	0.266002	0.124446	0.0996523	0.100592	0.444045
LOC100400169	0.107426	0.181855	0.118341	0.234359	0.130464	0.0808492	0.201764	0.173835	0.574708	0.35818	0.18991	0.374435
SNU13	139.598	291.696	290.213	281.156	280.065	210.566	264.891	314.224	341.994	313.821	287.002	365.898
LOC118148051	0	1.23517	1.16913	4.85115	1.77224	0.732177	1.46175	0	1.7676	1.17953	1.58754	1.35637
XRCC6	254.739	564.309	528.982	507.74	604.856	409.465	461.755	507.123	617.281	554.86	527.674	632.09
DESI1	116.646	54.9118	56.4119	57.0228	41.206	86.8162	67.7581	37.8306	41.4707	44.7179	35.3388	42.8445
PMM1	47.5731	33.3736	38.6991	35.9897	31.5595	38.7769	32.9694	33.4468	34.6064	36.5463	32.6292	36.2306
CSDC2	11.041	63.1305	71.9063	91.8809	44.9551	49.1283	63.9717	38.6918	57.4134	44.0113	25.7614	49.1242
LOC108590259	2.33366	0.0897848	0.764859	0.881577	0.687065	0.212888	0	0.640826	0.599607	0.342961	0	0.591567
MIEF1	48.3538	70.305	67.7082	61.0458	72.7742	62.0991	58.1763	61.6299	77.4843	64.7838	65.619	64.8323
ATF4	1094.1	967.406	1022.36	946.007	1020.31	1058.56	864.574	779.812	772.493	690.17	670.773	726.775
RPS19BP1	109.01	297.872	241.112	283.337	295.003	228.614	189.192	223.393	271.174	236.505	216.414	244.473
CACNA1I	0	0.0249836	0	0.0122654	0	0.0148096	0	0.0382108	0.0238353	0	0.17661	0.0137175
GRAP2	0	0.0597663	0.0659993	0.0978054	0.0476409	0.307042	0.235767	0	0.133045	0.057074	0.179239	0.0218769
FAM83F	0	37.6373	35.7274	46.9905	33.5447	19.137	19.487	31.7869	44.0331	25.6137	30.6859	28.2661
LOC118153703	0	0	0	0	0.188125	0	0.349124	0.200531	0.187632	0.375624	0	0.107984
TNRC6B	9.4648	10.1354	9.30114	7.62469	9.65574	10.839	10.6781	10.0065	8.77955	9.35979	8.98025	8.30932
ADSL	94.8931	296.184	270.356	282.333	299.771	258.01	262.043	296.48	368.912	303.47	264.216	327.803
SGSM3	29.8786	17.6361	19.8972	17.0202	13.4669	23.8479	19.5956	21.8073	11.6421	16.9446	18.4277	15.1523
MRTFA	24.287	22.5754	24.7849	23.477	21.1551	26.1185	23.5066	18.9461	24.4414	20.814	18.6118	17.8951
LOC108590254	0.382363	0.235375	0.501279	0.23111	0.675441	0.488335	0.626745	0.779981	0.589462	0.280965	0.680679	0.646176
LOC108590263	0	0.0400738	0.151725	0	0.0766646	0.0950187	0.3794	0.0408601	0.19116	0.306148	0	0.0880116
MCHR1	0	6.66858	2.41467	3.91106	1.88367	2.22851	2.91311	6.11493	5.44407	3.20546	2.99123	3.88261
LOC108590381	0.151406	1.48292	8.66443	0.269639	0.682973	2.20302	1.33247	14.1682	0.454122	0.987789	3.68253	0.482497
LOC103791225	3.59663	4.25148	3.52736	3.34985	3.8659	7.40493	19.0074	8.99091	6.15922	8.32042	6.74612	6.39776
LOC103790460	0.253891	0.429799	0.813639	0.0527513	0	0.382161	0.317902	0.219116	0.512556	0.461743	0.276207	0.235985
SLC25A17	29.1018	38.6304	39.233	39.8174	31.651	42.5702	41.2816	37.6574	37.0688	42.9162	29.5188	31.9387
ST13	178.661	549.858	511.473	531.625	585.445	472.198	440.827	499.449	556.978	495.004	491.241	518.522
XPNPEP3	11.6641	18.8713	18.6091	16.8753	21.4779	26.4429	19.3049	16.1108	23.1916	21.0757	20.1166	22.3855
DNAJB7	0	0.146522	0	0.143867	0	0	0	0.0373494	0	0	0.282484	0
RBX1	143.446	178.123	157.994	184.661	161.524	170.104	204.304	218.572	204.731	252.31	204.105	265.404
EP300	25.7372	62.7282	57.2644	42.0841	61.401	52.6087	47.2545	62.3157	57.737	55.1795	70.3074	55.1735
LOC103787576	0.437989	0.185362	1.66679	0.273005	1.1525	0.769145	0	0.944997	0.176843	1.15058	2.26331	0.915974
L3MBTL2	31.4047	127.29	120.738	119.88	171.113	75.0352	76.0101	123.222	124.375	107.103	200.446	122.677
CHADL	0.0933591	0.474128	0.467478	0.387947	0.188969	0.0702627	0.303931	0.181287	0.603115	0.150923	0.304695	0.216937
RANGAP1	60.7417	105.129	119.608	102.34	103.468	84.3262	64.1453	91.7687	110.518	83.5385	93.7153	80.6194
LOC103787582	0.903937	1.40942	2.09638	1.93743	1.15558	1.38449	1.28672	2.99733	1.6904	2.26885	1.34569	1.06129
ZC3H7B	103.752	111.832	106.111	89.0512	100.865	96.4012	72.2337	87.9084	85.5803	80.4704	99.0215	87.7247
LOC108588053	0	0.0662805	0.690104	0.0650793	0.1268	0	0.156878	0.270324	0.126468	0.126589	0.170378	0
TEF	13.1565	3.809	3.56941	3.97605	3.26823	6.54108	4.17826	4.55468	5.04645	5.24464	3.31797	3.89091
LOC108588061	0.0998358	0.25351	0.159971	0.082972	0.0808312	0.100183	0	0.172323	0.403097	0.403484	0	0.18559
TOB2	30.3495	62.12	53.2076	52.3471	60.2057	47.6341	42.3859	65.1948	54.336	58.9126	64.7037	59.8671
PHF5A	80.9631	222.984	208.996	217.904	204.436	188.995	204.238	259.734	204.847	236.438	198.263	243.483
ACO2	120.619	80.0165	86.1871	76.5782	95.5752	155.189	100.905	76.0809	94.9509	94.8756	95.7917	87.6286
LOC103787608	0.572252	3.11379	3.47128	1.83442	3.83893	2.29696	2.948	5.36204	3.43278	5.22019	3.11275	3.4953
POLR3H	14.9061	49.1141	47.9523	39.0159	45.5463	35.5896	30.8353	41.5015	42.8444	42.9778	41.0688	40.7683
LOC118153856	3.92858	20.1631	17.8833	13.2083	11.4507	10.3932	10.017	16.336	16.1504	12.0378	14.6866	14.9048
LOC103791252	4.05632	17.7602	11.0333	11.1539	10.3796	7.48755	12.2899	16.7689	17.0653	12.5481	12.6393	14.569
LOC118153815	8.30889	33.4775	30.7326	31.3922	27.1826	25.9596	27.3749	44.4531	38.9789	29.424	35.6148	34.8771
LOC118142919	61.6753	38.7522	37.9939	33.8571	34.3111	47.0817	50.0302	39.0772	38.1933	45.0603	37.8702	53.3398
MIF	191.968	511.496	497.494	533.668	451.082	502.482	475.857	544.396	548.114	593.575	462.222	591.903
DERL3	0.743166	12.6138	11.908	10.4023	9.78551	5.18099	4.50573	9.92446	15.2242	17.768	11.7018	17.4143
SMARCB1	126.617	171.874	178.212	172.522	175.661	165.047	149.558	155.47	167.338	162.228	165.975	151.445
MMP11	3.04618	9.06932	9.43774	5.85993	5.76047	5.21574	4.39563	4.30192	4.9541	4.82111	5.05198	3.90052
CHCHD10	107.063	147.512	152.587	146.914	165.014	184.907	174.028	177.302	164.757	195.634	140.808	205.989
C1H22orf15	0.710819	2.77429	3.51183	2.55992	1.63061	0.911425	0.949363	2.18119	2.39167	2.36204	1.76139	2.34911
VPREB3	0	1.21251	0.19128	0.396845	0.966514	0	0.956621	0	0.578389	0	0.779207	1.33148
ZNF70	4.29898	1.63969	1.38193	1.83052	1.50398	1.42466	2.56515	1.51155	1.67147	1.6409	1.8332	1.18394
LOC103794241	0	0.70508	0.444921	0.384612	1.49875	0.139318	0.556281	0.479277	0.52319	0.598505	0.704843	1.11838
LOC100395096	0	0.165307	0	0.0811558	0	0	0.0978159	0.0842756	0	0.236791	0	0.0907636
LOC118142923	1.01064	0.855426	0.404845	0.524952	0.613689	0.633842	0.126543	0.218053	1.22416	0.612668	0.824598	1.05678
LOC100392935	3.20541	3.97679	4.5557	4.54335	4.24837	5.1553	4.53037	4.2443	3.91811	5.43028	4.10815	3.7752
LOC100387311	6.22225	21.3316	32.4813	30.7671	20.563	28.8632	24.4607	27.9983	17.1595	23.2492	19.456	15.7862
LOC100389231	38.622	54.7178	56.4336	60.4515	54.5735	83.8795	47.4381	56.4264	64.9008	72.8419	62.2246	51.7104
LOC100390034	0.0137269	0.0290469	0.00549877	0	0	0.0688729	0.0825007	0	0.0110847	0.0332861	0	0
LOC100395213	146.89	179.682	199.478	101.264	210.628	134.366	56.4137	53.8259	95.0516	52.2458	46.4594	50.6925
LOC118154701	2.10791	0.383517	0.284096	0.229215	0.271151	0.118612	0.611738	0.0680074	0.159083	0.222929	0.0214316	0.0183108
LOC118142942	0	0.80663	1.35081	0.182772	0.474817	0	0.146862	0.759192	0.887949	0.474027	1.67475	0.81764
LRRC74B	0.322877	4.18134	4.19059	2.92488	3.16311	1.1664	0.873243	4.8207	3.31127	2.5054	2.49391	2.94103
LOC100397459	0	0.287653	0.198017	0.0256763	0.100055	0	0	0.15998	0.074845	0.199778	0	0.201013
SLC7A4	0.0310671	10.8076	11.3	10.2245	13.96	8.07434	4.1078	10.4298	11.1639	8.53786	11.7954	12.2723
P2RX6	0	0.895805	0.999322	0.565439	0.535548	0.189646	0.113586	0.489312	0.274703	0.626313	0.657922	0.632379
THAP7	20.4187	18.1123	18.9671	18.9399	14.5357	17.8888	12.443	18.0585	15.9015	13.8473	12.826	11.3402
LZTR1	41.5548	20.5554	26.4766	26.7762	17.6794	30.2697	28.1462	25.3838	22.0104	23.2274	19.3289	22.9398
AIFM3	0.121229	0.590015	0.315656	0.277067	0.343533	0.152063	0.151793	0.810842	0.39158	0.661425	0.131884	0.929605
CRKL	39.3074	66.6409	66.1012	64.1397	69.6178	71.403	73.4972	77.288	66.7676	78.344	83.0646	73.0023
SNAP29	48.0885	89.5505	90.6946	84.7868	87.8289	90.3971	87.3395	80.2416	84.8118	83.5527	67.2924	82.315
PI4KA	28.5769	43.7237	41.9969	31.3449	38.1748	41.958	37.3121	42.244	34.2057	38.1205	42.343	38.8955
LOC103796100	0.279326	0.236428	0.671361	0	0	0	0	0.482135	0	0	0.151938	0
TMEM191C	0.457514	0.553216	0.392728	0.162957	0.291046	0.885416	0.687434	0.39485	0.369452	0.290562	1.31542	1.00237
HIC2	2.10813	19.769	20.6717	21.4101	21.5437	42.0157	24.8454	20.4224	20.0496	21.0757	23.5817	18.4742
LOC100398895	0	0.0381699	0.0180645	0.0187391	0.0365112	0.0905044	0.0451719	0.0389189	0.0910389	0.0911261	0.0981182	0.0209576
LOC108593870	0	0.386945	0.345909	0.168859	0.349567	0	0.407046	0.131513	0.471705	0.348986	0.221037	0.448518
UBE2L3	66.659	87.5306	77.943	75.8014	82.0485	74.8137	82.6133	79.5997	70.925	85.5831	79.1312	84.0392
YDJC	1.68208	31.568	33.2725	30.4656	21.2265	24.9696	17.3722	33.3888	29.0866	34.8811	16.5955	33.4254
CCDC116	0.995557	3.55604	3.44567	2.94552	3.2403	2.91713	2.07427	2.7838	2.68514	2.7199	2.46938	2.62798
SDF2L1	14.6965	36.0401	31.3208	29.2558	31.4639	46.1664	24.5551	27.6732	29.3175	26.4815	17.5681	23.3786
LOC100392738	1.78449	2.91299	2.8083	1.589	1.6512	3.06976	3.19199	2.31011	3.24228	2.57571	2.63467	3.19881
PPIL2	79.7084	123.207	128.727	131.129	120.456	130.963	105.55	110.742	127.552	121.106	109.832	127.526
LOC118146214	0.519241	0.188356	0.505142	0.339062	0.300285	0.483828	0.594423	1.02428	0.479197	0.269807	0.685925	0.758405
YPEL1	4.41209	5.21142	5.75159	4.10187	3.73367	3.92715	2.49693	5.59335	2.23433	3.92894	5.96596	3.59121
MAPK1	110.05	77.966	68.0538	71.93	82.5138	82.5071	98.0341	69.2011	62.7562	75.8725	88.6876	74.6807
PPM1F	39.9053	33.7512	36.1383	37.7014	35.6145	57.5243	39.2458	28.1102	31.6993	28.344	22.4713	25.2567
TOP3B	6.27711	6.40892	6.85205	5.73849	5.88425	5.60998	6.56283	6.67858	5.52827	5.98545	7.07424	5.0413
ZNF280B	0.960199	7.87728	7.87034	7.64245	9.95692	8.85712	10.987	14.4382	8.38008	12.3284	14.785	11.3276
ZNF280A	0	0.637659	1.84246	0.659056	3.53128	0.278517	2.14475	4.41432	3.2979	2.62803	7.80751	3.98023
PRAME	0	0.178262	0	0.0350063	0.306927	0	0.084385	0.218112	0.204082	0.170232	0.458234	0.0391505
RSPH14	1.4501	2.57358	4.08495	1.43841	3.59793	1.12656	0.655994	1.97815	4.38176	1.58802	2.18822	2.73914
GNAZ	4.40349	6.21203	7.65239	3.90719	4.56421	2.17738	1.38508	2.97419	2.6111	2.44166	3.23997	2.37271
RAB36	4.5448	2.58994	3.10039	1.55198	3.20604	0.56443	0.31552	1.20388	3.92438	2.83699	6.60867	4.93529
BCR	6.50788	28.6711	28.0225	25.4758	22.7798	37.5907	19.4761	16.7702	24.2986	23.8014	19.1007	16.2551
LOC118146221	0	0.135691	0.385309	0.266464	0.0648973	0.241303	0	0.138354	0.388364	0.129579	0	0.521518
LOC118146219	0	0.154252	0.175206	0.363496	0.0590196	0.292597	0.401607	0.157279	0.147162	0.147304	0	0.0338775
SPECC1L	60.5649	65.7192	70.4314	52.8936	72.7365	63.5583	50.2702	67.1495	61.4142	51.3443	61.7507	56.3219
LOC100415168	1.22859	3.11973	3.04242	2.59908	2.89373	2.91404	3.13263	4.04848	0.811731	1.98613	1.45809	2.49152
LOC108593927	0	0.789506	0.373647	0	0.830717	0.374399	0.840901	0.563498	0.376609	0.301576	0.304421	0.693577
LOC103796241	0.455892	0.514504	0.273935	0.299951	0.399869	0.228738	0.437637	0.590175	0.444839	0.568097	1.17791	0.617955
ADORA2A	4.9195	14.7094	21.1993	19.862	19.0196	9.9024	14.696	14.1188	18.3116	12.588	16.404	14.1776
LOC118146228	0	0	0	0.0284704	0.0277358	0	0	0	0	0.110759	0.298143	0
UPB1	0	0.907046	0.544446	1.04266	0.825306	0.891751	0.628353	0.541373	0.907569	0.718301	1.36485	0.996045
GUCD1	9.67654	7.3264	9.20081	6.92851	8.97096	6.44499	6.1353	6.79106	7.40184	5.53521	8.25968	5.9104
SNRPD3	146.737	652.916	556.27	605.184	644.871	437.021	557.936	782.563	743.737	699.768	716.78	810.528
GGT1	0.104654	59.3716	43.2222	32.2681	79.415	17.2228	19.7082	42.7888	42.9733	34.9361	124.554	41.5841
LRRC75B	0.689789	7.43087	5.52637	2.9706	6.4987	1.57315	1.44473	5.35779	3.79786	5.52484	13.5757	6.4697
GGT5	0	0.179814	0	0.0441388	0.086	0.0532945	0	0.0458356	0	0.128785	0.057778	0
SUSD2	0.42971	13.9744	10.9623	5.35689	52.3515	4.33473	5.25588	25.8817	17.5326	11.6996	73.4434	22.5348
CABIN1	15.4251	15.3741	20.408	13.9617	15.9154	15.8185	14.9625	13.0631	12.4078	11.9207	13.4984	9.97776
LOC108593963	1.146	4.48628	3.78734	3.80971	7.53881	2.29998	5.59624	6.67602	6.47796	7.52627	10.1297	7.18998
LOC118146242	0.0826154	1.18877	2.13459	1.56202	1.18728	1.30572	0.88962	1.67555	0.850599	1.23539	1.50544	1.82374
LOC100388510	4.30847	12.5002	20.5237	18.6585	10.0867	8.02181	9.09951	10.8639	6.76973	9.27272	8.52724	6.61003
LOC118142783	66.8618	67.5091	121.282	104.21	78.0688	58.2346	46.1074	68.2345	65.4476	53.2422	80.6168	55.8764
LOC118152025	0	0	1.67785	0.36429	0.0788646	0	0	0	0	0.157467	0.211937	0
LOC118151421	0	0	1.40924	0.168676	0	0	0	0	0	0	0	0
PIWIL3	0	1.00328	0.359008	0.204227	0.433025	0.0870316	0.101357	0.461581	0.315164	0.724403	1.98142	0.658343
SGSM1	0	10.4832	4.26736	7.15318	8.49067	0.795266	2.40002	11.0229	8.00706	4.29041	18.7271	6.26983
KIAA1671	0.468278	6.4467	6.58754	4.22373	5.46404	4.16696	3.65599	3.88687	4.19851	4.33613	6.74255	3.3092
LOC118146285	0	0.070903	0.201336	0.208854	0.271288	0.504353	0.587368	0	1.35288	0.203127	0.182261	0.31144
LOC103796330	0.630997	4.36984	3.99832	2.24067	3.29751	1.09369	2.81557	2.97039	4.58589	4.63665	1.99697	4.95856
GRK3	2.4453	27.7125	23.286	13.1325	21.3143	6.81783	13.0301	23.7884	18.584	18.3641	14.1935	23.9296
MYO18B	0	0.313993	0.445807	0.648342	0.55211	0.793776	0.93991	0.50848	0.502205	0.604106	0.908032	0.304237
LOC103796340	0	0.11667	0.24295	0.114555	0	0.414952	0.331372	0	0.0222614	0.222828	0.0599814	0.0256234
SEZ6L	0	1.88204	0.833854	2.47702	0.469215	5.45944	5.08248	0.26539	0.429783	2.08406	0.772007	0.219862
LOC108594010	0.0754315	0.830011	0.483467	0.25076	0.366435	0	0.151118	0.195299	1.52281	1.34136	0.328246	1.96313
LOC118151423	2.20437	2.25455	1.39814	1.83202	0.892376	0.645177	0.920045	1.66464	1.92842	2.30147	2.89773	0.768341
ASPHD2	9.78583	12.2879	7.92626	5.69747	8.55424	4.26246	3.95866	5.68447	7.12072	6.41044	7.575	8.47098
HPS4	17.1821	16.8649	18.5292	16.8093	18.5246	14.4363	15.4387	16.1421	16.5184	15.0754	17.4988	15.9868
SRRD	13.4342	16.7975	15.0002	12.6348	15.7646	11.7915	14.7856	16.4667	14.5836	14.3501	14.171	15.4741
TFIP11	22.2206	25.7856	25.8238	24.0974	27.0554	23.085	24.6869	22.5005	24.1628	22.1224	21.1946	20.4546
TPST2	9.34502	41.9483	27.3846	34.7277	35.1722	22.4722	23.9503	31.6305	33.7657	32.4824	44.3596	31.5355
LOC103796371	0.0995629	4.21362	2.42719	2.49418	4.24931	0.264045	1.45323	6.10689	4.16927	2.41429	9.98809	5.87637
LOC118146311	0.388184	0.0525709	0.0870803	0.0774273	0.0880012	0.171395	0.046661	0.0402019	0.100309	0.0627534	0	0.0865937
LOC118146308	0.0182752	0.0773427	0.087849	0.0911294	0.147963	0.0733548	0.0366123	0.173493	0.0295152	0.221576	0.0397629	0.118904
LOC108594033	0	0.215601	0	0.105847	0.206232	0.639012	0.255151	0.164874	0	0	0	0
LOC108594036	0.841075	0.293138	0	0.164472	0.280399	0.347529	0.594706	0	0.0799042	0.319923	0.107647	0
LOC118146317	0	1.00213	0.557971	0.810328	0.451097	0	0.5581	1.14201	1.79966	0.67552	0.757659	1.87725
MN1	4.39732	1.00332	1.10285	1.09636	0.363765	1.59237	2.10663	0.412503	0.470884	0.819042	0.353587	0.346523
PITPNB	89.822	80.735	79.7351	85.7881	95.2213	88.5397	115.567	88.5085	85.0779	92.1223	103.517	98.8011
LOC118144849	0.542744	0.141351	0.20069	0.0693948	0.0676043	0.0837892	0.376382	0.396343	0.438277	0.0674918	0.136257	0.232831
LOC118144842	3.04698	43.1623	41.4534	36.79	53.5283	37.96	24.5323	29.0253	51.5311	54.5081	46.3445	47.4508
TTC28	22.7008	3.07686	3.2272	2.536	2.19918	4.11751	5.37799	1.99506	1.8154	2.36369	2.78522	1.78876
LOC108594048	0.225055	0.190492	0.108184	0.224448	0.0182214	0.0677511	0.0676308	0.038846	0.0363473	0.0545732	0.0979344	0.0836731
LOC100385887	0.0871335	0.221255	0.418852	0.144831	0.141094	0.437181	0.349124	0.451194	0.422172	0.140859	0	0.323953
CHEK2	14.4483	62.625	66.4521	42.2262	61.591	34.0843	41.4717	86.4834	56.2669	66.4968	85.5464	70.7592
HSCB	19.7496	39.4679	36.558	29.8645	30.3639	23.1094	24.0682	40.427	38.1145	41.3207	33.1978	34.5929
CCDC117	13.1276	37.0965	37.6223	26.0908	36.7295	29.6209	31.522	42.0811	25.033	35.5467	46.741	37.4768
XBP1	157.5	147.203	131.111	127.231	120.411	143.068	128.202	127.473	97.9055	119.08	89.2702	98.1468
ZNRF3	2.96263	7.03434	6.6081	6.21907	7.29736	9.35146	6.08159	6.44614	6.05397	5.83492	6.07533	5.56556
LOC100406658	0.995811	0.674302	0.319125	0.744843	0.48375	9.1933	0.797998	1.0313	0.64331	0.482945	1.08334	0.370232
KREMEN1	54.6487	3.27288	4.40169	4.36953	3.68246	12.6594	18.3632	3.40913	1.98804	5.01421	3.34408	1.73237
LOC108594071	6.9257	0.888194	1.34513	0.348839	0.679677	4.00138	1.26135	0	1.18632	1.52673	1.14158	1.17041
EMID1	37.2678	16.7124	17.4484	13.4709	12.4393	14.4754	15.0766	12.2604	12.9374	7.91656	12.3911	8.28905
RHBDD3	17.8095	4.97485	9.361	9.38686	6.364	9.13112	6.56132	7.36425	5.63254	8.27088	5.5852	6.74646
EWSR1	221.412	289.47	292.161	306.739	282.514	313.854	309.693	261.569	260.844	271.104	259.079	250.304
GAS2L1	26.1225	21.1503	22.2724	17.7124	18.933	25.9905	15.2207	12.1345	12.2304	10.9661	9.95588	8.64367
RASL10A	0.10022	8.73737	6.90523	5.62218	9.33138	4.77701	4.26657	8.04388	8.69997	6.03506	23.1141	11.0385
AP1B1	36.3237	57.9289	61.4592	61.2087	77.4163	115.583	55.5383	60.5479	68.9155	59.2179	62.7777	59.2231
LOC118148470	2.43974	2.7534	9.12166	11.4899	3.95062	15.5054	6.51698	1.40372	8.53726	7.23076	4.42362	2.26767
NEFH	0.162904	4.86046	3.70332	3.23236	8.07848	1.83904	2.24372	3.54993	3.35448	3.93377	12.5828	7.11649
THOC5	98.3758	62.3123	68.5863	73.5025	61.319	74.8742	80.169	70.9797	66.9925	59.8074	59.8296	57.4562
NIPSNAP1	55.9018	107.832	118.043	102.939	91.351	87.2487	75.4057	79.8897	92.0825	77.3949	72.2397	83.3123
NF2	31.0322	24.8953	39.8835	25.2816	12.3198	40.9697	42.5196	24.7454	28.4786	33.836	4.59288	7.38577
CABP7	0.419881	1.04398	0.525618	0.370766	0.913623	1.52736	0.578314	0.362371	0.508594	0.551505	1.14196	0.68297
ZMAT5	29.8216	36.7296	39.5542	46.878	37.6538	34.4234	38.1041	43.6831	44.7947	39.1008	34.7456	38.6553
UQCR10	166.442	217.929	206.366	196.677	185.954	231.584	223.519	258.14	220.7	277.751	239.862	274.205
LOC108594095	0.0905178	0.153233	0.29008	0.300912	0.0366435	0.227081	0.272013	0.742138	0.365475	0.14633	0.295421	0.462737
ASCC2	67.3208	61.4088	60.6862	66.8159	67.8245	72.4218	81.0696	58.0808	66.4195	57.3598	51.1839	58.8959
LOC100414342	1.54597	3.78025	4.74791	2.42691	3.68551	2.06846	2.40892	3.26144	2.91294	2.63805	3.92432	3.03354
MTMR3	14.4838	7.77895	9.82448	8.21276	7.96855	8.66176	9.39911	8.8556	7.06699	7.92842	9.47726	7.47289
HORMAD2	0	0.887273	1.39336	0.732594	1.21521	0.669393	0.64434	1.11029	0.769538	0.55845	0.881215	0.708605
LIF	31.1193	0.941288	1.17788	3.33663	1.03773	1.43748	2.32232	1.74058	3.33335	2.25483	1.37387	2.13737
CASTOR1	18.381	9.57424	11.9096	9.17842	11.6952	12.8079	12.6703	6.4641	8.11585	11.4287	11.9314	9.80327
TBC1D10A	47.0227	27.4218	32.9086	33.2466	28.8056	44.0635	38.5131	18.4112	30.7404	27.2485	22.3806	22.4638
SF3A1	86.5232	220.545	231.129	207.484	220.346	191.629	193.842	201.361	210.637	188.532	172.487	187.415
CCDC157	0.633298	3.09711	4.32681	3.46497	2.87707	1.72997	1.815	4.03845	3.19626	2.98603	2.77498	3.00858
RNF215	18.7417	12.697	12.9173	11.2855	11.8424	16.029	11.4289	13.5273	12.1739	14.5138	12.2496	12.2391
LOC100895563	0.221166	0.5616	0.354382	0.735231	0	1.55354	0.443081	0	0.178596	0.357535	0.721815	0.205568
SEC14L2	2.59569	3.08316	1.5281	1.00115	1.71842	0.690753	0.545875	1.38618	2.11924	1.71556	1.96577	2.10605
MTFP1	8.63684	122.435	122.863	106.369	103.735	111.304	68.7349	84.5164	102.145	99.4946	83.6759	81.0989
SEC14L3	0	0.0632058	0.269219	0.0620604	0	0	0	0.32223	0	0.0301793	0.121856	0.347037
LOC108594156	0	2.64092	1.16654	2.13207	2.52615	1.25237	1.45851	1.79516	1.45573	2.40987	3.62062	2.25559
LOC100391642	0	8.05693	5.03746	6.26584	6.62267	1.51895	1.95364	4.77326	4.74831	4.25875	8.07534	5.65481
GAL3ST1	0	18.6489	15.8592	12.2464	18.9646	6.81682	6.58261	13.2739	17.0755	16.3913	22.8288	17.2374
PES1	98.2289	226.647	207.625	208.621	242.954	146.297	154.334	204.737	260.882	208.856	186.066	222.395
LOC100392740	17.4538	35.7389	65.4792	37.3496	33.4666	1.99266	36.9557	37.0716	33.1679	33.96	30.0167	35.7485
TCN2	31.3403	21.4319	14.3444	16.2984	10.9286	5.72937	11.9979	20.6473	20.8979	16.1023	18.0602	15.4591
SLC35E4	6.60654	5.4844	3.80007	2.95648	3.87455	2.25233	1.27264	2.70464	3.28303	3.2006	4.88362	3.34585
DUSP18	14.2825	19.8411	19.3381	14.5852	20.7424	14.0992	10.4439	14.5141	12.5426	15.3541	14.5861	13.4577
OSBP2	0.041215	3.40132	1.12269	1.57565	1.83532	0.372224	0.536703	1.00485	1.73898	1.30757	2.90323	1.10136
LOC118146656	0	0.68585	1.07115	0.808105	1.01687	0.243932	0.12175	1.014	0.0327164	0.851441	0.39668	0.640173
MORC2	25.5692	79.1594	70.9665	56.7427	76.3955	52.1291	54.0653	81.3905	64.9203	69.4127	80.1851	73.6105
LOC118146674	73.5325	81.0714	81.1353	62.8003	79.905	69.0019	85.594	109.362	69.5257	102.216	106.504	89.6689
SMTN	150.764	29.7823	34.629	37.3246	34.6878	22.8615	29.3291	29.602	32.4165	19.7277	36.3739	19.7246
SELENOM	313.308	153.486	116.915	136.37	136.434	118.425	125.376	121.34	135.069	141.986	127.03	167.913
LOC103796605	0.727375	0.752482	0.3885	0.873181	0.196304	0.567702	0.647651	0.557999	0.456844	0.195978	0.87923	0.901435
INPP5J	0.143552	7.44655	8.41209	6.57874	7.83691	2.14018	1.93096	5.39805	8.71063	5.8679	5.51053	7.43382
PLA2G3	0	5.36529	6.73241	3.91479	3.06045	0.758628	1.2233	1.85698	2.77067	3.33739	1.01224	3.45936
RNF185	27.8617	40.4494	34.3545	32.3605	38.4267	39.4177	28.0891	32.7996	29.0781	31.0367	41.5413	28.4362
LIMK2	12.8391	33.3353	34.6452	34.6623	45.2365	65.8808	34.1114	28.4944	33.7431	30.9423	50.7716	28.6382
PIK3IP1	5.76674	1.6593	1.40044	1.30338	1.77237	7.63921	2.0946	1.1984	1.67538	1.83544	2.27485	1.45769
PATZ1	10.5373	31.9327	36.3779	30.7437	27.5461	25.858	27.0915	32.1459	33.224	32.9332	32.3929	32.4096
LOC118146742	0.159005	0.807515	0.25478	0	0	0.159558	0	0.274453	0	0.385569	0.345962	0
LOC103796618	1.04986	1.37333	1.22344	1.18981	0.695464	0.287321	0.573622	0.782511	2.19654	0.617162	0.830646	1.72986
DRG1	31.2758	74.0074	82.3713	82.8007	72.8156	63.1714	76.8571	88.4468	92.5477	84.1716	76.6455	91.6167
EIF4ENIF1	17.7501	28.5485	29.4647	28.5485	33.3691	31.8593	32.1066	30.748	27.6617	30.2686	32.8551	31.2161
SFI1	9.28663	12.1735	11.2881	8.25979	8.12207	8.371	6.45035	11.2986	7.47766	8.20535	11.7819	9.06451
PISD	11.2673	31.4843	33.8414	33.1423	34.8267	32.7097	26.0844	31.3059	33.7522	27.8489	29.1855	32.0125
PRR14L	5.74989	12.915	12.4638	9.99689	12.5201	12.4452	13.4204	15.945	13.5576	14.7023	28.9746	16.1777
DEPDC5	10.8961	18.1451	17.4592	10.814	22.1163	10.7432	13.9985	19.5727	16.7484	15.4331	22.5773	17.2994
LOC100402060	0.164708	0.348532	0.131959	0.273773	0.200032	0.330561	0	0.781816	0.26601	0.599097	0.35837	0.229638
C1H22orf24	0	0	0.166685	0.172909	0	0.104388	0	0.044889	0.189007	0.105105	0.113169	0.145034
YWHAH	175.445	717.597	644.378	732.605	853.385	451.102	479.24	645.226	672.119	604.436	920.927	691.61
LOC118148477	3.78988	20.5302	9.71627	5.66948	11.6601	1.52122	4.55556	26.8205	7.34498	8.57736	21.4395	16.204
SLC5A1	0	0.30563	0.371944	0.471573	1.07543	0.18117	0.103342	0.589866	0.770612	0.708809	2.46916	0.767128
LOC118148466	4.25845	0	1.13725	2.35942	2.29855	0	1.42189	0	1.14626	3.44208	7.72124	5.27749
LOC103791193	0.192943	1.02441	1.11016	0.830913	0.837877	0.704048	0.913637	0.741752	1.04814	1.0775	1.27849	1.0271
LOC100415731	0.439953	2.01991	1.99737	1.89467	2.30993	1.31107	0.988231	1.69136	2.21775	1.43322	2.58166	2.29246
LOC118146823	0.0766347	0.0324327	0.092096	0.0477674	0.0155117	0.0384505	0.0575733	0.148811	0.216594	0.0154859	0.145898	0.0534225
LOC103791332	0	0.0574837	0.108821	0	0.0157102	0.058414	0.116621	0.0921041	0.0626762	0.125473	0.0211094	0
IL17REL	0	0.0727371	0	0	0.139152	0.172466	0.0860801	0.0741644	0.277576	0.312572	0.0467439	0.159748
MLC1	0	0.837655	0.462507	0.319851	0.890282	0.827566	0.853633	0.545669	0.577167	0.37774	1.58503	0.638781
LOC118151447	0	1.6268	2.17699	0	2.89757	0.26602	0.796643	2.23069	0.856291	1.33924	5.98429	2.27922
LOC118146826	0	652.201	663.665	17.0373	1481.67	383.4	747.873	1197.22	967.604	640.652	1017.97	855.804
SYN3	0	1.69228	1.52875	0.806451	1.43419	1.99321	1.38298	2.10206	1.4357	1.6371	3.27322	1.36197
TIMP3	1875.94	83.4777	84.3189	113.132	57.4446	225.097	507.565	51.0397	56.9043	90.7411	74.9171	45.7381
FBXO7	45.1696	69.2572	70.2538	70.9716	72.5155	59.4892	56.4606	64.2689	61.2892	65.2468	57.8857	65.3422
BPIFC	0.15686	0.227606	0.538592	0.130364	0.362859	0.134919	0.179572	0.425466	0.253336	0.434706	0.26816	0.35408
RTCB	124.538	241.866	240.687	229.089	259.898	193.796	217.109	243.43	249.945	256.144	236.878	258.852
LOC103790434	33.663	26.98	26.3907	24.1359	25.0684	33.4365	21.6037	22.8151	22.7451	24.5809	20.2144	18.5259
SLC5A4	0	0	0.0336826	0	0.136155	0.0421879	0.0210565	0.0362834	0.0509244	0	0.0228685	0.136769
LOC100395824	0.0951512	0	0.0381161	0	0.154077	0	0.0953124	0	0.153673	0.15382	0	0.0442203
LOC118151450	0	0.0652658	0.0205921	0.021361	0.104049	0.283711	0.0257461	0.0332732	0	0.0623258	0.0279617	0.143339
LOC103790968	4.96696	7.78405	7.42816	9.66944	6.44652	6.22273	8.23198	9.39166	8.39863	6.8251	7.07371	9.47115
LOC118146866	0	1.25136	0.318893	0.803372	0.460379	1.25531	1.02525	0.588886	1.46935	1.10307	2.10324	1.427
LARGE1	37.953	42.5069	44.3374	44.3508	39.5974	58.1346	43.4958	35.6195	34.2602	35.5069	34.7198	27.1955
LOC118148450	0	1.95797	0.926644	1.92249	2.80933	0	0.579287	0	1.40099	2.80466	2.51655	1.61257
LOC100411952	250.736	190.293	277.099	303.51	140.408	144.766	78.5283	92.6335	110.044	16.9327	20.4405	14.6536
LOC100387845	3.86863	12.0281	11.7456	10.123	10.8387	9.1959	8.72874	9.44602	8.12703	8.01098	8.89652	7.85911
LOC118146895	3.32219	0	1.66352	0.345128	0	1.25015	0.415978	2.50877	0	0.671328	0	0.771974
LOC118146894	0.104467	0.0589488	0.334782	0.144701	0.0281936	0.139773	0.139525	0.0601055	0.0562394	0.112587	0.0757659	0.0323664
LOC100406723	6.93689	15.4795	17.5823	18.4485	13.0198	17.7822	20.2142	18.8311	11.1015	17.5348	16.6711	16.5881
LOC118146893	0	0.465364	0.367069	0.60924	0.445141	0.275855	0.458942	0.31633	0.0739958	0.296267	0.598124	0.511025
LOC100387072	0.165143	0.209672	0.396923	0.274496	0	0.538582	0	0.213786	0.233374	0.133485	0.359317	0.230245
HMGXB4	25.0811	19.9193	20.1369	17.6957	19.1977	19.7062	17.9072	21.5537	17.5674	17.8862	17.5518	15.5746
TOM1	43.1654	41.9453	45.0881	44.6673	42.0017	55.324	43.6311	36.5248	39.1411	40.1532	36.2034	32.5004
LOC100413976	0.445064	0.439498	0.505142	0.678124	0.300285	0.669916	1.18885	1.34437	0.958395	1.19914	0.968364	0.344729
HMOX1	1679.81	36.5659	26.4854	93.2552	21.2447	52.0554	51.7036	31.5103	89.8444	48.3839	31.8325	31.3287
MCM5	55.9498	234.83	215.757	214.734	233.447	147.318	133.136	183.535	205.688	175.728	196.48	180.647
RASD2	18.4305	3.28321	2.82025	1.32302	1.61565	1.07997	0.516567	1.33518	1.68384	2.6641	1.09765	2.00066
LOC108587806	0.2632	2.0607	3.00486	1.03902	2.42398	1.78277	2.96601	2.49865	1.54091	3.13796	2.43383	2.26289
APOL6	1.09939	0.02515	0.0238053	0.0740827	0	0.268349	0.0446454	0	0.0359911	0.0480341	0.0323249	0.0138089
RBFOX2	82.0927	36.1522	39.1637	36.0056	35.1049	50.6409	54.8679	33.3308	29.3657	36.1417	29.6711	29.8842
LOC103793262	0.778769	5.68533	12.2445	6.14862	6.22642	1.2699	1.17013	0.840129	0.78609	0.865528	0.423609	0.542884
LOC118147130	0	0	0.0769828	0	0	0	0.144376	0	0	0.116501	0.0522668	0
LOC108590511	1.33177	2.25449	2.03911	3.34505	1.89295	1.54429	4.23925	3.24376	2.34206	2.96626	3.25182	2.33816
MYH9	1166.91	606.964	624.262	811.132	521.859	719.37	801.709	501.9	594.037	500.085	356.382	458.289
LOC118147168	0.904741	0.223357	0.15101	0.626597	0.061043	0.0756571	0.641943	0.910957	0.517506	0.548473	0.164044	0.175194
LOC100391278	0	0.396292	0.656431	0.291833	0	0.234911	0.468988	0	0.189039	0.18922	0.76402	0
LOC100388153	0	0	0	1.15606	0.703897	0.348966	0	1.05044	0.280821	0.562181	0.378323	0
TXN2	158.516	186.89	179.187	182.98	160.77	172.529	147.869	142.28	153.505	150.716	146.948	154.449
LOC100388511	2.58325	5.31447	2.84573	4.47271	4.50255	8.64076	3.23453	3.71572	4.34589	4.35006	6.01093	4.30191
FOXRED2	8.35259	16.1679	16.9307	15.3249	10.6797	15.8014	11.8872	15.2246	15.7565	13.9823	13.9032	9.715
EIF3D	315.681	524.884	545.362	471.054	492.205	472.218	501.25	517.04	495.042	451.853	508.053	485.636
CACNG2	3.77682	16.2467	17.2019	18.4032	12.1477	3.21886	6.94454	13.3953	18.4663	8.19652	12.4952	14.2342
IFT27	18.6254	33.9385	28.0204	33.7105	31.1652	28.814	20.1081	28.3087	29.8302	28.3951	26.5101	25.3426
LOC118147200	0.0975895	0.206505	0.0390928	0.16221	0.31605	0.0979286	0.0488774	0.168446	0.43343	0.315524	0.15925	0.725655
PVALB	0	0.342836	0.486759	0	0.163969	0.203224	0.405727	0.436954	0.490618	0.81848	2.20321	1.22354
NCF4	0.598426	0.740301	0.7376	0.765143	0.969021	0.83147	0	0.7151	1.41255	1.19066	0.600945	1.02687
CSF2RB	0.116568	0.764662	0.233477	0.460171	0.778622	0.26319	0.145957	0.47786	0.776583	1.38977	0.887697	1.42206
TST	9.06696	5.36961	5.77777	5.5956	5.30586	10.2696	6.1448	4.05458	3.55214	3.89417	3.84138	3.11512
MPST	43.4033	35.069	37.3603	32.4279	29.2246	45.4982	29.1775	22.1466	23.3295	26.676	29.1	19.2708
KCTD17	12.5548	18.6483	15.3075	13.2537	17.4103	6.12595	6.39997	12.72	13.7064	11.6095	19.294	12.6607
LOC118147230	0	0.304057	0.383733	0.199031	0.0969478	0.240316	0.239889	0.103341	0.193388	0.580719	0.260532	0.779078
TMPRSS6	0	0.0184174	0.0697308	0.0361673	0.0352341	0.0436694	0	0	0.122996	0.0175877	0.426088	0.080898
LOC118147227	0	0	0.259537	0	0	0	0	0.0931927	0.174397	0.0872819	0.352422	0
IL2RB	0	0.117309	0.0971573	0.0719895	0	0.225998	0.104121	0.0149514	0.0559586	0.0700154	0.0753876	0.0322048
C1QTNF6	14.2367	3.71009	3.85249	3.25992	2.50621	8.65471	12.7578	2.50833	2.75724	3.44746	3.66315	2.77831
RAC2	0.209307	2.43599	1.17383	1.4351	1.10151	0.630104	1.78212	1.26447	4.47903	2.03018	0.796964	3.55046
CYTH4	0	0.163251	0.0662239	0.0343484	0.245389	0.110595	0	0.142675	0.255871	0.044542	0.329723	0.153659
LOC100391816	0	0.0585311	0.0277008	0.0287352	0.0279938	0.138783	0.0346341	0	0	0.0279472	0.112844	0.0642742
LOC118147243	0	0.0533993	0	0.157295	0.102158	0	0.063195	0.190565	0.254725	0.0509938	0	0
LOC103796843	0	1.00888	0.530522	0.220133	0.911425	0.0664486	0.265322	0.685784	0.320837	0.428192	2.44931	0.984774
ELFN2	0	0.235308	0.0641755	0.180136	0.244157	0.0756525	0.0471989	0.154528	0.201663	0.159962	0.358824	0.183943
MFNG	0	0.848813	0.148783	0.493885	0.360856	0.372706	0	0.480816	0.779807	0.780555	0.323249	0.690443
CARD10	70.1312	126.633	85.1626	105.064	113.397	63.1127	47.2597	71.9788	104.207	64.8702	93.8136	81.2534
LOC118147267	1.90751	17.9908	14.3545	13.3618	15.0579	5.81077	6.41462	10.1714	14.0832	10.6276	12.0063	12.2209
CDC42EP1	136.035	67.3746	63.9503	97.0376	77.4665	134.864	83.7123	39.0224	74.2359	49.4557	59.9762	51.5781
LGALS2	0	0	0.136569	0	0.20702	0.0855272	0.683003	0.220671	0.206477	0	0.185445	0.15844
GGA1	20.6312	25.1847	28.3279	28.7203	24.9275	29.2719	21.9191	24.916	26.8016	22.2033	20.5575	24.4159
LOC100398528	9.96097	90.8588	83.9001	88.1843	75.601	79.6834	65.5333	58.8813	79.7977	66.7573	59.8698	65.4377
LGALS1	13164.5	3632.29	5734.38	4793.54	4348.55	8701.67	6941.01	4392.15	4419.3	4933.52	4477.6	4270.02
NOL12	75.5283	65.9315	72.452	70.1436	63.5452	51.8131	80.6329	56.0465	74.2205	69.6066	59.0675	69.487
LOC118151454	0	3.48207	1.67858	1.84294	2.20399	0.844047	1.24084	2.01937	1.98828	2.62061	1.84674	2.35962
LOC100401067	179.058	161.766	165.41	175.379	163.566	193.09	121.475	109.657	149.047	127.79	140.629	117.54
GCAT	9.80103	7.50424	9.62054	7.36825	8.7228	17.3428	10.642	5.16556	3.11144	6.07766	4.88358	4.52013
H1F0	249.253	24.4369	28.014	25.4415	20.3378	103.247	78.7741	8.78722	6.76152	28.9129	11.8054	8.28075
GALR3	0	0.058273	0	0	0.167222	0	0	0.0594165	0	0	0.149795	0
ANKRD54	22.2062	21.3931	22.5028	21.0166	22.0652	27.6989	21.7854	20.0126	18.7905	17.9927	20.0438	17.3752
EIF3L	419.32	642.751	610.151	511.564	674.002	537.06	626.103	715.65	667.61	666.952	730.463	726.036
MICALL1	57.825	81.0324	83.9014	91.299	67.4212	79.2362	66.0702	55.0565	71.783	58.421	48.5525	55.7098
C1H22orf23	54.349	28.9986	32.6882	29.4222	25.7211	40.63	32.3423	21.4589	19.2403	24.9231	20.3863	19.2993
POLR2F	223.062	339.203	335.272	330.362	299.688	287.449	284.742	347.34	347.783	374.16	311.631	384.358
SOX10	0	6.00948	3.4773	2.96142	5.85679	0.91409	1.66391	2.86716	7.13955	4.93751	7.51986	4.55714
PICK1	4.85945	24.7241	23.7445	22.7006	22.6985	18.8355	14.0146	18.9646	25.1401	21.3227	17.7478	21.3924
SLC16A8	0	0.149675	0.354182	0.257185	0	0	0.044283	0.0381531	0.35699	0.214399	0.288563	0.0821807
BAIAP2L2	0	0.901831	0.554849	0.575567	0.905773	0	0.266816	0.413787	1.03246	0.818145	1.304	0.84177
PLA2G6	7.72549	16.852	20.6727	17.4272	16.3699	13.0461	10.4139	19.3925	19.5176	15.2187	16.2327	16.4539
MAFF	55.8708	16.0576	23.1042	29.4198	26.1488	16.8424	18.6721	9.56904	18.3999	9.41434	13.2519	10.3294
TMEM184B	88.2142	53.7045	54.1899	48.8182	53.0836	69.5803	47.9113	38.5224	45.5916	41.9972	38.5631	37.8251
LOC100407384	61.342	76.2663	80.0192	70.1499	86.934	64.7643	63.1877	75.779	69.4199	57.6765	79.5192	69.3701
KCNJ4	0	0.280403	0.141552	0.146838	0.0894059	0.132972	0.265473	0.304966	0.214012	0.107109	0.048053	0.205277
KDELR3	93.1273	48.3832	51.2833	49.0486	42.7957	54.577	90.7172	66.0245	42.5291	66.4603	69.8657	55.9578
DDX17	169.472	201.252	208.541	162.138	199.722	179.312	178.397	229.849	193.662	208.145	238.253	203.451
DMC1	0.0643094	6.28701	4.09605	2.37837	4.45177	1.51652	2.57673	5.66111	2.36287	4.3664	4.54752	3.46689
FAM227A	4.44516	6.59626	10.5938	9.11885	7.10685	7.82017	7.77811	10.9262	5.97502	8.68686	6.21316	6.72048
CBY1	50.6571	63.376	76.4819	69.8371	54.5246	63.8813	61.2171	61.1127	57.8819	52.8574	47.6241	54.2353
TOMM22	119.814	271.904	266.498	267.539	276.607	215.861	244.621	311.917	300.344	319.857	251.403	337.817
JOSD1	70.3899	55.1108	53.8111	47.4942	51.945	61.124	56.8105	48.3488	42.7402	51.4913	55.8142	47.425
GTPBP1	23.7656	49.4224	43.9266	49.417	50.8954	39.9306	42.2201	41.4485	52.146	44.2957	40.3329	46.4688
SUN2	97.8582	14.4589	20.2933	26.4394	14.2794	61.2012	50.1729	10.4663	9.38613	23.2163	7.10825	8.13396
DNAL4	13.3209	14.0483	20.5847	16.0867	10.2616	20.2454	16.6685	12.3521	12.3582	15.4365	8.39487	9.25601
LOC100896443	0	2.56854	1.21561	1.83418	0.781749	1.7994	0.276339	2.61895	0.891087	1.11493	1.50059	1.28208
NPTXR	0.352354	12.2279	8.79147	7.46732	4.11619	6.33916	5.3951	5.50626	7.11333	9.20533	5.61296	5.32194
CBX6	105.724	15.688	12.9188	13.5311	13.0343	16.7822	14.4039	13.3093	11.8116	9.93843	11.52	10.7989
LOC103791316	3.79234	6.44913	4.08186	5.67125	7.22347	4.83498	5.09196	5.96885	4.52378	4.22997	4.52695	4.87484
APOBEC3C	11.072	5.04623	8.18817	7.15691	6.81902	16.0484	5.87713	5.79862	6.41907	7.19013	5.55929	4.8377
LOC100413381	4.22536	0.183407	0.0868006	0.180084	0.14035	0.0869752	0.260462	0.0748025	0.122484	0.262718	0.0942921	0.0805612
APOBEC3G	15.2034	10.7238	10.9734	9.3342	12.5311	2.1991	8.78078	12.5891	16.6459	18.8207	28.1622	13.6856
LOC100412662	0	0.411374	0.212389	0	0.071545	0.0886734	0	0	0	0.071426	0	0
CBX7	5.89087	1.16622	1.26156	1.00487	0.990324	1.29796	1.01399	1.14057	1.08991	1.22732	2.1872	1.59427
PDGFB	0.123368	5.65618	11.4324	22.8812	4.02866	14.4636	31.368	4.27658	4.13433	9.43997	4.04872	4.18537
RPL3	2060.46	1950.34	2040.13	1871.41	2030.86	2194.11	1825.66	1989	1801.07	1820.69	1649.05	1829.67
LOC118148447	8.48604	10.0559	11.5579	7.75788	3.43533	5.10932	11.0505	25.6331	13.7053	19.2058	14.7711	19.7189
LOC118148444	24.6542	15.9987	21.7274	25.9536	12.642	32.9865	29.6351	41.1362	25.2178	42.5127	24.139	44.3032
LOC118148465	52.5209	49.2609	78.4699	66.0638	54.0158	68.372	52.6098	67.3783	52.7281	36.7155	46.3274	48.8168
LOC118148380	1.2011	6.09984	9.62285	6.98752	6.80723	6.02638	20.4533	25.9147	6.7894	12.621	10.4534	23.4442
SYNGR1	21.6807	7.98481	6.15962	5.97699	4.77516	6.3864	3.63213	4.90827	6.415	5.64283	7.75844	4.6848
TAB1	36.5247	54.7121	54.3281	51.0246	49.533	41.8359	35.2868	43.5916	54.4871	45.566	47.2899	44.6248
MGAT3	25.9303	20.3581	19.4772	16.9119	13.0406	35.6075	25.4876	11.3757	17.0949	17.9053	15.6432	11.3384
LOC103790437	0.176533	0.971239	0.795558	0.495158	0.607445	0.686442	1.17151	1.00934	1.03351	1.14152	1.51238	0.779392
LOC103790438	0.310904	0.0584793	0.0553527	0.200968	0	1.07462	0.276828	0	0.0557915	0.11169	0.225487	0.128435
ZNF74	11.5662	14.3374	14.5872	14.0466	12.1587	13.5345	12.1463	12.5741	13.1964	12.1234	19.0568	12.7271
SCARF2	47.6276	1.44704	2.80959	3.86172	1.84555	10.5792	9.76999	2.21316	2.2124	4.41132	1.71679	1.81312
KLHL22	30.9784	20.6155	23.4631	21.2	20.1962	38.0516	27.5421	20.9565	13.3893	19.2903	19.3989	13.5419
MED15	60.6693	63.1798	60.6189	64.5054	67.3912	80.1719	68.7707	60.824	65.7954	54.9843	57.3148	61.2713
LOC118147897	0	0	0	0.173487	0.591537	0	0.104551	0.180156	0	0.16873	0	0.0970127
LOC118147325	0.433075	0.16662	0.220797	0.114521	0.191256	0.316058	0.27606	0.322791	0.12717	0.365964	0.385478	0.182969
LOC103790995	0.0773752	1.48449	0.826541	0.96458	1.0441	0.155288	0.465037	0.779069	1.08302	1.35508	1.17846	0.839046
LOC103795920	1.05502	1.33949	0.105656	0.328805	0.587255	0	0	0.398352	0.106494	0.53298	0.143469	0.980615
LOC118147769	0.352468	0.268503	0.112954	0.117172	0.0856117	0.389062	0.211839	0.547544	0.170775	0.341877	0.306758	0.131044
LOC108588118	0.113065	0	0.135877	0.0469834	0.137314	0.340375	0.113257	0.0487895	0.0913025	0.319865	0.184505	0
DGCR2	49.2605	94.9692	88.8685	78.0267	74.8237	87.7518	67.6376	65.1138	77.3823	75.1942	55.322	63.6066
TSSK2	1.80769	3.29109	2.0221	2.38107	3.12046	1.81397	2.28906	2.0605	2.64406	2.78444	3.67341	3.51891
ESS2	17.517	23.3906	19.6598	21.1156	22.099	20.5328	18.5677	23.817	21.5839	17.1189	21.8495	17.4396
LOC108593822	1.58036	1.95204	1.64156	1.24469	1.31672	1.72415	1.89596	2.09343	1.12036	1.74528	1.78923	1.75073
SLC25A1	118.809	275.013	242.907	248.357	241.563	246.804	157.427	181.057	265.172	217.949	142.225	211.105
CLTCL1	0.663848	7.69667	3.50034	5.17071	7.93718	3.59414	5.27338	8.58051	4.9867	5.02892	9.8924	7.10301
LOC103795939	2.35764	3.64903	2.6714	3.38696	4.71757	2.43343	3.23881	3.72063	2.475	2.88573	4.10378	2.16006
LOC103790534	0.119788	0.101391	0.311903	0.0995537	0.290955	0.210357	0.0599952	0.129226	0.193462	0.193647	0.195474	0.278349
LOC118147909	0.126432	0.21403	0	0	0.0511822	0.380613	0	0.163672	0	0	0	0.0587575
LOC100407742	29.4293	61.8794	63.2727	48.2964	59.4227	46.5363	40.0146	48.4936	52.987	54.8818	46.4239	56.0946
MRPL40	45.8566	45.6976	60.8251	35.4944	35.4282	48.8064	38.6289	51.4394	46.097	52.5026	40.8686	51.0592
C1H22orf39	6.19481	8.89229	7.68259	7.08083	6.54086	9.06053	6.68132	6.02011	5.38619	7.64117	4.78213	6.5309
LOC118147975	0.309603	0.0873518	0	0.0428844	0.250667	0	0.103376	0.31173	0	0.125125	0.336815	0.0959227
UFD1	56.6864	114.295	102.61	118.758	108.883	87.8103	106.004	135.944	121.581	129.451	136.296	137.385
CDC45	11.9435	40.3725	40.6902	34.3765	37.3823	42.273	39.5223	40.045	33.864	38.8005	42.7574	40.0777
LOC118148057	0.656064	0.555308	2.62809	0.545245	0	1.31669	1.31435	2.83102	2.11914	3.18176	0	2.43918
CLDN5	0.0520651	1.278	1.33481	0.778869	1.39108	1.61963	0.782299	0.269603	1.26131	1.97794	2.32229	1.50019
SEPTIN5	21.1502	1.36197	0.991653	0.720077	1.54079	1.17996	0.914392	0.814522	0.837094	1.21307	4.5951	0.517709
LOC118147320	42.3198	16.1049	17.4138	25.9424	22.0933	30.0326	23.4679	27.7578	55.7175	51.1735	47.66	47.7057
LOC100896535	8.9958	3.33783	4.62675	2.79584	3.12721	1.9692	4.29335	5.90878	3.09386	5.21677	5.82851	4.36598
TBX1	3.36779	1.15175	1.82603	1.24397	2.80933	1.16064	1.43118	0.587175	1.42846	1.84228	7.80871	1.54933
LOC103796005	0.50636	4.75351	3.83552	4.66737	4.58421	3.74161	2.95109	5.80026	4.23765	4.20451	5.40851	3.63683
GNB1L	1.22354	4.62054	2.86539	4.81058	3.42911	7.6029	3.48829	3.45217	5.1682	3.99398	5.37554	3.93665
RTL10	15.4044	13.4335	17.0689	14.2076	13.9071	18.1025	14.5778	15.7803	15.0572	16.231	16.2636	14.1554
TXNRD2	23.5912	52.7217	49.6853	49.7069	51.0627	35.6631	39.2719	33.279	52.738	39.125	43.2792	46.6943
COMT	154.274	14.6773	17.4613	12.7917	7.98578	20.4338	23.0269	8.68401	12.6217	14.6591	6.27375	8.0957
ARVCF	1.42015	41.825	46.7509	40.6887	44.6951	28.9766	23.6362	26.4296	35.0655	27.6967	34.4647	28.3121
LOC118148756	0	0.327949	0	0.161003	0.0522829	0	0	0	0.208584	0.208784	0.281004	0.120042
TANGO2	4.72245	15.2853	16.4506	15.1967	12.3575	13.9891	10.9179	13.1887	13.3929	13.36	12.7616	11.746
DGCR8	24.9357	33.4954	35.4166	33.9911	35.5183	29.0272	29.5875	33.6255	35.0171	30.9907	31.8129	29.3531
TRMT2A	26.3034	50.3366	55.4826	46.5854	43.5983	40.1063	33.0671	46.2321	50.2299	41.3169	38.1424	43.4123
RANBP1	137.221	426.395	407.095	413.389	447.148	322.135	335.348	345.419	386.031	350.998	347.988	352.455
LOC118148451	1.21987	5.16263	12.7052	5.06907	5.92594	8.56876	3.05484	8.94868	12.3134	4.43706	10.6167	8.50377
ZDHHC8	23.5449	13.1699	15.0297	11.4494	11.8819	17.3416	9.25073	9.29855	7.82671	10.3717	6.31655	7.40811
CCDC188	0.60194	0.0509496	0.0482255	0.0250131	0	0.0604032	0.180888	0.103899	0.0486079	0.0486545	0.130969	0
RTN4R	0.679211	26.1899	23.399	17.1226	19.0638	10.4508	6.76582	10.9421	12.554	8.35705	12.5204	9.32935
LOC100404227	1.55022	3.48974	3.11818	2.93308	2.16308	2.51545	1.685	2.59038	2.87655	2.15948	2.79883	2.97375
LOC100385521	36.2743	33.3582	30.1544	23.4603	27.437	32.1582	21.5829	21.6552	16.1328	10.4164	13.4262	12.9921
LOC103791321	0.180512	1.83348	1.44621	1.05015	2.55763	1.76611	0.90409	2.18103	1.60344	1.64146	1.62012	0.922799
LOC118150106	12.3613	11.0854	8.63441	13.5175	12.184	7.20982	9.37879	6.68901	11.6952	9.14563	7.90867	9.57024
TMEM121B	0.0934057	23.7709	4.3653	19.9245	2.57125	1.12476	2.74454	3.81564	7.79412	9.82749	1.28713	7.61106
HDHD5	28.3425	203.621	188.165	198.566	191.344	124.343	114.817	173.61	217.672	184.356	160.937	174.005
LOC118150509	1.00738	0.0448772	0.212389	0	0.0643905	0.13301	0.159329	0.388941	0.0856291	0.235706	0.519119	0.271043
ADA2	0	0.911733	0.809049	0.354354	0.526901	0.0900752	0.134873	0.794053	0.38055	0.507886	1.34273	0.625745
LOC118150551	0	0.858203	1.08309	1.40442	2.18909	0.678294	1.01563	2.62513	1.09168	1.36591	2.20607	0.94241
CECR2	0.0763852	82.28	80.1451	62.7159	94.7793	32.8419	43.6015	76.8205	69.6207	60.9914	90.8656	67.5192
SLC25A18	0.846096	3.05994	2.56767	1.85383	2.7609	1.85244	1.72074	2.4119	2.71226	2.44544	2.64982	2.54992
ATP6V1E1	196.81	382.534	296.919	358.606	346.381	404.109	293.206	296.666	315.363	273.847	234.772	275.749
BCL2L13	61.4141	72.5464	73.8106	73.9857	78.1763	79.5209	72.6518	64.0953	74.2518	68.1614	67.3778	68.2978
LOC108593797	0	0.170754	0	0.167659	0.163333	0	0	0	0	0.163062	0.438933	0.375016
BID	6.25883	6.68362	7.24461	11.2802	6.2606	7.75943	9.44059	4.8834	7.65466	7.11786	5.77968	5.37773
MICAL3	4.99811	25.7498	25.369	20.1605	24.5515	20.7296	15.7017	22.2888	25.6118	19.1324	24.1008	21.0323
LOC118150540	0.291191	0.164314	0.570272	0.242005	0.104782	0.259736	0.0648187	0.279231	0.182889	0.26152	0.387182	0.451091
PEX26	97.7343	78.8321	80.521	80.6387	79.4962	65.5341	66.6328	68.1596	75.9691	67.2026	75.676	61.8793
TUBA8	0.591171	2.43936	0.917654	1.47394	2.93165	0.519073	1.48043	3.15686	2.26757	2.21001	9.52639	2.88476
USP18	0.228228	0.0297196	0.084392	0.160496	0.0142141	0.035234	0.0527572	0.0454542	0.113415	0.113523	0.0572972	0.0326357
LOC118150448	0.385267	0.861833	1.47718	1.28076	1.58192	1.10459	1.90203	1.44874	1.22222	1.3791	2.90397	1.71374
LOC100399449	1.53447	2.96621	10.2088	1.86983	2.72819	1.55021	1.14242	1.548	1.42331	1.31573	1.71446	1.20461
LOC118150502	5.14154	0.718279	1.79967	1.90836	0.404156	2.9053	2.20011	1.98172	2.62013	1.93672	2.0093	2.73745
LOC100407810	2.72152	2.23418	1.47111	1.43067	1.10173	2.86259	3.28449	3.3958	1.64164	1.74923	2.42565	1.60004
CELSR1	0.39198	12.9223	10.9698	6.71195	13.4387	8.9994	4.44771	10.2596	7.75503	9.35757	10.0285	9.5481
TRMU	14.3827	32.7785	42.7475	35.8941	39.1507	33.3445	35.5208	44.0866	44.8219	47.8381	47.7499	49.4014
LOC100386473	2.4022	2.94291	3.44397	2.52181	2.55911	2.72773	3.73605	5.61941	3.87966	4.49654	3.98878	4.87687
GTSE1	21.0062	63.8079	57.236	56.0948	70.6557	68.9932	60.4104	54.8258	61.9305	57.0995	64.9508	55.2902
TTC38	14.4789	11.9892	14.5186	12.7094	12.621	14.2509	14.6146	16.1185	11.4233	13.8107	13.5789	13.6469
PKDREJ	0.18215	0.205568	0.308081	0.285944	0.196635	0.101546	0.141912	0.235802	0.408583	0.384436	0.506409	0.291579
CDPF1	17.8864	13.0936	12.8638	14.3198	11.3224	7.93477	8.61245	15.7345	14.8619	15.211	11.044	12.4205
PPARA	4.81492	4.97428	3.72937	1.98872	3.91014	4.37185	3.48252	3.41474	2.18488	4.36807	6.18763	3.58298
LOC103787805	2.42902	0.0237	0.0616904	0.0116353	0.0566753	0.0280975	0.0280476	0.0724953	0.0508742	0.175401	0.182768	0.130127
LOC108588192	0.582289	0	0	0	0	0	0	0	0.0723401	0.144819	0.194914	0
LOC100415298	0.542582	0.204113	0	0	0.0976216	0	0	0	0	0	0	0
LOC103787790	2.00651	0.154396	0	0.0433138	0.0843925	0.156895	0	0.0674683	0.126257	0.147441	0.056698	0.0726624
WNT7B	0	2.7679	3.73377	2.37599	5.26354	10.7287	2.31453	2.12934	2.9095	1.34535	3.62145	2.67548
ATXN10	101.746	133.054	138.016	133.2	144.565	145.124	155.196	135.279	134.246	148.62	147.661	133.053
FBLN1	187.098	248.448	546.5	380.041	207.31	770.665	561.88	257.651	181.089	293.488	158.906	125.66
RIBC2	0	3.61641	4.17879	1.5218	2.20134	0.334085	1.33397	1.24509	0.985769	2.78074	0.96584	2.57873
SMC1B	0.035207	0.879102	1.02955	0.62909	0.555849	0.653594	1.2167	0.607696	0.426456	1.66477	2.37469	0.867187
FAM118A	7.27194	17.8253	17.9753	18.985	20.9915	16.6571	17.6959	15.6814	18.6346	17.5552	22.8051	16.8527
UPK3A	0.141306	0.657826	0.11321	0.0587186	0.114407	0	0	0	0.45643	0.114217	0	0
PRR5	5.48586	12.0197	9.75711	9.56132	11.1674	9.09099	6.49997	6.14129	9.7079	7.23406	10.0092	8.78479
ARHGAP8	0	99.0964	95.5753	83.3456	98.2823	67.6457	62.4026	98.7542	80.5595	90.6727	107.793	76.4315
PHF21B	0	15.0854	16.9292	11.3066	12.8563	5.00017	4.84632	11.0989	17.6311	11.1135	21.0984	12.9911
LOC103787756	0.139788	6.86255	0.111994	6.73819	6.56433	10.0997	0.980173	0.844491	8.0146	8.9262	6.84335	8.70527
LOC118151474	1.26505	1.17275	1.01352	1.55201	0.731597	3.08294	2.53438	1.61167	1.50801	3.26236	3.60443	2.96757
NUP50	47.2712	124.053	119.685	103.876	120.911	112.689	113.199	107.309	159.785	140.67	185.203	150.943
LOC118147475	0	0.139329	0	0.097717	0.0571175	0.165181	0.141332	0.0811787	0.0569678	0.0570224	0.255824	0.240428
KIAA0930	26.2991	75.9887	66.5368	82.3816	83.6377	52.2448	52.298	58.8905	95.2235	64.5573	109.264	69.0896
LOC100412610	2.45686	6.79218	6.81137	4.89165	6.26805	4.75343	6.21452	7.52038	5.96617	6.45764	7.23003	7.11362
LOC103790981	0.0100375	0.0849597	0.0643338	0.133472	0.0487606	0.322316	0.110599	0.12994	0.16211	0.202831	0.109197	0.102625
LOC100388996	11.3659	33.1081	36.5745	37.6037	32.4187	53.196	32.5475	27.78	27.3477	24.8843	25.9253	20.0533
CERK	20.6855	17.8025	21.8439	14.4901	16.6967	14.3608	22.6171	17.5527	14.5507	16.0185	23.894	13.1844
TBC1D22A	17.033	19.6145	21.7443	19.7483	18.0016	17.8097	11.8661	15.1114	19.6526	17.8584	23.319	17.1478
LOC100392924	0.264649	0.644016	0.689094	0.384906	0.883868	0.132785	2.71725	3.08341	0.42742	1.87175	0.575821	1.81414
LOC118147682	0	1.17166	1.05973	0.869212	0.896596	0.123472	0.693296	2.53532	1.27927	0.99456	3.17915	1.75838
LOC118147683	0	0.328764	0.207458	0.860817	0.314478	0	0.518765	1.17325	0.104551	0.418606	1.26767	1.14324
LOC118147687	0	0.0216768	0.0410356	0.0425679	0	0	0.0128266	0	0.0206805	0	0	0.0238037
LOC118147690	0	0.232092	0.0976367	0.0759619	0.0863356	0.0305728	0.0610371	0.184058	0.246027	0.283202	0.0994345	0.141591
LOC103787869	0	0.455307	0.920695	0.568981	0.653282	0.318966	0.269415	0.548649	0.651571	0.434797	0.398999	0.38635
TAFA5	0	2.56046	2.47513	2.72802	0.625326	0.904205	0.838128	3.99937	2.33883	2.80928	3.01084	2.15363
LOC118151478	0.11683	16.0692	15.2101	15.4382	9.26985	5.33423	5.32476	11.4188	13.3495	10.1043	8.5156	7.46559
LOC108588219	0	0.712934	0.674816	0.627599	0.517344	0.204018	0.116375	0.676791	0.562897	0.46953	0.789933	0.323953
LOC118147694	0	0.0262125	0	0.0772123	0.0250734	0	0	0	0.225069	0	0.101071	0.115138
BRD1	22.3138	33.4824	35.7864	32.8089	35.9049	39.5339	31.7586	31.4725	30.5716	28.1896	31.6391	25.9997
LOC118147703	0.319638	1.35275	1.40846	1.99235	2.19973	0.801872	4.32242	1.93101	2.12944	1.80853	3.04266	3.93651
ZBED4	14.9748	20.6798	17.7799	18.7577	19.6937	22.2696	24.3112	16.1606	17.289	19.7373	23.9816	16.2636
ALG12	12.6969	39.9086	43.0753	40.8453	30.8109	36.3799	30.4563	38.1215	46.3257	42.1756	32.4952	36.8132
CRELD2	44.0671	136.443	126.924	156.793	124.935	88.9876	79.5941	89.9233	136.416	119.078	111.088	101.454
LOC118147708	0.229061	0.0646275	0	0.0634563	0	0.076619	0	0	0.0616571	0.154291	0.0415323	0
PIM3	24.7183	30.1156	34.7814	29.2143	39.866	62.6215	34.651	25.764	24.1599	30.2754	33.3361	23.6174
LOC118147718	0	0.0373976	0	0.0367199	0.107317	0	0.044258	0.076263	0.142715	0	0.1442	0
LOC103787903	0.105932	0.448315	0	0.308133	0.5146	0	0.159166	0.182845	0.641565	0.684992	1.15242	0.689225
MOV10L1	0.188049	0.504035	0.163214	0.390711	0.748573	0	0.298248	0.446304	0.607413	0.506663	2.43788	0.801105
PANX2	1.70774	0.957139	0.850497	1.11241	0.896861	0.648419	0.416101	0.557669	0.894511	1.82804	3.16336	0.429001
TRABD	24.9243	47.7463	47.5281	46.8201	46.0127	55.8515	42.0575	44.8872	46.499	43.3438	44.4007	45.8049
SELENOO	20.1856	28.8966	28.5106	30.8699	29.3887	27.9605	25.793	30.0014	32.4567	29.6996	26.0273	29.7047
TUBGCP6	19.1301	25.9322	27.1691	21.9806	27.1023	23.1078	19.0164	26.4182	29.1831	23.1781	29.9265	24.8909
MAPK12	3.78689	10.2868	9.79562	9.91742	9.92298	11.0761	8.30704	8.19586	13.4054	11.3776	12.3432	9.87732
MAPK11	13.8586	14.5439	17.3485	16.5761	13.3433	7.89302	8.41834	12.91	25.0665	18.3354	24.7033	20.2574
PLXNB2	105.869	105.648	89.118	71.5825	73.9989	63.4518	41.9064	68.1181	84.4937	63.5907	67.7604	54.0128
DENND6B	8.66314	9.00914	10.4592	8.57392	8.49214	7.46617	7.31489	10.4642	9.63816	10.9978	7.53217	9.78106
PPP6R2	30.4998	42.8225	47.0692	41.6781	41.4799	45.0027	32.3931	34.78	38.3357	34.989	38.7702	29.9966
SBF1	74.0577	29.6381	30.67	31.7946	26.0288	60.0925	30.7296	23.9261	21.0886	25.4616	20.1655	17.6229
ADM2	10.6004	1.8637	3.31391	3.63372	0.611217	15.0562	3.38715	1.53379	0.304808	2.69505	0.0342198	0.584734
MIOX	3.68578	8.22475	11.3285	7.40737	4.17783	33.8253	6.51139	7.46078	6.38561	10.4001	1.82261	6.2288
LMF2	69.8599	18.6286	19.3741	23.4346	8.79953	72.8898	29.5457	16.4668	11.9458	18.1311	5.45204	8.30603
NCAPH2	32.1724	35.2384	32.5042	35.4817	31.3491	60.8981	40.5493	29.422	30.3919	34.1073	30.0878	26.1891
SCO2	1.63558	1.52283	1.61613	1.94834	1.23595	5.19733	3.11286	0.705778	1.05661	2.37965	1.30485	1.67225
TYMP	0.869302	1.82198	4.11241	8.39434	0.569761	27.0005	7.09059	0.32153	0.200565	4.21591	0.180135	0.461711
ODF3B	0	0.0496481	0.187974	0.29249	0.0949812	3.17845	0.705068	0.101245	0	0.379293	0	0.163559
LOC103787955	0.32988	0.0930727	0.176193	0.182772	0	2.20684	0.220292	0.284697	0	0.53328	0.717749	0.40882
SYCE3	0.520477	0	0	0	0.2107	0	0	0	0	0	0.849336	0.241885
CPT1B	1.07114	0.576952	1.34576	1.03183	0.90666	1.44129	1.29242	1.26059	1.47438	1.10192	1.8009	1.19924
CHKB	68.8893	106.482	96.346	114.063	101.531	109.725	73.5827	73.2356	90.4472	98.7089	87.5878	97.9222
LOC103787986	2.12774	2.63218	1.70468	2.44846	0.795094	2.7921	2.45924	1.83631	1.45385	5.95329	2.84893	1.52129
MAPK8IP2	0.0914455	1.33518	2.91221	1.57698	0.481247	4.01464	8.51883	0.591903	0.849207	2.32832	1.74095	0.467479
ARSA	43.2274	8.81089	12.0959	14.3637	9.29653	24.8784	13.8896	9.08664	9.17593	12.0429	12.4051	6.68415
LOC108588263	0.628764	1.2418	1.93103	1.56767	2.37568	1.99801	3.98892	1.53749	1.01548	2.54113	2.85012	1.36365
LOC118147801	0.79078	0.486789	0.86393	0.29873	0.291022	0.649251	1.2962	0.558384	0.232208	0.987829	1.09491	0.668191
SHANK3	5.81708	2.95423	3.9336	3.32648	2.32895	8.22041	9.27497	1.75021	1.90913	4.11525	3.56478	1.45835
RABL2B	19.3743	64.2037	68.9605	62.5956	64.8299	44.0319	65.4443	68.0793	71.2829	76.7474	61.8522	75.217
LOC118147812	0	0	0.0287712	0.149227	0.348905	0.28829	0.0719446	0.0619856	0.739481	0.595055	1.46505	0.517372
TEX9	1.8842	13.3827	16.3755	15.4891	11.5631	8.02885	14.5384	25.1932	15.4138	17.2826	12.9227	16.003
MNS1	5.742	6.19487	7.52778	4.92573	5.89044	7.63895	7.04804	7.33006	4.46115	6.997	7.5954	5.15509
LOC118145204	0	4.72012	3.5742	6.02495	4.9665	1.11918	3.35159	11.0693	6.30444	3.60599	1.82001	5.70158
LOC118144758	0	0.425418	0.268449	0.208854	0.271288	0.336236	0.0839097	0.289177	0.135288	0.270836	0.455652	0.46716
ZNF280D	11.6219	8.40446	10.4335	9.27586	10.384	11.2188	12.1219	11.9127	9.57473	12.206	14.2391	10.8547
LOC118144761	0	0.113934	0.161763	0.111869	0.653896	0.405222	0.134834	0.0580848	0.326092	0.108801	0.732186	0.688121
TCF12	83.4335	26.2481	28.3524	26.8626	28.0064	29.9089	35.6352	30.0675	26.8023	27.8524	35.6549	25.7756
CGNL1	32.38	88.8594	109.112	131.254	80.294	227.65	251.303	66.6896	82.4037	129.719	45.656	70.627
LOC118145058	0	0.138102	0.392154	0.203398	0.0660501	0.409315	0.980612	0	0.46114	0.395642	0.1775	0.151652
LOC118144764	0	0.356975	0.922698	0.943671	0.157598	0.927809	1.96606	0.251986	0.772828	1.06202	0.670575	0.422156
LOC118144765	0	0.296996	0.0468528	0.0486023	0.0473483	0.293419	0.468637	0.353295	0.188897	0	0	0.217425
MYZAP	4.85402	5.40455	5.62454	5.10355	8.36118	5.62277	5.74332	6.81796	4.47217	4.29213	6.1844	4.58739
POLR2M	11.8115	6.99828	8.31157	11.1069	7.98484	7.9984	10.9379	10.4646	8.76432	9.84761	12.3465	9.5582
LOC118144768	0.170057	0.0392564	0.322032	0.192725	0.100135	0.108594	0.123887	0.213476	0.149808	0.299904	0.100911	0.0862165
ALDH1A2	0.156456	2.64856	3.1807	1.91792	1.77343	1.92325	0.548524	1.26588	3.26909	2.67152	1.87228	2.14497
LIPC	0.296287	0.125392	0	0	0.0599715	0	0	0.159816	0.0598144	0	0.0402911	0.103272
LOC103795502	0	0.214667	0.270919	0.193212	0.205338	0.466579	0.042341	0.291839	0.290134	0.22208	0.183938	0.373239
LOC118144773	1.00619	0.851667	1.72219	1.55843	0.629508	2.61602	1.74092	2.44725	1.21878	1.44176	0.497561	1.40285
ADAM10	108.566	220.026	237.58	232.098	171.453	233.03	231.027	200.497	187.575	222.2	133.832	169.773
MINDY2	12.0513	24.0309	24.2702	19.1604	19.0642	27.511	23.9174	20.05	19.535	24.7858	20.3718	20.7844
LOC118144774	1.60521	0.494068	0.974276	0.565967	0.787663	1.31792	0.438526	0.965546	1.13912	2.0052	1.32295	2.03455
SLTM	67.3562	147.774	130.453	116.473	156.076	103.71	108.847	122.995	127.32	131.541	144.533	128.059
LOC118144775	4.33731	2.2592	1.60381	3.32739	1.08051	0.334799	0	0.287942	1.3471	1.61807	2.90371	0
RNF111	21.4581	13.3241	12.3273	12.9605	14.2812	13.2046	16.4181	13.3003	13.2949	13.5055	14.9945	11.605
CCNB2	34.4867	101.984	111.996	103.968	99.7424	108.94	148.649	135.924	82.8016	112.545	140.241	93.8209
MYO1E	43.5285	50.1531	46.6423	45.3823	50.2292	44.1439	46.2274	47.3929	54.846	45.9357	46.396	48.1757
LDHAL6B	0	0.0517881	0.0980384	0.0508496	0.247688	0	0	0.0528043	0.148224	0.0494552	0	0.284348
FAM81A	0.15808	0.0836265	0.0158311	0.082111	0.031997	0	0.237521	0.0852674	0.0797829	0	0.0644902	0.0367327
GCNT3	0	0.856658	0.675713	0.327107	0.751145	0.169268	0.22529	0.363945	0.726475	0.409034	0.244677	0.418095
GTF2A2	122.985	117.195	115.115	131.104	116.821	132.991	141.914	135.797	117.488	143.59	150.41	149.427
BNIP2	58.4931	24.8899	26.2244	26.7164	30.0725	30.2372	39.4786	28.1724	30.9407	31.8254	40.4492	27.2609
LOC118145059	0	0.148665	0.0703583	0	0.142205	0.0881248	0.175937	0.303165	0	0.35492	0.191077	0.40813
FOXB1	0	0.228577	0.259627	0.269322	0.0874576	0.108396	0.162305	0.279675	0.0872285	0.130968	0.117514	0.050201
ANXA2	4389.32	842.496	979.154	1516.51	1102.13	1868.03	2076.93	853.988	1035.35	1038.68	1127.49	955.332
ICE2	14.0455	26.5288	21.8716	17.6846	27.9943	18.6514	22.0387	24.377	24.8858	27.2108	31.346	28.0525
RORA	1.91962	0.544604	0.366379	0.671733	0.421917	0.234783	0.479386	0.858176	0.871681	0.782256	1.27267	0.706775
LOC103795512	0.0272311	0	0	0.0113157	0	0	0	0	0.0329845	0.0220108	0.0296246	0.0632765
LOC118145062	0.0751411	0.0636012	0.0376254	0.0312243	0.0608373	0.0377011	0.169354	0.202654	0.182034	0.167024	0.245237	0.139683
VPS13C	27.4306	13.3288	14.9154	11.7377	14.001	18.6643	17.6222	11.4358	12.6566	14.9463	11.2083	11.3598
C2CD4A	0	6.3893	16.272	7.41731	3.78179	10.9647	5.68147	8.60225	4.04131	7.82069	2.49538	5.00051
C2CD4B	0.118219	12.0676	9.16822	11.7114	7.77203	6.92796	12.5287	13.7532	10.9593	10.4155	7.92233	7.47192
TLN2	25.8269	44.7732	50.7754	47.1582	43.2211	61.0466	39.2344	45.2057	47.5007	41.2442	42.035	41.5248
LOC118145066	0	0.356556	0.337492	0.58349	0	0	0	0	0.226778	0.226996	0.152758	0
LOC108593353	0.0500673	0.0282521	0.0534831	0.0554802	0.0405365	0.0334942	0.133739	0.0432097	0.0269536	0.0269794	0.145248	0
LOC118145067	0	0	0.0865524	0	0	0	0.0721437	0.0621571	0.174477	0.0291074	0	0
LOC118145068	0	0	0.0512903	0.0532055	0	0.0642418	0.0641278	0	0.0516969	0.0517465	0	0.0595043
TPM1	1998.68	463.293	627.703	674.152	400.756	1065.44	832.509	420.95	469.888	528.853	279.862	560.63
LOC118145070	0.0456559	0.115933	0.018289	0	0.0184825	0	0	0.0591038	0	0	0.0496688	0
LOC118145069	0.131544	0	0.105389	0	0.106504	0	0	0	0.106225	0.106327	0	0.244534
LACTB	41.1661	11.9628	12.1707	15.4579	10.2297	29.2791	20.3089	11.2847	11.5791	13.2052	12.5307	11.5253
RPS27L	94.007	55.1756	54.0586	70.8554	50.763	64.1647	85.602	74.861	76.5285	70.8591	63.7984	82.2658
RAB8B	55.729	15.9549	13.8103	15.4542	14.4601	12.0757	14.5189	14.2665	13.2803	12.0358	17.2605	15.7854
APH1B	23.8865	16.8061	15.8775	13.4941	13.6925	13.1889	13.372	15.1617	14.2016	15.4428	10.117	16.695
CA12	0.819124	3.60529	2.61773	4.44764	3.20545	19.6999	6.79201	5.81254	1.46256	2.33204	0.643586	1.40428
LOC118144779	0	0	0.0496811	0.0515362	0.0502065	0	0.248463	0	0.2003	0.200492	0	0.172912
USP3	14.3854	2.38176	3.88771	3.79425	2.3015	8.03886	10.0092	4.21269	1.92449	3.27245	3.40484	2.08169
HERC1	15.6987	39.4056	34.71	26.2474	47.4102	19.5692	24.6118	42.1328	38.9648	37.7442	71.3559	43.0433
FBXL22	2.00607	4.65448	3.00641	1.70644	3.91718	0.8289	1.41845	5.11244	4.36432	4.86449	9.98766	5.24279
LOC100400310	0	0.530776	0.753596	0	0.126928	0	0	0	0.25319	0.253433	0	0
DAPK2	0.24381	1.88678	1.61848	1.43286	1.59329	1.81746	1.46534	1.20238	0.660961	0.943124	1.13674	0.744594
CIAO2A	83.4451	56.0229	53.6485	55.7806	59.0685	68.3362	75.616	64.9258	51.3201	61.142	56.154	60.2231
SNX1	54.5757	9.54405	11.1355	11.0281	10.7899	15.9481	17.7067	8.65281	8.70481	11.8823	8.55148	10.3298
LOC103795522	1.06704	2.7095	0.783637	0.443399	1.29588	0.713831	0.712563	1.38133	1.43609	1.58121	0.773882	1.73562
SNX22	2.44985	5.96652	3.944	3.4382	3.70503	3.24689	3.21798	4.26849	4.64715	5.11863	2.01145	4.0171
PPIB	434.812	193.237	250.46	297.171	181.348	323.914	329.209	215.782	208.734	254.162	201.627	214.305
CSNK1G1	9.03535	6.32465	6.68147	6.12437	5.27793	10.1527	8.47423	8.49456	6.42928	7.1019	4.94278	5.62004
PCLAF	16.3609	4.83591	7.02208	6.58284	2.81225	17.3299	15.153	4.62263	3.82723	8.79007	0.918201	3.62073
TRIP4	41.8878	25.1768	30.3631	32.3403	23.6577	41.1906	42.134	21.5937	25.4043	31.7928	18.54	22.8983
LOC118145060	0.103819	0.175749	0.249529	0	0	0.312538	0	0.268796	0.251507	0.755244	0	0.0964967
ZNF609	15.8855	22.943	25.8564	17.4504	24.987	31.7133	23.7327	20.9637	19.0614	19.7888	20.2921	17.982
LOC103795524	0.481923	0.968789	0.916992	0.500649	1.17056	0.483598	0.603424	0.623873	0.778326	1.26599	0.524281	1.11984
LOC118145247	0	1.85276	0.584565	1.21279	0	1.46435	1.46175	4.40793	0.5892	2.35906	3.17509	3.39091
OAZ2	178.56	42.3713	44.7072	42.3425	31.89	42.5364	37.9699	41.5079	31.5671	39.6839	23.6218	31.7883
RBPMS2	1.93226	76.3239	70.4755	67.6289	72.6299	54.2501	44.9016	71.4705	59.7245	59.9701	70.7556	57.1786
LOC118144781	0	0.359628	0.5106	0.617944	1.032	0.319767	0.319199	2.01677	0.857747	0.858569	0.924447	1.57966
PIF1	1.99602	49.5708	65.8195	44.3368	56.0479	23.512	24.9016	56.8076	54.3076	45.0827	60.7021	54.4136
PLEKHO2	67.7064	28.3161	27.1831	28.5933	36.4016	29.5432	24.6899	23.4224	26.815	21.0145	31.6354	20.3643
LOC118144782	0.0756874	0.864859	0.667022	0.597575	0.428958	0.493678	0.379078	0.751188	0.550072	0.734133	0.699889	1.19594
LOC100409881	0	0.182169	0.0718453	0.074528	0.0580841	0.0719898	0.269482	0.170265	0.217245	0.159465	0	0.183373
ANKDD1A	0.172813	0.168777	0.255604	0.187814	0.215256	0.0933765	0.0798949	0.114726	0.128815	0.311602	0.404928	0.0988463
SPG21	63.506	27.3696	35.2085	34.7248	34.7385	42.8464	40.5609	34.8026	35.2188	35.959	44.7305	34.31
LOC108588795	0.112495	0.190437	0.180255	0.0311643	0.303602	0.150515	0.0751237	0.194174	0.333088	0.151549	0.938267	0.418245
LOC118144784	0.278496	0.864326	1.11561	0.771511	0.676445	1.58363	0.836902	1.92281	0.974527	2.02596	3.73667	1.38056
MTFMT	15.4064	30.5828	29.0456	30.2318	25.5909	33.9261	31.7837	27.8061	26.7087	26.4378	40.3717	28.6966
SLC51B	0	0.420307	0.0442039	0.183418	0.0446714	0.166098	0.386874	0.33332	0.445544	0.267582	0.540214	0
RASL12	0.127803	4.80028	3.16134	2.66865	4.22952	1.5069	2.17633	3.04698	3.70242	3.64141	11.8181	4.05369
KBTBD13	0	0.157462	0.149043	0	0.502065	0.0622263	0.0621158	0.160552	0.10015	0.100246	0.202383	0.172912
PDCD7	15.2019	13.5156	11.2823	12.1688	17.5795	13.1853	15.5522	17.2387	14.1553	18.3838	25.3839	17.6074
CLPX	46.3595	73.9491	73.3959	60.8423	88.7689	65.8825	60.5337	70.222	74.8493	72.6997	85.9667	79.3192
CILP	6.23654	0.777921	0.749478	0.545588	0.996584	1.48221	0.756228	0.821514	0.13253	0.305111	0.696323	0.366107
PARP16	15.8698	22.2879	23.97	17.1413	18.8552	17.7246	22.62	31.7778	17.5111	23.8538	31.0704	23.1361
IGDCC3	0.305265	61.4049	72.5758	73.7256	57.822	238.322	75.2989	35.698	65.0165	71.2844	26.1194	42.7307
IGDCC4	47.9673	1.98968	4.53057	2.35909	1.194	13.1072	15.7718	0.851679	1.06551	3.77321	1.71291	1.25735
DPP8	20.5831	6.58704	6.67915	7.18203	5.75453	8.67179	11.3135	6.83594	5.70213	8.37463	8.55671	6.74369
HACD3	85.1082	153.253	157.591	141.388	131.669	145.203	150.33	136.867	135.683	137.361	124.489	119.763
LOC118145430	5.4109	6.54274	6.19292	7.06659	5.63257	1.55134	6.19436	14.0094	3.74521	3.124	6.72741	3.59235
INTS14	22.3783	13.772	15.5138	14.1258	12.7647	18.1961	21.3254	17.0659	15.4712	16.6468	16.3274	13.6711
SLC24A1	0.602675	0.680158	0.492904	0.46957	0.813252	0.629969	0.616273	1.28949	0.770565	0.466842	1.40691	0.816917
DENND4A	11.1625	2.78011	2.10386	2.10032	3.61905	3.79985	3.94152	2.65705	2.67892	3.40676	6.33151	2.73154
RAB11A	157.271	252.664	241.231	281.173	280.558	307.835	261.27	254.964	272.142	250.152	257.985	241.866
MEGF11	0.503948	0.767796	0.495263	0.429992	0.701789	0.519184	0.302881	0.79446	0.379818	0.543118	0.431283	0.424689
LOC118144789	0	0	0.0301511	0	0	0.0377647	0	0.0811983	0	0.0152097	0.102354	0.0349798
DIS3L	35.7723	28.5459	27.3154	25.407	35.6193	25.1546	27.7487	32.3063	30.9599	29.3621	41.7093	33.6861
TIPIN	37.0884	97.7693	90.4462	98.848	115.406	56.4092	75.8163	101.143	97.5475	86.3169	115.543	102.608
LOC118145394	0	2.91537	2.75949	0.954178	0.464779	0	1.72508	1.98172	3.24493	1.85602	2.49805	2.13428
MAP2K1	32.6892	86.956	76.7113	90.4379	109.01	61.767	53.268	75.9569	89.1374	50.6432	73.71	61.414
SNAPC5	11.3625	11.8317	11.641	10.0587	12.7849	10.1052	9.9136	14.4576	10.3717	12.9674	9.49802	12.6558
ZWILCH	20.7281	54.8554	53.4567	44.6069	45.2936	53.2547	49.0394	63.4761	51.0598	58.3035	58.8922	60.9465
RPL4	2120.81	2586.32	2430.43	2277.57	2782.85	2362.63	2578.05	2856.24	2183.43	2236.41	2245.29	2340.35
LOC118145324	4.33731	2.7534	9.55602	9.91285	7.02333	3.26429	14.1201	14.0372	5.2537	13.1468	12.976	17.1335
LOC118145326	11.829	36.0445	30.3265	61.6071	26.1779	42.7325	67.9346	70.1007	44.5769	62.4674	47.1853	56.4399
LOC118145325	0	0	0.868729	2.7035	0.877916	3.26429	1.08616	4.67905	0.875617	2.62937	0	3.02356
LCTL	30.0155	9.96604	9.48679	5.93057	6.28308	3.71463	3.59635	7.44799	8.30148	7.76869	13.3914	6.9643
LOC108593620	0.2489	0.702249	0.398821	0.206857	0.604559	0.249765	0.249321	1.07404	0.133994	0.46943	0.81233	0.462692
SMAD6	127.278	18.0782	20.6814	24.7944	19.9394	28.7468	27.022	17.785	21.0213	15.5022	24.5264	18.434
LOC118144792	0.0262514	0	0.0420636	0	0	0	0.0788875	0.0226558	0.0317978	0.0106094	0.114235	0.0488
LOC108592448	0.514475	0.326598	0.669794	0.427572	0.104135	0.322664	0.322091	0	0.778967	0.207924	0.76958	0.239096
LOC103795536	0.250551	0.0212072	0.0802933	0.0208229	0.0405712	0.0251421	0	0.032435	0	0.0506297	0.122658	0.0465761
LOC103795537	0.345803	1.1933	0.959006	0.906388	0.710709	0.533853	0.373033	0.688705	0.558485	0.645024	1.15753	0.46976
SMAD3	54.8061	7.96454	12.2504	14.9679	9.57031	13.8119	27.5832	11.2957	10.8925	12.71	14.9557	9.03289
LOC118144794	2.43564	1.13055	1.04912	1.13183	0.805763	1.41916	1.233	1.33355	1.24778	1.14313	1.39609	0.827651
LOC118144793	2.54384	2.2557	1.79542	1.05707	0.882684	0.790115	1.03139	2.71813	0.831462	1.126	1.31782	1.06962
AAGAB	34.5479	75.8651	84.5521	74.044	87.5582	60.0466	62.6809	86.0712	82.1869	84.5187	81.1223	86.898
IQCH	0.025043	0.0317955	0.0100318	0	0.0202759	0.10052	0.0250854	0.0648388	0.0303341	0.0202421	0.0544883	0
LOC100394166	2.52546	3.7961	3.06987	5.17481	2.46776	4.41307	3.83822	1.87893	4.21937	3.94185	3.78956	4.53282
LOC118144796	3.02018	31.0596	21.898	24.7237	20.907	25.1546	5.59679	5.47367	29.0224	32.9561	34.1706	44.6341
C10H15orf61	1.36088	4.72878	4.07426	3.63113	1.97169	4.09683	5.73973	2.71986	2.48707	3.24208	2.10386	3.92786
MAP2K5	9.53345	8.44348	10.2987	7.12881	7.32211	13.5347	8.98715	6.81516	7.75634	8.11141	7.09621	7.7729
LOC108593367	0	0.0604866	0.229011	0	0.260362	0	0.214747	0.215857	0.115413	0.173286	0.0777424	0.0664215
LOC118144798	0.0964641	0.326598	0.38642	0.173701	0.195253	0.161332	0.0805229	0.513385	0.142811	0.168938	0.332318	0.38853
SKOR1	0	0.214493	0.270699	0.228156	0.273562	0.211909	0.169227	0.255152	0.102317	0.136554	0.0459473	0
LOC103795541	3.3831	1.98245	2.71044	1.83838	1.15885	3.00314	2.99781	4.0427	3.36237	3.89147	2.2649	2.17697
PIAS1	18.7012	25.3245	21.6594	19.3843	25.7411	30.9017	25.8086	27.3216	21.6917	28.0898	44.8071	27.1333
CALML4	1.24417	0.460729	0.249197	0.387754	0.125916	1.09243	0.934707	0.536879	0.502346	1.25707	0.930547	0.650488
CLN6	14.8851	36.2736	29.3237	33.0846	30.5867	31.4483	24.6424	22.6254	30.0034	31.7856	26.4868	25.0966
LOC100397051	1.23783	0.299351	0.0708364	0.367407	0	0.266171	0.177132	0.228918	0.35699	0.142933	0.192375	0.575265
LOC118144800	1.30773	1.1069	0.314314	0.652102	0.211759	0	0.523979	0.451446	0.633612	0.528516	0.426802	0.243101
FEM1B	28.4503	89.4542	67.3194	57.5221	98.3238	39.0545	47.4126	95.2331	71.3357	91.6853	134.709	88.0182
LOC103795545	7.30375	4.23632	3.33374	3.96608	3.55748	1.29939	3.19169	9.41739	5.60421	7.44416	17.8699	7.24844
ITGA11	108.099	2.54794	2.37572	2.31507	2.30384	0.931759	2.16024	5.81628	2.92667	4.3579	9.80818	3.85587
LOC108593369	0.841289	5.12702	4.8529	5.45362	8.17371	2.19495	4.21357	17.135	8.83165	12.5122	24.7113	10.009
LOC118144801	1.51509	0.150871	0	0	0.0721575	0	0.178547	0	0.431811	0.0720375	0.387825	0.331349
LOC118144802	1.17527	0.189481	0.209242	0.170544	0.0604158	0.224639	0.130807	0.1288	0.225966	0.392049	0	0.121376
CORO2B	62.5536	10.2237	9.21419	10.8731	8.22008	8.40719	12.4713	9.26081	6.12114	4.88159	9.53352	6.89213
ANP32A	72.5344	353.278	337.014	345.406	310.393	184.846	181.643	220.324	290.735	288.858	213.548	295.786
LOC118144804	0.360886	0.509104	0.518025	0.649841	0.584376	0.70919	0.617557	1.2588	0.534275	1.47066	0.78521	1.27185
SPESP1	30.8048	0.0320318	0.0303192	0.0629027	0	0.0759505	0	0.0979811	0.366715	0.305889	0.617549	0.316573
LOC118144805	0	1.06412	1.10794	0.522416	0.508937	0.252312	0.503728	1.8445	1.21825	1.01618	1.50446	0.934822
LOC118144806	0	0	0.435878	0.113039	0	0	0	0.704303	0	0	0.443904	0.252842
LOC118144807	0	0	0.217686	0	0.439977	0	0	0	0.804511	0	0	0.336731
GLCE	32.7602	8.12389	9.0813	6.59308	6.82147	15.1224	13.3989	12.2688	5.8684	7.68772	10.6935	4.72288
PAQR5	0.0568207	1.51497	0.569037	0.236114	1.15011	0.114036	0.113834	0.980762	1.33063	1.46969	1.54537	0.897827
KIF23	30.8284	119.044	133.404	108.465	127.782	128.036	147.067	137.954	113.229	133.214	143.231	129.973
RPLP1	2789.41	3135.58	3087.74	3020.21	2832.79	3281.11	2797.22	3322.47	3914.77	3397.2	2474.82	3432.25
LOC100406372	0.102389	0.519987	0.0820308	0.0850939	0.0828983	0.20549	0	0.265095	0.330725	0.165521	0.222777	0.380672
LOC118144809	0.205994	0.134121	0	0.0790145	0.0641465	0.159007	0.142852	0.0683766	0.0895699	0.153696	0	0.0589125
TLE3	49.7433	66.9761	68.4282	69.0804	68.5577	86.6353	64.0451	60.8672	60.1879	51.7747	64.0954	46.6035
LOC118144810	0	0.157525	0.149103	0.077335	0	0	0	0.0803079	0.225427	0	0.202464	0.0864905
UACA	32.9	8.36376	12.7419	12.3105	7.92411	20.8606	24.2266	7.81316	7.03702	14.5059	12.265	6.30662
LARP6	69.2848	19.8751	15.8169	15.6617	15.4089	12.0066	12.5845	12.1333	11.9567	12.5726	23.3079	10.0785
THAP10	0.330812	0.68729	0.819202	0.849792	0.560027	0.784636	0.662744	0.155728	0.534275	0.899414	0.654342	0.670868
LRRC49	6.82314	16.0293	10.933	10.0682	12.984	4.9139	9.13618	13.72	12.0879	10.3737	8.78623	11.6916
LOC118144811	0	0	0.178201	0.338901	0.0300142	0.0743997	0.148535	0.0319935	0.119742	0.119857	0.201647	0.275653
LOC118144812	0.0212526	0	0.0255404	0.0353255	0	0.0213265	0.0851545	0.0183417	0.0171619	0.0515352	0	0.0197538
THSD4	9.20361	11.9574	16.4385	14.7798	8.70321	30.9265	44.4565	11.7155	8.38669	13.0777	4.69184	8.06552
NR2E3	0.321156	0.310668	0.477844	0.254198	0.284785	0.598506	0.949782	0.329962	0.370486	0.370841	0.099824	0.18479
MYO9A	21.3612	8.98855	8.97818	7.30645	8.89989	13.5275	11.3968	7.05441	7.34613	8.42551	9.55752	7.80207
SENP8	6.74856	9.4829	8.16311	10.7774	9.46364	8.89657	7.42273	12.9047	12.2171	10.5888	12.1882	10.0034
GRAMD2A	1.14598	4.66574	4.20709	3.17066	4.69788	3.21698	1.88898	3.3927	2.5185	2.87267	4.73431	3.19547
PKM	548.544	681.361	673.318	689.447	631.482	518.568	527.319	609.312	778.182	577.163	488.301	656.784
LOC118144815	0.190535	0.255349	0.0763252	0.118763	0.192831	0.0955984	0.159048	0.095922	0.179504	0.205344	0.224555	0.0737905
PARP6	29.7806	23.1642	20.5212	22.4606	23.4664	17.4781	22.3277	26.9592	23.8094	22.5992	25.0417	25.4794
CELF6	0.715095	5.23384	4.17889	5.94305	4.80205	1.13969	1.58009	5.33654	7.7277	8.19411	7.23034	9.40302
HEXA	164.906	58.9883	74.826	68.0818	57.6944	94.7652	74.0197	62.9205	57.0113	57.034	56.7801	46.4174
LOC103795567	2.14679	0.666268	1.0893	1.30839	0.405564	0.933508	0.286723	0.432308	0.577859	0.520572	0.934192	1.33026
ARIH1	46.2093	46.4689	41.6239	38.2315	48.5613	40.1892	45.8722	53.3098	41.4159	50.0363	53.6855	43.9136
BBS4	19.3221	28.0497	27.4042	20.5249	22.9198	14.5419	18.0688	27.417	22.1569	22.8641	24.5001	21.5391
LOC108593374	0	0.154036	0	0	0	0.182617	0	0.314118	0.367392	0	0.19798	0
ADPGK	57.9446	85.6954	85.2298	85.0889	73.7807	101.941	90.5923	80.4289	72.561	79.9514	62.1732	70.6455
LOC108593376	0.177234	0.225023	0.0709972	0	0.071748	0.088925	0.532602	0.0764794	0.14312	0	0.192812	0.164734
NEO1	76.4316	64.8368	77.9504	83.3847	45.101	113.846	136.759	63.8629	54.4408	78.2332	41.2179	53.8218
HCN4	0.0815688	2.23523	1.60108	1.7795	2.01427	1.30964	0.725149	1.65432	2.55241	2.18399	2.04098	1.99017
LOC100386679	0.267521	0.377394	0.500102	0.148222	0.433192	0.49216	0.0893247	0.15392	0.432058	0.144157	0.388046	0.372981
REC114	2.29622	1.42529	1.53305	1.39946	1.54926	3.68672	1.53341	1.58537	1.79244	1.91789	2.66458	1.63628
NPTN	240.728	117.4	123.168	141.108	116.147	188.407	206.935	104.038	104.351	139.559	110.323	98.1313
[truncated: 20,331 more rows]

## Sheet: Marmoset_ES_ntES_WT_FC2_up
Geneid	Fibro_1	ES15_IVF_1	ES17_IVF_2	ES37_NAT_1	ES13_NAT_2	ntES30_WT_1	ntES53_WT_2	ntES61_WT_3	ntES24_GFP_1	ntES50_GFP_2	ntES54_GFP_3	ntES55_GFP_4	ES_WT_average	ntES_WT_average	ntES_GFP_average	log2_FC_ntES_WT	log2_FC_ntES_GFP
GPC5	0.098296	0.208	0.0787517	0.285923	0.0298442	0.41921	0.566159	0.212082	0.188518	0.228425	0.347541	0.0913636	0.15063	0.39915	0.213962	1.39999	0.503527
GPC6	25.9835	11.6621	17.3961	21.313	6.42481	34.401	66.7653	10.9513	12.4545	26.8298	7.58007	9.9505	14.199	37.3725	14.2037	1.39612	0.000479916
LOC100392244	0.169475	0.0956319	0	0.281697	0.274428	0.453505	0.565874	0.390034	0.456182	0.639268	0	0.525076	0.162939	0.469804	0.405132	1.52197	1.30879
OXGR1	0	0.0528231	0	0.0518658	0	0.0626242	0.187539	0	0.0503952	0	0.101839	0.058006	0.0261722	0.0833878	0.05256	1.6349	0.979025
MBNL2	74.3531	1.45687	3.10921	3.81909	1.78797	6.87619	14.1671	2.57854	1.87507	3.25499	1.78417	1.47908	2.54329	7.87395	2.09833	1.63001	-0.277333
LOC118152235	1.91587	0.368553	1.25585	0.687562	0.493553	3.10226	3.2276	0.112736	0.773551	1.37261	0.805282	1.29509	0.70138	2.14753	1.06163	1.61303	0.597319
LOC108590779	0.289251	0.311601	0.294941	0.152977	0.29806	1.13464	0.948244	0.567349	0.509621	0.531364	0.600743	0.342175	0.264395	0.883411	0.495976	1.73658	0.905037
LOC118151498	0	0	0	0	0	0	0	0.109558	0.0512556	0.0769571	0.207155	0.0589964	0	0.0365194	0.0985911	5.22957	6.63794
LOC108590791	0.0944034	0.239716	0	0	0	0.189463	0.567379	0	0.152465	0.457834	0.205402	0.175491	0.0599289	0.252281	0.247798	2.05554	2.02978
EFNB2	48.6249	13.4767	14.1838	26.6568	10.2859	75.2555	57.9016	9.80249	10.4349	24.3819	7.67052	7.74509	16.1508	47.6532	12.5581	1.56091	-0.362963
LOC118152818	0	0	0.130445	0.473607	0	3.186	0	0	0.131479	0.197408	0.177129	0	0.151013	1.062	0.126504	2.80588	-0.253648
OBI1	18.4433	0.816739	2.00296	3.57227	1.02983	7.26212	13.5099	0.567795	0.832328	3.93519	0.286293	0.774576	1.85545	7.11328	1.4571	1.93817	-0.348459
EDNRB	50.2519	4.99581	4.66978	7.61005	3.26024	146.169	24.1095	6.34746	0.668158	4.99369	0.300048	0.751974	5.13397	58.8752	1.67847	3.51926	-1.61235
KCTD12	31.0856	0.956564	1.04295	1.81901	0.752845	1.6939	4.44218	2.35809	2.11399	1.76913	1.64965	1.48921	1.14284	2.83139	1.7555	1.30813	0.61881
LOC118152975	0.445927	0	0	0	0	0	0	0.0592077	0	0	0	0.127532	0	0.0197359	0.0318829	4.37406	5.03927
PCDH17	0.342863	0.224251	0.692972	1.02322	0.0883262	0.719388	2.60705	0.349703	0.371257	0.453493	0.1865	0.115885	0.507194	1.22538	0.281784	1.27096	-0.84568
LOC118153034	0.487186	0.103091	0	0	0.197223	0	0.366008	0.840915	0	0	0	0.226414	0.0750786	0.402308	0.0566034	2.40632	-0.401338
LOC100413807	0.0582624	0.0986293	0	0.0726315	0	0.0584649	0.175083	0.0502823	0.0940961	0.117733	0.0316916	0.0812301	0.0428152	0.0946101	0.0811877	1.12573	0.907491
LOC118153147	0	0.0418503	0	0	0	0	0.19811	0	0	0.319721	0	0	0.0104626	0.0660366	0.0799301	2.54802	2.81975
LOC108587725	0	0	0	0	0	0.0728545	0.169692	0.020886	0.0390852	0.0391227	0	0.022494	0	0.0878109	0.0251755	6.47266	4.71014
KCNRG	0.79842	0.176296	0.139058	0.230802	0.112423	0.487684	0.834545	0.0599185	0.0560644	0.112236	0.30212	0.161328	0.164645	0.460716	0.157937	1.47891	-0.059635
CAB39L	16.2192	0.568895	0.510137	0.352791	0.085922	5.59085	8.45111	0.22897	0.514182	1.71558	0.442563	0.197278	0.379436	4.75698	0.717401	3.64462	0.917135
LOC100406030	0.227283	0	0.546275	0.0944456	0.184017	2.16669	0	0.196152	2.11066	0.64299	0.370889	0.95064	0.206185	0.787614	1.01879	1.9284	2.29929
RB1	39.3033	19.0174	26.8245	28.8722	16.8025	70.7328	62.6481	18.1142	15.0432	27.0377	7.75391	10.3247	22.8792	50.4984	15.0399	1.14217	-0.605208
LPAR6	5.8054	0	0.101664	0.369109	0.0513694	0.636675	2.03374	0.219027	0.153704	0.410271	0.138047	0.117945	0.130535	0.963149	0.204992	2.8738	0.647136
LOC100390552	0.0600782	0	0.0721991	0	0.0486418	0.0904304	0.3009	0.0518494	0.0727715	0	0.163397	0.223364	0.0302102	0.147726	0.114883	2.25257	1.89258
LOC100397447	0	0	0	0	0	0	0	0.0490202	0.0458672	0.275467	0.123585	0.158382	0	0.0163401	0.150825	4.11604	7.24627
LOC108591679	0.0761674	0.25788	0.244092	0.189905	0.205561	0.942663	0.330618	0.208161	0.123013	0.184697	0.41431	0.283183	0.224359	0.493814	0.251301	1.13466	0.162919
DIRAS2	0.406358	1.54778	1.87198	2.8706	1.42569	7.00006	3.93478	1.31513	2.18762	2.51817	1.21571	1.57375	1.92901	4.08332	1.87381	1.08149	-0.0418651
LOC100413679	0.458541	0	0.0319451	0	0.0322829	0.140041	0.119822	0.0344118	0.0643967	0.0966877	0.0433777	0.037061	0.016057	0.0980916	0.0603808	2.5384	1.84742
GAS1	275.715	3.73219	10.0005	15.6013	4.69875	141.069	34.5552	2.46233	1.2567	9.22463	2.11629	1.29581	8.50818	59.3623	3.47336	2.80248	-1.29227
LOC118153757	0.333996	0.0706755	0	0	0.202813	0	0.501843	0.144125	0	0.0674918	0.272514	0.543271	0.0683721	0.215322	0.220819	1.64076	1.67696
LOC108590011	0.43057	0	0.0246399	0	0	0.0154309	0.0616142	0	0	0.0497182	0	0	0.00615999	0.0256817	0.0124296	1.89782	0.907383
LOC118153814	0.0668135	0	0	0	0	0	0.0167317	0	0	0	0.036343	0	0	0.00557722	0.00908575	2.71748	3.33425
LOC118142825	0.510272	0.123402	0.0803027	0.136311	0.0516421	0.027431	0.255568	0.424653	0.00735812	0.279877	0.802944	0.152449	0.0979144	0.235884	0.310657	1.25993	1.65571
LOC100408163	2.89847	0	0.524359	0.310822	0.227102	0.0938238	2.6224	1.45247	0.188756	0.944683	3.25494	0.521429	0.265571	1.38956	1.22745	2.38308	2.20425
LOC103790804	3.6033	0.16944	0.320762	1.16459	0.324154	1.0044	1.8047	1.03659	1.45487	0.323615	0.653335	1.30246	0.494735	1.2819	0.93357	1.37176	0.914732
ALDH1A1	122.518	1.05973	0.620947	0.79278	0.241352	1.73497	7.43518	0.565988	0.577727	1.20475	0.324298	0.387903	0.678702	3.24538	0.623669	2.25586	-0.121809
LOC100414813	0	0.0632966	0.179737	0	0.0908189	0.300164	0.299631	0.322693	0.241549	0.302226	0.325416	0.139014	0.0834632	0.307496	0.252052	1.86886	1.58304
GDA	5.695	0.251613	0.162952	0.351076	0.0506693	0.690799	1.37915	0.121524	0.328488	0.417327	0.408498	0.203591	0.204078	0.730489	0.339476	1.83467	0.731381
LOC118154017	0.661624	0.360009	0.0757246	0	0.0765254	0.189692	0.42605	0.20393	0.15265	0.152796	0.102825	0	0.128065	0.273224	0.102068	1.08726	-0.324501
C1H9orf153	0.036482	0.0463189	0.0584565	0.0151598	0.103381	0.366088	0.219263	0	0.04419	0.0294882	0.0992215	0.169546	0.055829	0.195117	0.0856113	1.78702	0.607928
LOC108591790	0.19715	0	0.473852	0	0	0.593507	0.592453	0.170147	0.159203	0.956134	0.214479	0.732985	0.118463	0.452036	0.5157	1.92306	2.11276
C1H9orf64	7.3976	1.7633	1.35111	2.67357	1.37687	5.77368	4.15932	1.72451	1.11006	3.33337	0.339179	1.05377	1.79121	3.88584	1.45909	1.11686	-0.29568
LOC100386230	0	0	0	0	0	0.0992939	0.0495588	0.0426986	0.119856	0	0	0	0	0.0638504	0.0299641	6.01904	4.95252
LOC100391995	0.684338	0.09654	0.182757	0.189581	0.18469	4.92147	3.77023	4.33111	2.39467	3.68765	3.9706	3.07436	0.163392	4.34094	3.28182	4.72313	4.31973
LOC100392360	0.0729641	0.0617585	0.17537	0.242557	0.11815	0.805394	0.292351	0.0629704	0.05892	0.235906	0	0.0678183	0.149459	0.386905	0.0906611	1.36634	-0.714987
LOC118147209	6.43889	3.40627	4.19139	4.23642	0.977474	26.922	0.537483	1.62078	5.52451	8.02364	14.7393	5.23669	3.20289	9.69341	8.38104	1.59733	1.38748
LOC118151581	0.332573	0	0	0	0	0	0	0.0717554	0.13428	0.0672043	2.44218	0.0772796	0	0.0239185	0.680236	4.63914	9.41201
LOC118151573	0	0.194931	0.184509	0.0956993	0.27969	0.2311	0.461379	0.596268	0.464929	0	0	0.535144	0.188707	0.429583	0.250018	1.18251	0.404017
LOC103793023	0	0	0.200262	0	0	0.376247	0	0	0	0	0	0	0.0500655	0.125416	0	1.30775	-5.67428
LOC103793026	0	0.0248708	0.0706231	0.0244201	0	0.353826	0.147166	0	0	0	0	0	0.0299785	0.166997	0	2.4391	-4.95319
VLDLR	0.772986	9.15983	15.5617	20.0302	3.11316	59.0505	53.2874	5.78164	4.80155	21.5957	5.62774	4.56874	11.9662	39.3732	9.14842	1.71816	-0.387336
GLIS3	21.2188	0.528237	0.409832	0.382621	0.1988	2.93619	1.16829	0.529773	0.677453	0.71945	0.690065	0.542031	0.379873	1.54475	0.657249	2.02093	0.789326
SLC1A1	11.4849	0.249659	0.177233	0.383023	0.149256	1.33192	0.664778	0.0636395	0.29773	0.268214	0	0.0342694	0.239793	0.68678	0.150054	1.51415	-0.672733
LOC118154610	0	0	0.419789	0.217732	0.212114	1.31448	0.524858	0.452203	0.211558	0	0	0.243508	0.212409	0.763846	0.113767	1.84155	-0.894914
LOC100405363	0.236581	0.400495	1.13725	0.196618	0.191545	0.474805	1.18491	1.42924	0.573131	0.764907	0.257375	1.09948	0.481476	1.02965	0.673723	1.09502	0.483837
INSL6	0	0	0	0	0.0377824	0	0.0467446	0.261781	0	0.0754391	0	0	0.0094456	0.102842	0.0188598	3.31342	0.926954
PDCD1LG2	19.6527	0.10143	0.384028	0.348572	0.266811	0.450938	4.23129	0.672232	0.145152	0.314798	0.521465	0.0556911	0.27521	1.78482	0.259276	2.69275	-0.085721
IL33	36.1713	0.0284406	0.0807598	0.0837755	0.0272046	0.775505	0.504866	0.173992	0.0542668	0.244435	0.109662	0.0936934	0.0550451	0.484788	0.125514	3.11567	1.17464
LOC108592232	0.0978954	0.165722	0.156861	0.203398	0.317041	0.491178	0.392245	0.464678	0.237158	0.118692	0.213	0.0909913	0.210756	0.449367	0.16496	1.0887	-0.351563
PTPRD	2.00884	2.10202	1.31774	1.95047	1.42116	3.63369	4.31752	2.91754	3.12886	3.64683	6.20258	3.16632	1.69785	3.62292	4.03615	1.09299	1.24878
FREM1	0.0143897	2.08884	2.80722	3.76712	0.768935	24.6559	20.1581	0.962459	1.26658	4.76877	0.532254	0.494871	2.35803	15.2588	1.76562	2.69347	-0.4172
BNC2	17.2916	0.233653	0.132696	0.160593	0.134099	0.542932	0.818483	0.142942	0.164956	0.388241	0.312322	0.184737	0.16526	0.501452	0.262564	1.59554	0.66471
LOC118148393	0	0	0.926644	0.480623	0	0.580318	1.15857	0.499099	1.40099	1.40233	0	1.61257	0.351817	0.745997	1.10397	1.08218	1.64702
LOC100388031	0.154981	0.196769	0.186249	0.0644011	0.439176	5.4043	0.310487	0.20063	0.375451	0.532398	0.716561	0.360127	0.221649	1.97181	0.496134	3.14741	1.15887
LOC100387372	0	0	0	0	0.0689313	0	0.170564	0	0	0.481716	0.463106	0	0.0172328	0.0568548	0.236206	1.6659	3.70153
LOC118155221	0.125115	0	0.100238	0	0	0	0	0.215956	0.303098	0	0.0680558	0	0.0250595	0.0719854	0.0927885	1.4858	1.8476
CDKN2A	23.2494	0.643542	2.94949	2.29472	0.583178	1.84714	13.5484	0.310817	0.387767	1.94069	0.827134	0.446328	1.61773	5.23545	0.90048	1.69372	-0.844498
LOC103793377	0.812476	0	0.147939	0.153463	0.209305	0	0.554899	0.286852	0.119289	0.417913	0.160707	0.274609	0.127677	0.280584	0.24313	1.12981	0.923898
LOC103793382	0.349748	0.131571	0.217939	0.516747	0.283171	0.19498	1.47922	0.134153	0.094143	0.125644	0.380489	0.0722404	0.287357	0.602783	0.168129	1.06617	-0.769731
LOC118155246	0	0.0169266	0	0	0.00809554	0	0.0600951	0.0258882	0	0	0.0326333	0.0929374	0.00625555	0.0286611	0.0313927	2.03142	2.15851
TEK	1.26958	4.41782	5.23644	3.34776	4.72076	37.7009	23.0168	2.88127	1.87323	4.66223	2.83055	3.03024	4.4307	21.1996	3.09906	2.25818	-0.515562
MYORG	1.1051	0.516074	0.228976	0.285031	0.200544	4.41665	0.496229	0.164438	0.153861	0.423522	0.176189	0.301065	0.307656	1.69244	0.263659	2.45588	-0.221864
CNTFR	4.50003	0.901523	3.54129	2.08019	0.237145	14.9632	13.7897	0.229803	0.215022	2.10923	0.231742	0.197996	1.69004	9.66089	0.688499	2.5144	-1.29429
IL11RA	275.719	22.1129	22.543	25.1836	14.3575	84.8207	38.6455	13.4036	17.7542	26.2118	11.5668	10.3413	21.0493	45.6232	16.4686	1.11596	-0.354037
LOC100398173	6.36039	0.0379126	0.161485	0.0372255	0.14506	0.269683	0.515975	0.0386565	0.14468	0.0362047	0.0974568	0.0416325	0.0954208	0.274771	0.0799936	1.51606	-0.251537
LOC118142907	7.86032	0.0321409	0	0	0	0.0381045	0.304295	0	0	0	0.0826202	0	0.00803522	0.114133	0.0206551	3.6716	1.26107
C1H9orf131	0	0.0391479	0.0185274	0.0384384	0	0.0696175	0.0694939	0.0798321	0.0373486	0.0186922	0.226422	0	0.0240284	0.0729812	0.0706158	1.56359	1.51671
LOC118142932	0.0719554	0	0.230594	0	0.0582581	0.0722054	0	0.496799	0	0.0581611	0	0	0.0722129	0.189668	0.0145403	1.38089	-2.23608
LOC118142934	0.29461	0	0.472064	0.489691	0.238528	0.886901	1.18043	3.05109	0.475807	0.952526	1.28202	0	0.300071	1.70614	0.677587	2.50341	1.17243
NPR2	33.2294	1.14638	1.89085	1.61597	0.59714	4.8712	8.31469	0.439776	0.833806	2.60137	1.2546	0.822625	1.31259	4.54189	1.3781	1.7901	0.0702155
HRCT1	0.654296	0.059337	0	0.0388411	0	0.0937958	0.140444	0.0403342	0.188699	0.075552	0.203373	0	0.0245445	0.0915246	0.116906	1.85682	2.20655
LOC118142995	1.48958	0.148331	0.0877504	0.145643	0.0709427	0.725397	0.373026	0.0567158	0.0530677	0.336418	0.023831	0.0407214	0.113167	0.385046	0.113509	1.75763	0.00432058
GNE	32.767	9.72981	12.7422	13.1009	10.1396	21.4588	34.9109	12.2915	7.71276	13.3679	8.72018	8.94303	11.4281	22.8871	9.68597	1.00188	-0.238598
LOC103793921	0.865764	0.646591	0.163205	0.211625	0.28863	0.766565	0.459122	0.791135	0.986997	0.452807	0.554035	1.3254	0.327513	0.672274	0.829809	1.03524	1.33857
DCAF10	13.2612	2.48361	2.61795	2.98491	1.60435	8.80461	7.65338	2.41723	2.3156	4.64335	3.03667	2.58562	2.4227	6.29174	3.14531	1.37647	0.376447
FOXE1	0	0.070337	0.0998646	0.138125	0	1.58437	0.2081	0.0358586	0.0671042	0.772438	0.0452015	0.0386192	0.0770816	0.609443	0.230841	2.9668	1.57008
LOC100414453	0.651955	1.10366	1.82814	0.406372	0.923737	1.14489	1.95918	3.51661	1.05293	1.8444	2.65972	1.96942	1.06548	2.20689	1.88162	1.04982	0.819887
LOC103794268	0.299507	0	0	0.041486	0	0	0.150007	0	0.0806195	0	0	0.0927948	0.0103715	0.0500024	0.0433536	2.16514	1.96363
LOC100392938	0.0615464	0	0	0	0.0124576	0.0231601	0	0.0199187	0.0310625	0	0	0.0286029	0.00311441	0.0143596	0.0149163	1.90038	1.95175
ABCA1	16.0742	8.47007	11.9763	23.9173	5.04569	54.7539	39.346	12.0896	13.0412	13.1979	3.05388	6.72387	12.3523	35.3965	9.00422	1.51875	-0.456068
FSD1L	5.71279	0.377001	1.12483	1.15879	0.736914	2.54568	4.22881	0.785509	0.860087	1.35398	0.916436	0.521989	0.849384	2.52	0.913123	1.56781	0.104274
SVEP1	134.489	0.465033	0.782523	0.747173	0.18422	2.65635	2.89067	0.287368	0.421252	1.57	0.31998	0.407498	0.544737	1.9448	0.679681	1.83408	0.318773
MUSK	0.208971	0	0	0	0	0	0	0.108209	0.0168748	0.033782	0	0.0388466	0	0.0360698	0.0223759	5.21217	4.54695
LPAR1	28.3443	0.745842	1.62372	2.45329	1.21283	5.26118	3.23643	1.21676	0.972468	2.68279	0.639079	0.996479	1.50892	3.23812	1.3227	1.10113	-0.189894
PTGR1	252.035	11.2339	11.3675	20.3398	5.46904	32.0525	52.2605	5.7418	7.67497	13.0874	8.60414	6.81485	12.1025	30.0183	9.04534	1.31046	-0.420024
LOC118148043	0	0	1.16913	1.81918	2.36299	2.19653	1.46175	8.81585	0.5892	3.53859	0	2.03455	1.33783	4.15805	1.54058	1.63528	0.203446
LOC100393274	0	0	0	0	0.0305141	0	0	0.097579	0.0304342	0.0304634	0.041001	0.0350304	0.00762853	0.0325263	0.0342322	1.95811	2.02971
ZNF883	0	0	0	0.104399	0	0	0	0.271031	0.101439	0.0253841	0	0.175138	0.0260998	0.0903437	0.0754903	1.75302	1.49699
LOC118144104	1.00275	0	0	0	0.115982	0.287497	0.286986	0	0	0	0.155841	0	0.0289954	0.191494	0.0389604	2.682	0.413828
TNC	1159.52	24.1977	44.9174	73.3279	25.7987	174.728	127.771	27.0287	14.2041	47.8232	7.8707	17.5818	42.0604	109.843	21.8699	1.38488	-0.943484
LOC118144137	5.35665	0.156345	0.0493285	0.204682	0	0.247139	0.308375	0.21255	0	0.0995345	0.133965	0	0.102589	0.256021	0.0583748	1.31102	-0.802944
TLR4	0.593308	0.0218343	0.0206669	0	0	0.0258856	0.206717	0	0.0416616	0	0.0280633	0	0.0106253	0.0775344	0.0174312	2.75605	0.664881
PTGS1	9.63635	2.93843	2.8811	2.53585	1.53771	17.3713	5.22398	1.18231	1.75996	4.55513	3.963	1.63508	2.47327	7.92588	2.97829	1.67975	0.267966
LOC100396106	0.231666	0.0367665	0.0696014	0.216601	0.0703375	0.319648	0.261066	0.024992	0.140307	0.198958	0.17327	0.121122	0.0983267	0.201902	0.158414	1.03053	0.682526
CRB2	0	4.18901	2.20781	2.65482	0.874248	9.14245	13.1485	0.660096	1.81658	6.60051	1.22365	1.80865	2.48147	7.65035	2.86235	1.62394	0.205926
LOC100387309	0.297983	0.25222	1.31304	0.371474	0.422204	13.0073	0.746219	0.257169	0.721883	0.602145	0.162087	0.415452	0.589735	4.67023	0.475392	2.98322	-0.310362
ANGPTL2	106.209	11.5622	26.7449	15.3634	3.89109	87.3879	40.9896	7.86511	4.02582	20.9544	4.46905	3.07685	14.3904	45.4142	8.13152	1.65797	-0.82343
LOC118144379	0.0608152	0.0514755	0	0.0126357	0	0.0610266	0	0.0524855	0.0245548	0.0491566	0	0	0.0160278	0.0378374	0.0184279	1.18956	0.190236
LOC118151378	0.0877209	0	0.140558	0.21871	0.28409	0.176051	0.351478	0.454236	0.283346	0.425426	0.286293	0.244603	0.16084	0.327255	0.309917	1.02025	0.941964
LOC118144845	0.1974	0	0	0.328112	0	0	0.593202	0	0.159404	0.319114	0.21475	0.183478	0.0820279	0.197734	0.219187	1.25917	1.40706
LOC100397457	0.0585025	0	0	0	0	0	0	0.0504896	0	0.0472873	0.0636445	0.16313	0	0.0168299	0.0685154	4.15622	6.11926
QRFP	0	0	0	0.382233	0	0	0.345525	0.496158	0.0928489	0.185876	0	0	0.0955583	0.280561	0.0696812	1.54398	-0.450074
OBP2B	0	0.162562	0	0.159616	0.466494	1.05999	0.192383	0	0	0	0.104469	0	0.197168	0.417458	0.0261173	1.07836	-2.86944
ADAMTS13	0	0.0784418	0.180316	0.0440116	0	0.810398	1.3129	0.0457035	0	0.171219	0.0288057	0	0.0756924	0.723001	0.0500061	3.23884	-0.588413
FAM163B	0	0.0793535	0.0938885	0	0	0.235193	0.0469551	0.161821	0.0378531	0.0757789	0.407967	0.130709	0.0433105	0.14799	0.163077	1.74949	1.88865
DBH	0	0	0	0	0	0.244516	0	0	0	0.236348	0	0	0	0.0815053	0.0590869	6.36642	5.90898
LOC118148459	0	0	0	2.05981	0	0	2.48266	3.20849	3.00211	1.00166	5.39261	2.30367	0.514953	1.89705	2.92501	1.87921	2.50362
COL5A1	927.339	13.7237	16.618	20.8449	11.8184	39.124	68.5538	10.3621	8.87111	17.1861	18.3176	7.74161	15.7512	39.3466	13.0291	1.32072	-0.273709
LOC118145473	0	0.418238	0.296907	0.102665	0.200032	0.247921	0.24748	1.06611	0.399015	0.798795	0.806332	0.688913	0.25446	0.520505	0.673264	1.02958	1.40021
EGFL7	1.29559	2.55878	2.72953	3.03085	1.84541	11.9416	15.5014	0.993903	1.47246	3.25803	5.29856	1.60563	2.54114	9.47897	2.90867	1.89884	0.19481
LOC118148430	4.73161	1.50186	3.31697	4.91546	4.30977	8.3091	8.29434	13.2715	4.29848	5.7368	5.79093	8.24608	3.51101	9.95831	6.01807	1.50375	0.777243
LOC118145556	1.99654	0.116546	0.441259	0.286085	0.222963	1.17445	0.551702	0.237666	0.222379	0.333888	0.674076	0.959862	0.266713	0.654607	0.547551	1.29214	1.03494
FAM166A	0.0970436	0.04107	0	0.120977	0.0785705	0.340833	0.24302	0	0.156729	0.0392199	0.211146	0.0450998	0.0601544	0.194618	0.113049	1.67751	0.899123
LOC118145789	0.132325	0	0	0	0	0	0	0.0571003	0.160282	0	0.28791	0.184489	0	0.0190334	0.15817	4.32434	7.31443
GRAP2	0	0.0597663	0.0659993	0.0978054	0.0476409	0.307042	0.235767	0	0.133045	0.057074	0.179239	0.0218769	0.067803	0.180936	0.0978087	1.40289	0.522167
LOC118153703	0	0	0	0	0.188125	0	0.349124	0.200531	0.187632	0.375624	0	0.107984	0.0470312	0.183218	0.16781	1.93937	1.81336
LOC108590263	0	0.0400738	0.151725	0	0.0766646	0.0950187	0.3794	0.0408601	0.19116	0.306148	0	0.0880116	0.0671158	0.17176	0.14633	1.3427	1.11299
LOC108590381	0.151406	1.48292	8.66443	0.269639	0.682973	2.20302	1.33247	14.1682	0.454122	0.987789	3.68253	0.482497	2.77499	5.90123	1.40174	1.08826	-0.98476
LOC103791225	3.59663	4.25148	3.52736	3.34985	3.8659	7.40493	19.0074	8.99091	6.15922	8.32042	6.74612	6.39776	3.74865	11.8011	6.90588	1.65422	0.881278
LOC100390034	0.0137269	0.0290469	0.00549877	0	0	0.0688729	0.0825007	0	0.0110847	0.0332861	0	0	0.00863641	0.0504579	0.0110927	2.41682	0.327569
LOC100398895	0	0.0381699	0.0180645	0.0187391	0.0365112	0.0905044	0.0451719	0.0389189	0.0910389	0.0911261	0.0981182	0.0209576	0.0278712	0.0581984	0.0753102	1.03593	1.40225
LOC118146214	0.519241	0.188356	0.505142	0.339062	0.300285	0.483828	0.594423	1.02428	0.479197	0.269807	0.685925	0.758405	0.333211	0.700843	0.548333	1.07039	0.716921
LOC103796340	0	0.11667	0.24295	0.114555	0	0.414952	0.331372	0	0.0222614	0.222828	0.0599814	0.0256234	0.118544	0.248775	0.0826735	1.06309	-0.514694
SEZ6L	0	1.88204	0.833854	2.47702	0.469215	5.45944	5.08248	0.26539	0.429783	2.08406	0.772007	0.219862	1.41553	3.60243	0.876427	1.34701	-0.691012
LOC108594033	0	0.215601	0	0.105847	0.206232	0.639012	0.255151	0.164874	0	0	0	0	0.13192	0.353012	0	1.41324	-7.05441
LOC118144849	0.542744	0.141351	0.20069	0.0693948	0.0676043	0.0837892	0.376382	0.396343	0.438277	0.0674918	0.136257	0.232831	0.11976	0.285505	0.218714	1.24641	0.863483
LOC100406658	0.995811	0.674302	0.319125	0.744843	0.48375	9.1933	0.797998	1.0313	0.64331	0.482945	1.08334	0.370232	0.555505	3.6742	0.644956	2.72336	0.215041
KREMEN1	54.6487	3.27288	4.40169	4.36953	3.68246	12.6594	18.3632	3.40913	1.98804	5.01421	3.34408	1.73237	3.93164	11.4772	3.01967	1.54533	-0.380628
LOC108594071	6.9257	0.888194	1.34513	0.348839	0.679677	4.00138	1.26135	0	1.18632	1.52673	1.14158	1.17041	0.81546	1.75425	1.25626	1.10422	0.62283
LOC108594095	0.0905178	0.153233	0.29008	0.300912	0.0366435	0.227081	0.272013	0.742138	0.365475	0.14633	0.295421	0.462737	0.195217	0.413744	0.317491	1.07977	0.698801
PIK3IP1	5.76674	1.6593	1.40044	1.30338	1.77237	7.63921	2.0946	1.1984	1.67538	1.83544	2.27485	1.45769	1.53387	3.64407	1.81084	1.24783	0.239337
IL17REL	0	0.0727371	0	0	0.139152	0.172466	0.0860801	0.0741644	0.277576	0.312572	0.0467439	0.159748	0.0529724	0.110904	0.19916	1.05196	1.89086
TIMP3	1875.94	83.4777	84.3189	113.132	57.4446	225.097	507.565	51.0397	56.9043	90.7411	74.9171	45.7381	84.5932	261.234	67.0751	1.62672	-0.334759
LOC118151450	0	0.0652658	0.0205921	0.021361	0.104049	0.283711	0.0257461	0.0332732	0	0.0623258	0.0279617	0.143339	0.0528171	0.114243	0.0584067	1.09855	0.142561
LOC118146895	3.32219	0	1.66352	0.345128	0	1.25015	0.415978	2.50877	0	0.671328	0	0.771974	0.502163	1.39163	0.360825	1.46872	-0.475732
LOC100413976	0.445064	0.439498	0.505142	0.678124	0.300285	0.669916	1.18885	1.34437	0.958395	1.19914	0.968364	0.344729	0.480762	1.06771	0.867658	1.14948	0.850466
APOL6	1.09939	0.02515	0.0238053	0.0740827	0	0.268349	0.0446454	0	0.0359911	0.0480341	0.0323249	0.0138089	0.0307595	0.104331	0.0325397	1.72967	0.0786829
LOC118147130	0	0	0.0769828	0	0	0	0.144376	0	0	0.116501	0.0522668	0	0.0192457	0.0481254	0.042192	1.27885	1.09315
LOC118147168	0.904741	0.223357	0.15101	0.626597	0.061043	0.0756571	0.641943	0.910957	0.517506	0.548473	0.164044	0.175194	0.265502	0.542853	0.351304	1.02907	0.402677
C1QTNF6	14.2367	3.71009	3.85249	3.25992	2.50621	8.65471	12.7578	2.50833	2.75724	3.44746	3.66315	2.77831	3.33218	7.97362	3.16154	1.25852	-0.0758134
LGALS2	0	0	0.136569	0	0.20702	0.0855272	0.683003	0.220671	0.206477	0	0.185445	0.15844	0.0858971	0.329734	0.13759	1.92829	0.673448
H1F0	249.253	24.4369	28.014	25.4415	20.3378	103.247	78.7741	8.78722	6.76152	28.9129	11.8054	8.28075	24.5575	63.6029	13.9402	1.37289	-0.816875
SUN2	97.8582	14.4589	20.2933	26.4394	14.2794	61.2012	50.1729	10.4663	9.38613	23.2163	7.10825	8.13396	18.8677	40.6135	11.9612	1.10599	-0.657521
LOC118148380	1.2011	6.09984	9.62285	6.98752	6.80723	6.02638	20.4533	25.9147	6.7894	12.621	10.4534	23.4442	7.37936	17.4648	13.327	1.24277	0.852697
LOC103790438	0.310904	0.0584793	0.0553527	0.200968	0	1.07462	0.276828	0	0.0557915	0.11169	0.225487	0.128435	0.0787001	0.450481	0.130351	2.50201	0.720772
SCARF2	47.6276	1.44704	2.80959	3.86172	1.84555	10.5792	9.76999	2.21316	2.2124	4.41132	1.71679	1.81312	2.49097	7.52076	2.53841	1.59378	0.0272021
LOC118147769	0.352468	0.268503	0.112954	0.117172	0.0856117	0.389062	0.211839	0.547544	0.170775	0.341877	0.306758	0.131044	0.14606	0.382815	0.237613	1.384	0.698267
LOC108588118	0.113065	0	0.135877	0.0469834	0.137314	0.340375	0.113257	0.0487895	0.0913025	0.319865	0.184505	0	0.0800434	0.167474	0.148918	1.05576	0.887408
LOC118147909	0.126432	0.21403	0	0	0.0511822	0.380613	0	0.163672	0	0	0	0.0587575	0.0663029	0.181428	0.0146894	1.43859	-2.10088
CCDC188	0.60194	0.0509496	0.0482255	0.0250131	0	0.0604032	0.180888	0.103899	0.0486079	0.0486545	0.130969	0	0.0310471	0.115063	0.0570579	1.85665	0.8573
LOC118150509	1.00738	0.0448772	0.212389	0	0.0643905	0.13301	0.159329	0.388941	0.0856291	0.235706	0.519119	0.271043	0.0804141	0.227093	0.277874	1.48627	1.77626
LOC100407810	2.72152	2.23418	1.47111	1.43067	1.10173	2.86259	3.28449	3.3958	1.64164	1.74923	2.42565	1.60004	1.55942	3.18096	1.85414	1.02798	0.249595
LOC118151474	1.26505	1.17275	1.01352	1.55201	0.731597	3.08294	2.53438	1.61167	1.50801	3.26236	3.60443	2.96757	1.11747	2.40966	2.83559	1.10791	1.34264
LOC103790981	0.0100375	0.0849597	0.0643338	0.133472	0.0487606	0.322316	0.110599	0.12994	0.16211	0.202831	0.109197	0.102625	0.0828815	0.187618	0.144191	1.16905	0.791526
LOC100392924	0.264649	0.644016	0.689094	0.384906	0.883868	0.132785	2.71725	3.08341	0.42742	1.87175	0.575821	1.81414	0.650471	1.97782	1.17228	1.60287	0.848779
ADM2	10.6004	1.8637	3.31391	3.63372	0.611217	15.0562	3.38715	1.53379	0.304808	2.69505	0.0342198	0.584734	2.35564	6.65906	0.904703	1.4988	-1.37962
MIOX	3.68578	8.22475	11.3285	7.40737	4.17783	33.8253	6.51139	7.46078	6.38561	10.4001	1.82261	6.2288	7.78462	15.9325	6.20928	1.03318	-0.326153
LMF2	69.8599	18.6286	19.3741	23.4346	8.79953	72.8898	29.5457	16.4668	11.9458	18.1311	5.45204	8.30603	17.5592	39.6341	10.9587	1.17447	-0.680097
TYMP	0.869302	1.82198	4.11241	8.39434	0.569761	27.0005	7.09059	0.32153	0.200565	4.21591	0.180135	0.461711	3.72462	11.4709	1.26458	1.62255	-1.55768
ODF3B	0	0.0496481	0.187974	0.29249	0.0949812	3.17845	0.705068	0.101245	0	0.379293	0	0.163559	0.156274	1.32825	0.135713	3.07927	-0.202127
LOC103787955	0.32988	0.0930727	0.176193	0.182772	0	2.20684	0.220292	0.284697	0	0.53328	0.717749	0.40882	0.113009	0.903944	0.414962	2.98868	1.8673
MAPK8IP2	0.0914455	1.33518	2.91221	1.57698	0.481247	4.01464	8.51883	0.591903	0.849207	2.32832	1.74095	0.467479	1.5764	4.37513	1.34649	1.4721	-0.227279
SHANK3	5.81708	2.95423	3.9336	3.32648	2.32895	8.22041	9.27497	1.75021	1.90913	4.11525	3.56478	1.45835	3.13581	6.4152	2.76188	1.03242	-0.183127
LOC118145058	0	0.138102	0.392154	0.203398	0.0660501	0.409315	0.980612	0	0.46114	0.395642	0.1775	0.151652	0.199926	0.463309	0.296483	1.20842	0.566145
LOC118144765	0	0.296996	0.0468528	0.0486023	0.0473483	0.293419	0.468637	0.353295	0.188897	0	0	0.217425	0.10995	0.371784	0.10158	1.74843	-0.113152
LOC118145059	0	0.148665	0.0703583	0	0.142205	0.0881248	0.175937	0.303165	0	0.35492	0.191077	0.40813	0.090307	0.189075	0.238532	1.05777	1.39142
LOC118145062	0.0751411	0.0636012	0.0376254	0.0312243	0.0608373	0.0377011	0.169354	0.202654	0.182034	0.167024	0.245237	0.139683	0.0483221	0.13657	0.183495	1.47986	1.90327
LOC118145067	0	0	0.0865524	0	0	0	0.0721437	0.0621571	0.174477	0.0291074	0	0	0.0216381	0.0447669	0.0508961	1.01555	1.19688
CA12	0.819124	3.60529	2.61773	4.44764	3.20545	19.6999	6.79201	5.81254	1.46256	2.33204	0.643586	1.40428	3.46903	10.7681	1.46062	1.63388	-1.24738
LOC118144779	0	0	0.0496811	0.0515362	0.0502065	0	0.248463	0	0.2003	0.200492	0	0.172912	0.037856	0.0828211	0.143426	1.10918	1.89412
USP3	14.3854	2.38176	3.88771	3.79425	2.3015	8.03886	10.0092	4.21269	1.92449	3.27245	3.40484	2.08169	3.09131	7.42024	2.67087	1.26298	-0.210836
PCLAF	16.3609	4.83591	7.02208	6.58284	2.81225	17.3299	15.153	4.62263	3.82723	8.79007	0.918201	3.62073	5.31327	12.3685	4.28906	1.21885	-0.308874
LOC118145247	0	1.85276	0.584565	1.21279	0	1.46435	1.46175	4.40793	0.5892	2.35906	3.17509	3.39091	0.912527	2.44468	2.37856	1.42072	1.38118
IGDCC4	47.9673	1.98968	4.53057	2.35909	1.194	13.1072	15.7718	0.851679	1.06551	3.77321	1.71291	1.25735	2.51833	9.91024	1.95224	1.97602	-0.367169
LOC118144789	0	0	0.0301511	0	0	0.0377647	0	0.0811983	0	0.0152097	0.102354	0.0349798	0.00753778	0.0396543	0.0381359	2.25148	2.19656
LOC118145325	0	0	0.868729	2.7035	0.877916	3.26429	1.08616	4.67905	0.875617	2.62937	0	3.02356	1.11254	3.00983	1.63214	1.43501	0.552496
LOC118144792	0.0262514	0	0.0420636	0	0	0	0.0788875	0.0226558	0.0317978	0.0106094	0.114235	0.0488	0.0105159	0.0338478	0.0513605	1.59744	2.18485
IQCH	0.025043	0.0317955	0.0100318	0	0.0202759	0.10052	0.0250854	0.0648388	0.0303341	0.0202421	0.0544883	0	0.0155258	0.0634815	0.0262661	1.96416	0.72239
CALML4	1.24417	0.460729	0.249197	0.387754	0.125916	1.09243	0.934707	0.536879	0.502346	1.25707	0.930547	0.650488	0.305899	0.854672	0.835112	1.47929	1.44593
LOC118144812	0.0212526	0	0.0255404	0.0353255	0	0.0213265	0.0851545	0.0183417	0.0171619	0.0515352	0	0.0197538	0.0152165	0.0416076	0.0221127	1.39365	0.511227
THSD4	9.20361	11.9574	16.4385	14.7798	8.70321	30.9265	44.4565	11.7155	8.38669	13.0777	4.69184	8.06552	12.9697	29.0328	8.55544	1.16248	-0.600174
LOC108593374	0	0.154036	0	0	0	0.182617	0	0.314118	0.367392	0	0.19798	0	0.0385091	0.165579	0.141343	2.07594	1.84911
LOC108593376	0.177234	0.225023	0.0709972	0	0.071748	0.088925	0.532602	0.0764794	0.14312	0	0.192812	0.164734	0.0919419	0.232669	0.125167	1.33006	0.440928
INSYN1	17.7853	0.812769	0.63552	0.936829	0.405626	5.76051	2.84377	0.180156	0.337136	1.01238	0.681286	0.388051	0.697686	2.92815	0.604712	2.06776	-0.206011
LOC118145076	10.9802	3.32969	9.21257	7.43688	3.395	18.306	12.8608	12.237	7.78455	8.45591	6.2548	7.55389	5.84354	14.4679	7.51229	1.3078	0.362356
LOC108593389	0	0.350566	0.497733	0.430266	1.17366	1.97416	1.24462	0.982973	0.334453	1.2554	0.901152	0.481204	0.613056	1.40058	0.743053	1.19062	0.277034
STRC	0.0225347	0.0190739	0	0	0.0182451	0.113065	0.0225729	0	0.0545918	0	0.0490308	0.0209455	0.00932975	0.0452127	0.031142	2.16148	1.63766
SLC28A2	0.0474311	0	0.0253335	0.0262795	0	0.23798	0.22172	0.0136449	0	0.0255589	0	0.0293907	0.0129033	0.157781	0.0137374	3.51355	0.0840569
GATM	0	1.63102	0.482441	0.850775	0.390035	8.27843	3.07628	1.03939	2.77172	2.7257	1.37571	1.56717	0.838567	4.13136	2.11007	2.29925	1.33026
C10H15orf48	0.744454	0.772409	0.942749	3.79206	1.28325	1.78326	6.30249	2.34197	1.43503	2.34872	3.57918	1.3839	1.69762	3.47591	2.18671	1.03344	0.365059
SEMA6D	10.8859	18.6459	26.9651	22.4615	12.8279	62.7419	52.0235	19.8659	17.9168	30.3166	7.13791	16.1614	20.2251	44.8771	17.8832	1.14979	-0.177534
LOC118144838	0	0	0.0193859	0.0201097	0.00979544	0	0.0969519	0.0208828	0.0195396	0.0195583	0	0.0224905	0.0123228	0.0392782	0.0153971	1.59611	0.299546
CTXN2	0	0.0573874	0	0.140869	0	0.136071	0.203744	0	0.273749	0.0548023	0.0737591	0	0.049564	0.113272	0.100578	1.17629	1.0064
FBN1	460.446	7.94542	14.2109	15.864	6.7232	38.6985	102.22	8.43022	4.52978	23.3624	11.5941	5.02123	11.1859	49.7829	11.1269	2.15387	-0.00763267
FGF7	23.8093	0.072405	0.0571115	0.0473953	0.0346293	0.228905	0.11425	0.110739	0.0921029	0.161335	0.0310203	0.0397547	0.0528853	0.151298	0.0810531	1.49893	0.606667
SLC27A2	0	0.172481	0	0.211694	0	0.613452	0.153091	0	0.102846	0.288244	0	0.0473511	0.0960436	0.255514	0.10961	1.40233	0.18878
HDC	0	0.249553	0.0944841	0.0490061	0.143225	1.00591	0.354398	0	0.0476166	0.238311	0.192448	0	0.134067	0.453437	0.119594	1.7504	-0.163519
LOC100409762	0.144577	0.0611867	0.115831	0	0	0	0.217233	0.374324	0.0583745	0.584304	0	0	0.0442543	0.197186	0.16067	2.13072	1.83692
LOC108593401	0.980491	0.0518694	0.196385	0.101859	0.148846	0.307468	0.306922	0.396654	0.0494854	0.272431	0.533335	0.284794	0.12474	0.337015	0.285011	1.42665	1.18563
CYP19A1	0.180461	0.00396744	0.00375531	0.00779108	0.0113851	0.122293	0.00939047	0.0202264	0.0113553	0.00378872	0	0	0.00672473	0.0506367	0.00378599	2.74084	-0.690666
GLDN	7.98476	0.0505308	0	0	0.0241675	0.658973	0.0299001	0.0515223	0.0241042	0.0482545	0	0.0693611	0.0186746	0.246798	0.0354299	3.65476	0.888793
WDR72	0	0	0.020846	0.0216244	0.042133	0.23499	0	0.0224557	0.105057	0.0841258	0.0283065	0	0.0211509	0.0858151	0.0543722	1.97058	1.3218
PYGO1	7.52326	4.43214	4.18885	7.84508	3.56913	11.6644	18.8558	8.00373	1.97412	5.55833	2.45364	1.80314	5.0088	12.8413	2.94731	1.35808	-0.764867
PRTG	1.86598	10.9132	16.3446	28.6351	7.89746	160.763	95.0636	12.5331	7.93725	32.0367	6.72815	5.26695	15.9476	89.4531	12.9923	2.48772	-0.295667
LOC100385973	1.90751	0.922606	0.873278	1.13236	0.441256	1.64069	3.27555	2.35177	1.10025	1.65196	1.77871	1.77298	0.842374	2.42267	1.57598	1.52295	0.902916
LOC108590379	0	0	0.0266618	0	0.0269437	0.0333942	0	0.0718013	0.0268732	0.0537978	0.181018	0.18559	0.0134014	0.0350652	0.11182	1.3244	2.96974
LTK	2.38536	1.04261	1.55079	2.22618	0.949812	7.1417	4.58294	1.29931	0.647338	2.59183	0.297789	0.981352	1.44235	4.34132	1.12958	1.58905	-0.352357
INAFM2	16.2689	11.1222	11.9544	14.8009	11.9055	34.7278	27.3376	13.2929	12.0103	15.2704	10.5251	13.8241	12.4458	25.1194	12.9075	1.01309	0.0525497
MEIS2	18.8587	1.78811	2.18666	4.39566	0.112362	22.7153	26.1812	0.612167	0.273944	3.95106	0.268406	0.200655	2.1207	16.5029	1.17352	2.95951	-0.853153
LOC118144867	0.0350529	0	0.0140416	0.014566	0	0	0.0175561	0.0605036	0.0283059	0.0283331	0	0.0162904	0.0071519	0.0260199	0.0182324	1.72881	1.23833
LOC100397794	16.8447	1.61175	6.16097	5.72149	1.30452	4.99748	11.0776	7.20556	1.36025	0.53278	0.398375	2.04218	3.69968	7.76023	1.0834	1.06849	-1.7709
ACTC1	5.94487	54.4611	125.518	169.676	17.5509	391.187	227.768	28.1759	66.0945	99.2899	8.00384	71.5581	91.8015	215.71	61.2366	1.2325	-0.584116
CHRM5	0.169322	0	0	0	0.0685451	0	0.0706703	0.121775	0.091154	0.102647	0.0614015	0.0786903	0.0171363	0.0641486	0.0834731	1.84486	2.21961
RNASE10	0	0	0.067347	0.0349309	0	0.12653	0.273661	0	0	0	0	0.0781325	0.0255695	0.133397	0.0195331	2.33866	-0.371816
ANG	14.4577	0.249742	0.851	0.784691	0.334444	3.90826	1.47777	0.407427	0.0476526	0.476983	0.128395	0.109698	0.554969	1.93115	0.190682	1.79713	-1.53629
RNASE4	134.66	0.657256	1.86635	2.20493	0.366738	11.7531	5.25032	0.698076	0.156762	1.59527	0.140793	0.120291	1.27382	5.90048	0.50328	2.21079	-1.33799
EDDM3B	0	0	0	0	0	1.22002	0.347959	0	0	0	0	0	0	0.522661	0	9.03249	0
RNASE6	0.215271	0.242947	0.574894	1.31199	0.174292	3.4563	9.48796	0.123857	0.695343	1.16002	0.936768	0.400178	0.576032	4.35604	0.798076	2.91663	0.469681
RNASE1	0	1.23057	0	0.785376	0.176564	5.47087	8.08252	1.00377	1.11531	2.82033	0.711734	0.540525	0.548128	4.85239	1.29697	3.14378	1.24105
RPGRIP1	0	0	0.0878285	0	0.0147929	0	0.183018	0.0946103	0	0	0.099384	0	0.0256553	0.0925429	0.024846	1.8112	-0.0444829
LOC103795666	0.778769	0.329584	0	0.161806	0	0	0.780088	0	0.157218	0.314737	0.423609	0.180961	0.122847	0.260029	0.269131	1.07565	1.1251
SLC7A8	438.065	5.93879	2.85827	4.28278	2.8564	21.4603	8.95403	2.05265	2.83292	6.0077	1.9406	2.46859	3.98406	10.8223	3.31245	1.44147	-0.266267
LOC118144894	0	0.0390553	0	0	0	0	0.0462197	0.0398217	0	0.111888	0.0501972	0.0214437	0.00976384	0.0286805	0.0458822	1.46332	2.12285
MYH6	0	0	0	0	0.0212757	0.105477	0	0	0.0424399	0.0212403	0	0.0244246	0.00531892	0.0351589	0.0220262	2.5166	1.86553
LOC118144898	0.409228	0	0.012143	0.0881749	0	0.0912556	0	0.104645	0.146871	0.0980079	0.0329775	0	0.0250795	0.0653002	0.0694641	1.3461	1.43397
LOC118144899	0.0997932	0	0	0.0552911	0	0.06676	0.0666415	0.0574165	0.0268617	0.0537749	0	0.247347	0.0138228	0.063606	0.081996	2.12385	2.48523
STXBP6	29.6595	4.39254	4.69325	10.5265	6.35233	24.9963	20.5466	5.04047	6.81868	6.45552	6.08582	6.52403	6.49115	16.8611	6.47101	1.37702	-0.00448212
LOC118145224	0	2.47034	3.50739	1.21279	2.36299	4.39306	10.2323	6.29704	1.7676	2.35906	3.96886	8.13819	2.38838	6.97412	4.05843	1.54558	0.764641
LOC108593452	0	0	0	0.278871	0.0452794	0	0.22408	0.289592	0.225804	0	0.121681	0.155943	0.0810377	0.171224	0.125857	1.06993	0.628845
NKX2-1	0	0	0	0.0171063	0	0.0206546	0	0.0532916	0	0.0166372	0	0.0191314	0.00427657	0.0246487	0.00894215	2.28122	0.913959
PAX9	0.064522	0.0273065	0	0.134058	0.0261198	0.437037	0.0969469	0.0278423	0.0130257	0.065191	0.0350965	0	0.0468711	0.187275	0.0283283	1.97562	-0.706861
FOXA1	0	0	0	0.11104	0	0.938506	0.62456	0	0.0539456	0.107995	0	0	0.0277599	0.521022	0.040485	4.18198	0.528534
LOC100386438	0.253068	0	0	0	0	0	0.168998	0	0	0.409108	0.0917705	0.0784068	0	0.0563326	0.144821	5.84129	7.18806
LOC118144935	0.735863	0.266937	0.673772	0.378588	0.39719	1.96912	0.561607	0.362899	0.113186	0.283235	0.571815	0.325698	0.429122	0.964543	0.323484	1.1666	-0.406599
CDKL1	4.14994	4.50506	4.81305	6.3614	2.50664	25.1845	35.4728	2.88797	2.45752	9.55198	4.05606	2.81641	4.54654	21.1817	4.72049	2.21973	0.054158
LOC108593478	0	0	0	0.606393	0.295374	0.366088	1.27903	1.25941	0.2946	0.884647	0.793772	0	0.225442	0.968177	0.493255	2.09762	1.12611
LOC118144941	0.0757241	0.0640947	0.0303339	0.0629332	0.0306547	0.113981	0.139063	0.141597	0.0407659	0.0816099	0.12357	0	0.0470041	0.131547	0.0614864	1.46527	0.380383
LOC118145259	2.91856	0	0.584565	1.21279	0.590748	0	0	5.66734	0	2.35906	3.96886	2.03455	0.597025	1.88911	2.09062	1.66019	1.80634
NID2	1.71289	9.13501	8.39896	9.11931	6.07909	76.7145	41.6691	5.79085	6.03196	14.7196	9.14907	6.99081	8.18309	41.3915	9.22286	2.33848	0.172549
LOC100408928	84.8426	10.4202	10.1097	11.084	12.5423	7.824	106.464	105.362	10.2727	19.4041	14.7322	15.829	11.0391	73.2166	15.0595	2.72944	0.448023
CCDC198	0	0	0.119254	0.0618533	0	0.298734	0.298203	0.064231	0	0.180471	0.161932	0	0.0452767	0.220389	0.085601	2.25823	0.904097
LOC100400052	5.23231	1.74819	2.42693	3.08972	2.89852	3.17793	7.99968	4.99099	3.89163	6.12128	4.79343	4.8633	2.54084	5.38953	4.91741	1.08456	0.95232
LOC100396938	0	0.109113	0.0774594	0.154008	0.560997	0.323397	0.984609	0.47283	0.0390368	0.143272	0	0.119819	0.225394	0.593612	0.075532	1.39311	-1.5647
RHOJ	19.1477	0.301528	0.58865	0.786418	0.0901326	1.27351	3.64646	0.134507	0.287669	0.323938	0.242218	0.0517364	0.441682	1.68482	0.22639	1.92911	-0.961101
LOC118144963	0.170742	0.21678	0.0455976	0.224676	0.0921596	0.499727	0.171031	0.392948	0.137877	0.218515	0.0619162	0.1058	0.144803	0.354569	0.131027	1.28611	-0.143188
LOC118144964	0	0.192377	0	0	0	0	0.341501	0.147114	0	0.183711	0	0	0.0480944	0.162872	0.0459278	1.73894	-0.0651132
LOC108593668	0.0329555	0.0278943	0	0	0.0533643	0.13228	0.0660226	0	0	0	0	0.122525	0.0203146	0.0661009	0.0306313	1.65449	0.569507
LOC103795813	0.0367266	0.0155431	0	0.00763073	0.00743385	0.0368542	0.0183944	0.0475444	0.0296575	0.0742148	0.159819	0	0.00765193	0.0342643	0.0659227	2.02712	2.9514
LOC103795814	1.29081	0.113024	0	0.591873	0.0720752	0.178661	1.07006	0.230485	0.359432	0.0719554	0.0968456	0.496457	0.194243	0.49307	0.256173	1.33944	0.397465
DCAF5	32.5156	4.58699	4.57296	5.83637	2.50105	14.7376	15.5251	3.0073	3.19365	6.63534	1.59309	2.58311	4.37434	11.09	3.5013	1.34192	-0.321095
LOC108593518	2.12922	0.150186	0	0	0	0	0.88868	0	0	0	0.386062	0	0.0375464	0.296227	0.0965154	2.9469	1.33904
LOC100410607	61.6979	147.113	8.22935	108.413	7.76745	268.74	137.222	149.385	41.8562	56.8848	56.9789	63.6484	67.8805	185.116	54.8421	1.44734	-0.307709
LOC100397671	1.69458	0	0.969744	0	1.372	0	4.12237	2.71603	0.29323	0.391348	0	0	0.585436	2.27947	0.171144	1.95928	-1.76835
DPF3	0.0101914	0.0862628	0.228622	0.343033	0.474457	0.828376	0.617627	0.404595	0.337422	0.210061	0.510012	0.284181	0.283094	0.616866	0.335419	1.12093	0.243892
LOC118145421	0	1.28314	4.85814	1.25989	0	0	3.03704	9.81238	5.50873	7.96469	8.24598	4.22712	1.85029	4.28314	6.48663	1.21047	1.80916
LOC118144983	0	0	0.161	0	0	0.201655	0	0.260148	0.162276	0.081216	0.874477	0.280176	0.04025	0.153934	0.349536	1.90919	3.0871
SYNDIG1L	0	0.535074	0.414381	0.716424	0.0930585	6.17055	2.24509	0.0743964	0.185629	1.20775	0.18756	0.106832	0.439734	2.83001	0.421942	2.68334	-0.0594476
LOC100897015	0	0	0.211313	0	0	0.794016	0.132101	0.0569074	0.159741	0.106596	0	0	0.0528281	0.327675	0.0665842	2.61023	0.328326
LOC103795849	0	0	0.160381	0	0	0	0	0.34553	0	0	0.217778	0.651229	0.0400952	0.115177	0.217252	1.49928	2.40895
BATF	0	0	0	0	0.355779	0.440954	0.146724	0.695273	0.354847	0.118396	0.15935	0	0.0889446	0.427651	0.158148	2.25269	0.82326
LOC118144991	0	0.0845574	0	0	0	0	0.350241	0.25865	0	0	0	0.0928542	0.0211394	0.202964	0.0232135	3.20363	0.129201
GSTZ1	32.1927	1.73529	11.2312	12.2953	9.86955	22.1851	22.7007	16.1153	8.99356	8.41995	8.25827	8.96125	8.78283	20.3337	8.65826	1.21102	-0.0206071
LOC118144997	0.353665	0.0748376	0.0708364	0	0	0.0887236	0.088566	0.0763061	0	0.285866	0.288563	0	0.0364185	0.0845319	0.143607	1.19271	1.95031
LOC118145401	0	0.4589	0.434365	0.450584	0.877916	1.63214	1.62925	2.80743	1.75123	0	0	2.01571	0.555441	2.02294	0.941736	1.86286	0.760624
FLRT2	22.1176	2.46276	3.92193	4.71702	0.7806	12.0186	27.4668	1.59976	1.4876	6.05814	1.74812	1.45622	2.97058	13.6951	2.68752	2.20446	-0.144418
LOC118145007	0	0	0.0226913	0.0235386	0.0458625	0.0142106	0.0567414	0.415538	0.194405	0.0457862	0.0462182	0.0526505	0.0230231	0.162163	0.084765	2.76382	1.83597
LOC118145012	0.109344	0.138827	0.131404	0.0908741	0.177059	0.329172	0.0547646	0.471837	0.176595	0.176764	0	0.304897	0.134541	0.285258	0.164564	1.07859	0.28866
LOC118145015	0	0	0	0.0187961	0	0	0.0453093	0.117112	0.109579	0	0.0492083	0.0840852	0.00469902	0.0541404	0.0607181	3.27432	3.43691
SERPINA1	0.913604	0.0702996	0	0	0	0	0.166391	0	0.201206	0	0	0.0771974	0.0175749	0.0554637	0.0696007	1.60397	1.92633
SERPINA11	0.102658	0	0	0.0853177	0.415582	0	0.719825	0.0885974	0.0828986	0.331912	0	0.190836	0.125225	0.269474	0.151412	1.09949	0.271979
LOC100413803	0.745907	0	0	0	0	0	0.0830189	0	0	0	0	0	0	0.027673	0	4.84162	0
LOC118145024	0.0212961	0.00901277	0	0	0	0	0.0106661	0.0183792	0.0171971	0.0430339	0.0231679	0.0197942	0.00225319	0.00968178	0.0257983	1.71522	3.04221
BDKRB2	12.6894	0.660552	0.787796	1.98466	0.303287	2.47465	6.48832	0.457989	0.781438	1.00927	2.22437	0.681843	0.934074	3.14032	1.17423	1.74822	0.329793
LOC108593611	0	0	0.128767	0.100181	0	0.161282	0.080498	0.27742	0.129788	0.129912	0.262276	0.0746943	0.057237	0.173067	0.149167	1.57963	1.36656
LOC118145331	0	0.917801	0	2.7035	0	5.44048	1.08616	11.2297	3.50247	4.38228	4.71853	8.06284	0.905326	5.91879	5.16653	2.70744	2.51137
LOC118145338	2.08191	3.52435	0.83398	2.59536	0.8428	18.8023	2.08543	1.79676	4.20296	4.20699	10.192	3.87016	1.94912	7.5615	5.61804	1.9553	1.52676
LOC118145336	0	3.6712	1.73746	1.80234	0	4.35238	4.34466	5.61486	0	0	0	0	1.80275	4.77063	0	1.40348	-10.8168
LOC118145360	0	1.8356	0	0.901168	0	2.17619	0	6.55067	0	2.62937	10.6167	7.05498	0.684192	2.90895	5.07526	2.08642	2.88919
LOC118145170	0.710387	0	0	0.383755	0	0.320785	0.106739	0.183926	0.573653	0.0574202	0.193207	0.2311	0.0959387	0.203817	0.263845	1.07919	1.45
MMP1	51.6267	0	0	0	0	0.23042	0.0766704	0.132114	0	0	0.0832682	0	0	0.146402	0.0208171	7.20361	4.44738
LOC118145585	0.0236904	0	0	0	0	0	0	0.0204456	0.0191305	0.0191488	0.167522	0.0110098	0	0.00681518	0.0542027	2.96628	5.78667
POGLUT3	106.985	12.0525	18.8974	15.583	10.6487	47.2839	34.2703	11.8668	11.3669	13.728	10.2583	8.76444	14.2954	31.1403	11.0294	1.12318	-0.374167
LOC100404198	1.49562	4.43076	7.90843	5.59346	5.81241	68.5876	6.74171	12.1333	7.97113	8.58323	10.4133	8.75791	5.93627	29.1542	8.9314	2.29588	0.589248
POU2AF1	0	0.22175	0	0	0	0	0.131214	0.226102	0.846234	0.211761	0.142506	0.974034	0.0554376	0.119105	0.543634	1.08957	3.27056
CRYAB	143.788	0.611584	0.578885	1.11093	0.321754	2.3927	1.41136	0.311792	0.816864	1.10966	0.432332	0.705172	0.655787	1.37195	0.766008	1.06378	0.223816
LOC108593721	0	0	0.497404	0	0	0	0.621899	0.133953	0	0	1.01312	0.288531	0.124351	0.251951	0.325414	1.01288	1.38073
LOC103796022	0.323501	0.182546	0.0575953	0	0.145511	0.577112	0.108016	0.46532	0.029026	0.0871614	0.234623	0.0668191	0.0964131	0.383483	0.104407	1.98073	0.113789
PLET1	0	0	0	0	0	0.111918	0	0.144382	0.0900634	0	0	0.310995	0	0.0854335	0.100265	6.43352	6.66199
NCAM1	48.8768	4.51468	18.025	16.7579	2.0718	27.5538	45.4642	4.51005	3.6564	12.6451	3.04593	2.20855	10.3423	25.8427	5.38901	1.32111	-0.940344
NXPE4	0	0	0	0	0.0565132	0	0.314633	0	0.0281826	0	0.113903	0	0.0141283	0.104878	0.0355214	2.80708	1.27149
LOC108593728	0	0.0541653	0.102539	0.0531837	0	0.128431	0.192304	0.0552281	0.129189	0.206901	0	0.11896	0.0524719	0.125321	0.113763	1.24024	1.1018
APOA4	0	2.92792	0.461897	0.319429	0.855766	9.44936	3.56128	0.414636	0.155186	3.18437	1.2544	0	1.14125	4.47509	1.14849	1.97036	0.00910936
APOA1	0.622084	21.9044	14.2541	17.1646	9.87184	51.9373	42.498	8.16056	8.84129	27.8566	10.4898	5.03044	15.7987	34.1986	13.0545	1.11408	-0.275235
CD3D	0	0.0369584	0.209894	0.0725773	0	0.262896	0.24056	0.0376836	0.0352597	0.0352935	0	0.0405847	0.0798575	0.18038	0.0277845	1.16556	-1.49009
LOC100410974	0	0	0	0.0956993	0.0932301	0.11555	0	0.298134	0	0.093075	0.250542	0.107029	0.0472323	0.137895	0.112661	1.52592	1.23667
LOC118145927	0	0.629349	0	0	0	0	0.744798	0.641698	1.80127	2.40399	0	2.0733	0.157337	0.462165	1.56964	1.54853	3.31028
TRIM29	1.16046	0.334379	0.316501	0.266759	0.359829	1.46181	0.840901	0.34094	0.518392	0.199573	0.37605	0.367188	0.319367	0.881216	0.365301	1.46141	0.193302
LOC108593745	0.485729	0	0	0	0	0	0	0.0107487	0	0	0.0203239	0	0	0.00358291	0.00508098	2.19626	2.6043
UBASH3B	3.42222	3.10054	5.38374	6.9102	5.41377	22.6552	27.0664	2.6309	1.87812	6.45215	5.25921	2.62499	5.20206	17.4508	4.05362	1.74594	-0.359795
VWA5A	17.0682	1.88805	1.40415	3.70766	1.08037	35.734	6.54358	0.859417	0.9328	3.13914	0.671669	0.499814	2.02006	14.379	1.31086	2.83088	-0.623501
SIAE	48.2255	7.66363	10.4899	12.0081	6.40879	17.736	27.8058	15.0665	15.1263	11.8102	5.36733	9.09589	9.1426	20.2028	10.3499	1.14379	0.178927
ROBO4	0	0.362091	0.114244	0.23702	0.115452	0.572368	1.28554	0.215364	0.172724	0.086445	0.271477	0.231945	0.207202	0.691092	0.190648	1.73298	-0.119524
LOC118145631	0	0.0237107	0	0.046562	0	0.0281101	0.224482	0	0.0452418	0.0452851	0	0.0520743	0.0175682	0.0841973	0.0356503	2.19798	0.980994
PKNOX2	1.83602	3.57431	2.12472	2.71269	1.10663	8.57739	6.98869	1.39088	2.84993	3.39681	1.66449	1.3273	2.37959	5.65232	2.30963	1.24778	-0.0430286
FEZ1	66.6315	3.42944	3.02786	2.68818	3.19771	8.78069	7.09393	3.9375	2.392	3.16487	4.96341	1.8355	3.0858	6.60404	3.08895	1.09746	0.0014707
VSIG10L2	0.0420644	0	0	0	0.0340571	0	0	0.108909	0.0339679	0.0340005	0	0	0.00851428	0.036303	0.0169921	1.97112	0.919197
TIRAP	12.6657	0.794114	0.644276	1.69868	0.325545	6.25398	4.43043	0.173506	0.243519	1.40835	0.364522	0.31144	0.865654	3.61931	0.581957	2.06258	-0.572067
LOC103796071	1.32325	0	0	0.659838	0	1.59342	0.795293	0.685203	0	0.213915	0	0.983939	0.16496	1.02464	0.299464	2.62762	0.856358
KIRREL3	2.19723	0	0	0.0211108	0	0.0254898	0.0254445	0.0109612	0.0102561	0.0205319	0.0552683	0.0472201	0.0052777	0.0206318	0.0333191	1.78485	2.4507
FLI1	9.58302	1.50663	3.96317	5.98613	0.65355	25.2974	30.0002	1.10749	0.952686	6.52463	0.450337	0.577138	3.02737	18.8017	2.1262	2.63433	-0.509588
KCNJ5	0.0537961	0.500877	0.646496	1.18479	0.348444	7.11227	1.50884	0.441064	0.977433	0.869662	0.468196	0.412517	0.670152	3.02072	0.681952	2.17066	0.0251437
CEP126	0.146924	0.505211	0.294277	0.457898	0.557604	3.99916	2.40075	0.340775	0.556143	1.18015	0.659329	0.537712	0.453747	2.24689	0.733335	2.30544	0.691372
ANGPTL5	0	0	0.0301875	0	0	0.491534	0.0754863	0	0	0.060912	0	0	0.00754688	0.189007	0.015228	4.47451	0.925016
LOC103796106	1.53082	0.518287	0.327051	0.339263	0.33051	1.1265	0.613363	0.968839	0.412055	0.57743	0.77717	0.569141	0.378778	0.9029	0.583949	1.25101	0.623155
LOC118145751	0	0	0	0	0	0	0	0.1327	0.186246	0.248567	0.627279	0.107187	0	0.0442333	0.29232	5.49931	8.19633
LOC103796114	0.375235	0.0481224	0.0501044	0	0.0552374	0.0912821	0.0854251	0.20608	0.0734569	0.147055	0.0927763	0.0422753	0.038366	0.127596	0.0888908	1.70782	1.19122
ENDOD1	31.1803	5.51182	4.20331	4.84474	3.91393	9.90165	14.6552	3.73029	5.20108	7.60798	4.14537	5.57688	4.61845	9.42905	5.63283	1.02954	0.286393
FUT4	4.12049	0.842307	1.5198	1.49902	0.654634	1.84116	4.20534	0.952771	0.929155	1.98577	1.38709	0.708168	1.12894	2.33309	1.25255	1.04662	0.149769
HEPHL1	0.175738	0	0	0.121711	0.0474282	0.117566	0.205375	0	0.11826	0.165723	0	0.108896	0.0422848	0.107647	0.0982197	1.32771	1.19677
LOC100413107	0.126432	0.160522	0.15194	0	0.255911	0.126871	0	0.763803	0	0.255485	0.137544	0.23503	0.142093	0.296891	0.157015	1.05783	0.143105
LOC118146006	6.45705	2.48427	4.23261	5.36635	8.07947	7.65758	28.2239	12.1585	7.58429	14.2342	10.8562	12.5489	5.04068	16.0133	11.3059	1.66739	1.16523
LOC118146017	17.5661	1.65204	4.69114	5.67736	7.11112	13.71	33.2366	15.1601	7.88055	12.621	47.7751	29.0262	4.78292	20.7022	24.3257	2.11359	2.34628
LOC108593956	0	0	0.0895576	0	0.0150841	0	0.0933108	0.0803941	0.0300892	0.0225885	0.0202681	0	0.0261604	0.0579017	0.0182365	1.1168	-0.497662
FAT3	1.82771	0.113197	0.208336	0.35196	0.120308	0.566622	0.610269	0.160302	0.17699	0.291262	0.20611	0.176096	0.19845	0.445731	0.212615	1.16338	0.0989823
LOC118145760	0	0	0	0.256459	0.0624605	0.154828	0.540935	0.133159	0.124594	0.124713	0	0.14341	0.0797298	0.276307	0.0981792	1.78031	0.296936
FOLH1B	0.291856	0.0494068	0	0.0485115	0	0.234297	0.0584701	0	0.047136	0.0943624	0.0635018	0.0542546	0.0244796	0.0975889	0.0648137	1.95208	1.36905
LOC118145928	0	0	0	0.636119	1.23941	0	1.53341	1.32114	0	1.23735	6.66146	0.711427	0.468883	0.951517	2.15256	1.01944	2.19635
KCTD21	9.39293	4.08786	5.39264	4.67747	3.81785	15.5312	9.69453	4.66036	3.10155	5.84019	4.05431	4.20619	4.49395	9.96203	4.30056	1.14828	-0.063446
LOC100412041	3.39442	23.2348	2.36478	2.20778	1.79234	25.3245	39.915	57.0614	5.48212	89.4681	39.8176	57.6135	7.39991	40.767	48.0953	2.46166	2.70015
LOC103796161	0.160972	0.272502	0	0.401345	0.39099	0.484595	0.32249	1.11139	0.259977	1.43124	0.700483	0.299239	0.266209	0.639493	0.672736	1.26121	1.33421
LOC108593787	2.6536	0.118214	0.223787	0.580359	0	0	0.979296	0.482135	0	0.451555	0.455815	0	0.23059	0.487144	0.226843	1.07573	-0.0235349
LRRC32	250.082	1.20392	3.01347	6.3702	2.50793	11.0061	17.303	1.60944	0.842294	3.85783	3.24948	1.49832	3.27388	9.97283	2.36198	1.60671	-0.470834
LOC118145668	0.496218	0.245006	0.0993885	0.137466	0.133919	0.290466	0.248529	0.499627	0.0667843	0.300818	0.179944	0.345916	0.153945	0.346208	0.223366	1.16404	0.534094
LOC118145785	8.71046	0.488206	0.86155	0.519983	0.332434	1.54998	1.76267	0.320608	0.284197	0.600547	0.446683	0.45433	0.550543	1.21109	0.446439	1.13595	-0.301782
LOC118145979	2.11004	0.892995	0.422625	0.438406	0	4.7641	2.64202	8.19466	5.11171	5.11661	7.46038	5.39338	0.438507	5.20026	5.77052	3.5649	3.715
ARRB1	0.124392	5.25126	8.55199	6.57111	3.38018	18.9655	13.5428	4.66992	3.50944	7.52834	3.27318	1.83546	5.93864	12.3927	4.03661	1.06116	-0.556875
LOC103796175	0.105788	0.179083	0	0	0.256951	0.636934	0.211934	0	0.597982	0.342032	0.230172	0	0.109009	0.282956	0.292547	1.36805	1.41597
P2RY6	0	0.233138	1.1524	1.14456	0.049557	2.27259	1.93134	0.264125	0.518986	1.03897	0.0665885	0.0568918	0.644916	1.48935	0.420358	1.20623	-0.616299
LOC118145597	0.238751	0	0.12752	0	0.0644342	0.0798602	0.0797184	0.137367	0.321327	0.128654	0.173157	0.147942	0.0479885	0.0989818	0.19277	1.02922	1.98383
LOC118145795	0.200827	0.254977	0.0402241	0.0417261	0.101624	0.201525	0.603502	0.0433301	0.0810861	0.162328	0.109239	0.139998	0.109638	0.282786	0.123163	1.35896	0.166387
PHOX2A	0.0907809	0.192098	0	0.11317	0.25725	2.27741	0.0909346	0.235041	0.146615	0.183444	0.19752	0.168757	0.140629	0.867795	0.174084	2.6169	0.305927
FOLR2	0	0.258974	0.163419	0.339042	0.289007	1.43279	2.55401	0.396084	0.0823572	0.659489	0.554759	0.18959	0.26261	1.46096	0.371549	2.47143	0.499021
LOC100895929	0	0	0	0	0	0	0	0.476846	0.17847	0	0.300544	0.102711	0	0.158949	0.145431	7.32146	7.19408
LOC100896250	0	0.483631	0.124847	1.38143	0.82009	6.67192	3.85035	0.918999	0.272647	0.104965	0.42382	0.313823	0.7025	3.81376	0.278814	2.43897	-1.33008
LOC100401263	0.191071	3.55799	0.520472	7.71749	6.59017	20.9758	12.5172	4.48529	0.648034	0.648655	3.11797	1.77596	4.59653	12.6594	1.54765	1.46139	-1.56984
NLRP14	0	0.0368553	0	0.0361875	0	0	0.0436162	0.0751571	0	0.0703902	0	0	0.0182607	0.0395911	0.0175976	1.0755	-0.0505469
LOC118145808	0	0.0543345	0.0308577	0.0853598	0.124736	0.528212	0.141464	0.132962	0.0829395	0.0518869	0	0.0954653	0.073822	0.267546	0.0575729	1.84363	-0.353229
LOC118145996	0.428965	0	2.40571	0.356506	1.38923	2.15228	1.71876	3.70211	1.03919	3.12057	0.933336	0.398712	1.03786	2.52438	1.37295	1.2815	0.403328
MICAL2	93.605	5.30424	10.2073	15.8704	3.25998	20.4399	43.0907	3.58567	3.57021	11.5585	2.70551	2.3207	8.66048	22.3721	5.03872	1.36908	-0.781272
MICALCL	2.09284	0.291109	0.340033	0.699379	0.225136	1.02803	2.199	0.265244	0.171365	0.414035	0.254745	0.217649	0.388914	1.16409	0.264448	1.57921	-0.554725
LOC100398394	1.92769	1.12176	1.25483	0.801038	1.2681	1.45079	3.49986	2.07958	1.55665	0.779072	1.3107	3.13555	1.11143	2.34341	1.69549	1.07551	0.608839
SPON1	8.11692	0.888223	0.901509	1.30294	0.501585	3.43821	2.05166	0.949298	0.571739	1.89059	0.59144	0.869611	0.898563	2.14639	0.980845	1.25529	0.126271
LOC100413832	0.140039	0	0	0.232768	0	0.0702627	0.0701379	0.241716	0.113084	0.0565963	0	0	0.058192	0.127372	0.0424201	1.11686	-0.447039
PDE3B	1.31854	5.8935	7.56142	13.2075	2.06954	21.5646	19.8464	6.65798	7.62137	10.0874	1.91258	3.31114	7.183	16.023	5.73313	1.15738	-0.325212
CALCB	0	0.0398803	0	0	0	0.14184	0	0.0609943	0.0380473	0.114251	0.102515	0.0437933	0.00997007	0.0676114	0.0746517	2.64487	2.7858
LOC103796229	0	0.045605	0.0431667	0.123141	0	0.459568	0.29684	0	0	0.0544383	0.0586153	0.0250399	0.0529782	0.252136	0.0345234	2.22947	-0.603608
SOX6	0.0530453	0.0692189	0.125724	0.0881702	0.066211	0.470195	0.478216	0.0896521	0.0624679	0.123269	0.120224	0.071902	0.087331	0.346021	0.0944658	1.97403	0.112064
LOC103796238	0	0.184586	0	0.181241	0	0.218835	0.218446	0.376415	0	0.176271	0	0	0.0914565	0.271232	0.0440676	1.55799	-1.03668
LOC100411306	0.61514	0.347113	0.492831	0.766851	0.373532	1.13168	1.43776	0.929051	0.16558	1.49164	1.05958	1.9535	0.495082	1.16616	1.16758	1.23435	1.2361
MRGPRX2	0	0	0	0	0.222375	0.551225	0	0.118519	0	0.111002	0	0	0.0555937	0.223248	0.0277506	1.98638	-0.977049
CSRP3	0	0	0.249695	0.129509	0	0.938238	2.65362	0	0.629186	0.503831	1.1867	0	0.0948009	1.19729	0.579928	3.64479	2.60025
NAV2	8.34423	17.7205	27.8681	33.9623	16.1085	71.0258	51.9992	21.9536	20.5314	24.8146	9.48199	16.9361	23.9149	48.3262	17.941	1.01487	-0.414625
LOC103796244	0	0.161767	0.153118	0	0	0.191782	0.574324	0	0.308663	0.463438	0	0.355278	0.078721	0.255369	0.281845	1.68519	1.82698
SLC5A12	0	3.04275	2.76393	1.78293	0.140832	16.1748	4.93674	0	0.374568	3.5618	0.252309	0.161676	1.93261	7.03717	1.08759	1.8639	-0.828838
FIBIN	47.5044	2.46114	2.73722	1.08744	0.176564	41.8339	35.8616	0.125472	0.293503	12.1627	0	0.135131	1.61559	25.9403	3.14782	4.00422	0.961857
LOC103796260	0.665383	0.258131	0.288754	0.0921649	0.13468	1.00154	0.833137	0.287124	0.179103	0.493007	0.241289	0.103076	0.193433	0.707268	0.254119	1.86502	0.391898
LGR4	11.9072	48.5477	62.4059	62.9986	34.6604	254.745	167.86	36.6006	22.6672	81.455	27.8111	25.043	52.1532	153.068	39.2441	1.55333	-0.41027
LOC118145480	0.0835288	0	0.0223069	0.0231398	0	0.279397	0.306791	0.0240294	0.0449675	0.157537	0	0	0.0113617	0.203406	0.0506261	4.04749	2.06223
MPPED2	8.27248	0.692909	0.70764	1.21747	0.139536	5.68548	8.95546	0.185923	0.452305	2.08956	0.140619	0.160189	0.689389	4.94229	0.710669	2.83999	0.0437965
C11H11orf91	1.83578	0	0.163419	0.0847604	0	0.409369	0.868364	0.616131	0.411786	0.370962	0.277379	0.37918	0.0620448	0.631288	0.359827	3.32613	2.51686
CD59	751.921	44.9129	53.5705	55.5709	59.2143	124.552	154.735	55.8177	29.0951	52.7273	67.6966	35.1101	53.3172	111.701	46.1573	1.06696	-0.208037
ABTB2	5.59681	6.80566	13.6162	18.7105	10.2116	69.3569	41.834	8.19098	8.12244	18.0318	6.2088	7.03382	12.336	39.7939	9.84921	1.68959	-0.324765
LOC118145482	1.39414	0	0.176359	0	0.118816	0.147261	0	0.316627	0	0.237236	0.15965	0	0.0737936	0.15463	0.0992215	1.05713	0.422205
LOC118146059	0.952092	2.01468	0.381393	0.395635	0.385427	0.955401	0.953705	2.8759	0	0	0	0.884946	0.794285	1.595	0.221236	1.00492	-1.83938
CD44	348.791	13.5175	25.3685	64.4944	14.8283	147.095	148.354	17.7938	10.8582	45.7931	9.04698	13.6517	29.5522	104.414	19.8375	1.82095	-0.575011
LOC103796279	0.709025	0	0.126233	0	0.063784	0.158109	0.315656	0	0	0.254712	0	0	0.0475043	0.157922	0.0636779	1.71213	0.415162
PAMR1	79.3083	10.6176	10.6004	9.51155	5.51518	35.9507	66.2481	8.60653	8.33829	14.1696	7.94451	10.1267	9.06117	36.9351	10.1448	2.0271	0.162951
LOC100394998	1.76433	1.99116	3.7694	5.49865	1.1904	7.08184	6.48016	6.59825	2.73074	3.80293	8.63731	5.73965	3.1124	6.72009	5.22766	1.1102	0.747948
LOC118145492	0	0	0	0	0	0	0.466424	0.401859	0.125337	0	0	0.144265	0	0.289428	0.0674006	8.18204	6.09594
ALX4	0.08247	0.162877	0.0991085	0.159926	0.0778996	0.551711	0.206524	0.130486	0.210888	0.13332	0.0299062	0.178859	0.124953	0.29624	0.138243	1.23875	0.144725
C11H11orf94	0.380219	0.12873	0.243695	0.50559	0.164182	0.712208	0.812507	0.306265	0.327503	0.450749	0.523941	0.447645	0.26055	0.610327	0.437459	1.22486	0.745359
LOC118145497	0.11549	0	0	0.0959824	0	0.231784	0	0	0.139891	0.0933504	0	0.214691	0.0239956	0.0772612	0.111983	1.64662	2.17636
LOC100895396	10.1759	1.81832	8.56022	11.0411	1.55622	10.4949	13.5908	11.2216	13.5128	22.7561	21.7715	23.593	5.74397	11.7691	20.4084	1.03476	1.82886
LOC118145499	0	0.0344714	0.163142	0.0338467	0.0989202	0.408675	0.16318	0.0702956	0.065774	0.296267	0.0443055	0	0.082595	0.21405	0.101587	1.36318	0.295354
LRRC55	0	0.153955	0.185466	0.178649	0.107102	0.837936	0.281577	0.0998937	0.0667631	0.253943	0.0719548	0.199799	0.156293	0.406469	0.148115	1.37324	-0.0770292
APLNR	0.330252	4.05323	8.20221	4.50127	0.534771	33.0737	14.3572	0.456029	1.12008	13.1869	1.07784	0.429745	4.32287	15.9623	3.95364	1.88436	-0.128778
SLC43A1	4.14221	0.342984	0.444886	0.449025	0.461742	1.11445	2.39031	0.414476	0.557486	0.885554	0.538794	0.502184	0.424659	1.30641	0.621005	1.61894	0.547227
GLYAT	0.0688826	0.0233216	0.0441493	0.0343484	0.0334621	0.0967708	0.179398	0.130786	0.133498	0.12249	0.0899244	0.0512197	0.0338203	0.135652	0.0992831	1.9725	1.52608
LOC100410496	1.20187	1.314	0.200605	1.20695	2.06781	3.61815	2.50814	2.67957	6.59156	6.07167	9.37048	8.00595	1.19734	2.93529	7.50991	1.29295	2.64795
PGA	0	0	0.138894	0.192107	0.0935751	0.637877	0.173658	0.648348	0	0	0.0628672	0.107425	0.106144	0.486628	0.042573	2.18623	-1.29804
LOC118145511	0	0.181543	0.429591	0.891265	1.82337	1.18375	0.966805	3.05424	1.03919	1.90701	1.28334	2.59163	0.831441	1.73493	1.70529	1.06029	1.03545
MYRF	0.399442	7.35089	7.94889	9.78776	2.66027	33.437	42.1286	2.53544	2.89261	10.4255	3.16801	2.47913	6.93695	26.0337	4.74131	1.90785	-0.548921
LOC118145515	0.486098	0.196778	0.13546	0.105388	0.0513346	0.318122	0.148193	0.492478	0.221867	0.170831	0.436854	0.117865	0.12224	0.319598	0.236854	1.37929	0.948605
LOC118145516	0.36482	0.0257327	0.0243569	0	0.0246145	0.122029	0.0609064	0.262377	0.22095	0.147441	0.562255	0.282576	0.018676	0.148437	0.303306	2.92503	3.95101
AHNAK	289.268	94.5829	96.3663	106.519	80.2266	334.931	277.589	68.9017	63.1702	139.195	45.2212	77.3352	94.4238	227.141	81.2305	1.26635	-0.217127
LRRN4CL	12.9357	0.580342	0.695797	0.303907	0.40709	1.05497	1.14467	1.06511	0.29529	0.554199	1.24317	0.127457	0.496784	1.08825	0.55503	1.12974	0.159642
LOC118146047	0	0.667491	0	0	0	0	1.57987	2.04177	0.636812	3.18711	2.57375	7.32985	0.166873	1.20721	3.43188	2.84744	4.35398
CHRM1	0	0	0.078015	0	0.07884	0.0488574	0.0487707	0.168078	0.0786335	0.0590317	0.105935	0.181018	0.0392137	0.0885688	0.106155	1.15531	1.41393
LOC100403355	0.328097	0.0132243	0	0	0	0.0783899	0	0	0.0504658	0.0757713	0.0679877	0.0290436	0.00330607	0.02613	0.0558171	2.65545	3.72188
SPDYC	0.0371239	0	0.059485	0.0617062	0.0601141	0.0372529	0.148747	0.0961174	0.0599566	0.120028	0.403869	0.138023	0.0453263	0.0940392	0.180469	1.03669	1.96982
SLC25A45	0.75911	0.271839	0.292392	0.630885	0.330942	1.58209	1.2722	0.251976	0.330075	0.377591	0.539967	0.407062	0.381515	1.03542	0.413674	1.43803	0.116461
EFEMP2	381.306	2.97219	5.12641	5.026	2.0533	11.5498	15.164	2.08768	1.35478	3.37442	1.74027	1.1242	3.79448	9.60048	1.89842	1.33898	-0.998724
CD248	417.668	9.01343	14.8103	12.0321	3.19683	27.315	85.4848	4.49189	5.94212	9.47782	7.15915	5.783	9.76319	39.0972	7.09052	2.00153	-0.461405
CPT1A	43.0416	1.65926	5.59932	8.60635	2.32322	15.623	13.9589	1.80215	2.95951	9.26594	3.9407	2.91794	4.54704	10.4613	4.77102	1.20189	0.0693563
LOC118145550	0.134144	0	0	0.334454	0	0.403829	0.268742	0	0.108324	0.216855	0.875604	0.124683	0.0836135	0.22419	0.331366	1.41218	1.97381
ANO1	1.34078	3.01978	3.50135	3.62823	1.4424	6.57823	19.5324	1.55753	1.10144	2.76749	1.38797	1.39715	2.89794	9.22271	1.66351	1.66982	-0.800424
LOC118145559	0	0	0.702792	0.546776	0.177556	0	0.878694	1.51412	0.708364	1.77261	1.43147	3.66904	0.356781	0.797605	1.89537	1.1584	2.40609
CDKN1C	3.02117	7.17262	6.73009	11.207	5.96602	81.0788	10.7027	27.8226	9.46112	8.51722	18.117	5.95866	7.76893	39.868	10.5135	2.3593	0.436409
IGF2	2.76227	4.76672	1.97287	1.21013	0.693472	36.0128	103.996	0.554402	0.363119	7.65012	2.46927	0.557278	2.1608	46.8546	2.75995	4.43792	0.352932
LOC118145566	0	0.124448	0	0	0	0.491795	0.589106	0	0	0.0792277	0	0	0.0311119	0.3603	0.0198069	3.49202	-0.626044
LOC108593893	106.795	85.8954	68.9351	62.7809	68.1275	1097.18	1264.06	36.6922	1.53268	218.054	114.805	67.2731	71.4347	799.312	100.416	3.48404	0.491289
IFITM10	0.800976	0.0265869	0.0125827	0.026105	0	0	0.062928	0.0813257	0.0380473	0.0253892	0.0341716	0.0875866	0.0163186	0.0480846	0.0462987	1.50294	1.44947
LOC100398501	1.93984	0.261757	0.337857	0.233648	0.386953	0.62065	1.26726	0.315419	0.0908094	0.477206	1.55982	0.0783927	0.305054	0.734442	0.551556	1.26483	0.852337
LOC118145577	0	0.467375	0.393232	0.152968	0.0496739	1.53915	0.491655	0.0529496	0.0495437	0.595095	0.0667455	0.28513	0.265812	0.694586	0.249128	1.3824	-0.0931565
IFITM5	0.449333	0	0	0	0.0909496	0	0.225047	0.193894	0.362846	0	0	0.208822	0.0227374	0.139647	0.142917	2.56685	2.6
ARHGDIG	0	1.00124	1.31221	1.77713	0.478864	3.92628	5.37765	0	0.587827	2.79485	0.692931	0.634314	1.14236	3.10131	1.17748	1.44006	0.0436506
PDIA2	0	0	0.0366638	0.0760658	0	0	0.458404	0.15798	0	0.11097	0.199141	0.085071	0.0281824	0.205461	0.0987954	2.8227	1.77388
LOC118146151	0	0.3177	0.563839	0.467914	0.11396	0.470811	1.22193	0.68836	0.757745	1.17563	0.714586	0.566918	0.365853	0.793702	0.80372	1.11521	1.13328
LOC118146161	0	0	0	0	0.0324487	0	0.0802914	0.0691769	0.0647273	0.0647894	0.174402	0.0745026	0.00811216	0.0498228	0.0946052	2.47961	3.39122
TMEM204	24.2408	0.654274	1.18904	1.15635	0.075101	3.53707	3.31398	0.213476	0.274649	0.49984	0.201822	0.287388	0.768691	2.35484	0.315925	1.61389	-1.28014
LOC100387054	0.0891228	0	0	0	0	0	0.178547	0.0769159	0.107953	0	0.193912	0	0	0.0851545	0.0754663	6.42885	6.25675
VASN	518.499	10.9787	8.4763	9.45513	6.43002	25.8937	23.2051	5.0516	9.60867	8.57391	3.88644	6.71761	8.83504	18.0501	7.19666	1.03062	-0.295873
LOC118146096	0	0.0492779	0	0.0967697	0.0471365	0.233685	0.116635	0	0.094026	0	0.063336	0.054113	0.048296	0.116773	0.0528687	1.25647	0.127977
LOC103796559	0.842066	0.203641	0.0963767	0	0	0.36214	0.602495	0.311456	0.388563	0.291702	0	0.223623	0.0750045	0.425363	0.225972	2.48793	1.57836
LOC103796561	0	0.0597483	0.0754051	0.0782207	0	0.047223	0.0942782	0.203069	0	0.190189	0.179185	0.218703	0.0533435	0.114857	0.147019	1.09216	1.4456
LOC103796566	0.389246	0.188267	0.0891004	0.462137	0.405192	1.2834	0.557007	0.239951	0.13471	0.0898929	0.120988	0.310109	0.286174	0.693451	0.163925	1.27395	-0.800115
LOC118146200	0.614434	0.065009	0.0307666	0	0.248736	0.154142	0.0769344	0.331423	0.124042	0.0620805	0.584885	0.428326	0.0861279	0.1875	0.299833	1.11336	1.78776
SOCS1	1.32646	3.84942	4.14966	6.77188	3.47757	16.4799	7.5926	4.79716	4.69263	3.31862	7.55882	3.64002	4.56213	9.62322	4.80252	1.07665	0.0740674
ITPRIPL2	15.9457	1.66096	2.51545	5.09795	1.16511	8.37252	14.0071	2.98567	1.85459	4.95815	0.759042	1.76989	2.60987	8.45509	2.33542	1.69546	-0.160229
CLEC19A	0	0.705203	0.588969	0.773884	0.515838	2.1639	1.17821	0.930523	0.67279	0.713049	1.06634	1.09327	0.645973	1.42421	0.88636	1.1394	0.455813
LOC100394174	0	0	0.0148819	0.0926254	0	0.167758	0.148853	0	0	0.0300285	0	0	0.0268768	0.105537	0.00750712	1.93422	-1.71232
ERN2	0	0.0348624	0.148493	0.0342306	0.0333474	0.495972	0.433205	0.0888662	0.13304	0.116522	0.11202	0.0382831	0.0627333	0.339348	0.0999662	2.41689	0.663754
LOC118146223	0	0	0.12017	0	0.242882	0	0.300495	0.323623	0.605614	0.0606194	0.326354	0.27883	0.090763	0.208039	0.317854	1.18779	1.79691
LOC103791358	0.259374	0	0	0	0.035	0	0	0.149232	0	0.0698835	0.141086	0	0.00875	0.0497441	0.0527423	2.37976	2.46258
IL27	0	0.114427	0	0	0	0.271317	0	0	0.655007	0	0.147071	0	0.0286068	0.0904391	0.20052	1.62688	2.76692
GDPD3	4.05999	0.676027	0.213294	1.05098	0.21555	0.935039	1.53341	1.14882	0.483717	1.34495	0.579257	0.494906	0.538962	1.20576	0.725706	1.1602	0.428513
LOC118146573	0	1.47944	4.20102	1.45263	0.471716	4.09254	7.00333	8.04517	2.82288	8.00584	9.50749	10.8307	1.9012	6.38035	7.79172	1.74619	2.03446
LOC118146233	5.49137	0.159361	0.201121	0.156473	0.304871	1.57442	0.754377	0.162488	0.101358	0.152182	0	0	0.205456	0.830427	0.0633849	2.00975	-1.68104
BCL7C	47.8521	6.1692	8.26494	8.99291	6.58201	34.0095	18.8138	4.59673	5.45555	9.2448	5.64191	4.63794	7.50227	19.14	6.24505	1.35108	-0.264574
CTF1	8.3681	0.155669	0.294693	0.343909	0.148905	0.83049	0.552677	0.079362	0.297029	0.222985	0.10004	0.0854718	0.235794	0.48751	0.176381	1.04476	-0.416776
LOC100393705	0.226513	0	0.0604918	0	0.0305658	0.151534	0.0756323	0.0977442	0	0.0305149	0.0821408	0	0.0227644	0.108303	0.0281639	2.20147	0.295384
LOC118146237	0	0.811723	0.838171	0.50719	0.423518	7.43623	0.785968	0.376205	0.633612	0.563751	1.04329	0.486201	0.64515	2.86614	0.681714	2.14967	0.0794123
FXYD4	0	0.715686	0.451614	1.05407	1.82556	27.8584	0.988135	0.121622	1.93458	1.13908	0.306619	2.75068	1.01173	9.65605	1.53274	3.25333	0.598798
LOC100404320	4.79948	3.24992	2.05077	1.59551	4.14492	3.85293	6.30331	7.54784	1.72252	3.27593	0.696177	2.77573	2.76028	5.90136	2.11759	1.09596	-0.382231
LOC108594082	0.137717	0	0	0.00763028	0	0.00921302	0	0.0079236	0.00741394	0	0	0.00853361	0.00190757	0.00571221	0.00398689	1.20697	0.778325
LOC108594086	0.0513798	0.0869781	0.0411639	0	0	0.154675	0.205867	0.0886849	0.124471	0.04153	0.0558958	0.0716343	0.0320355	0.149742	0.0733827	2.19	1.17095
LOC100413358	1.57857	0.0763508	0	0.449803	0	0.678881	1.17464	0.077849	0	0.145823	0	0	0.131538	0.64379	0.0364557	2.28242	-1.82315
LOC100398400	43.2402	4.63246	7.60804	26.6886	8.56886	45.0999	107.975	8.53959	5.73663	13.1542	10.8434	9.2644	11.8745	53.8715	9.74966	2.18156	-0.284417
LOC100896050	0	0.0474724	0	0.0466121	0.0454095	0.112562	0.0561809	0.048404	0.090581	0.0453339	0.122031	0	0.0348735	0.0723822	0.0644865	1.03251	0.868279
LOC118146287	0.0603522	0	0	0.090284	0	0.0726743	0.0725453	0.0937546	0.0292414	0.0585388	0.0262627	0.0897533	0.022571	0.0796581	0.050949	1.77481	1.14008
LOC118146294	0.0617899	0	0.012376	0	0	0.0620047	0.108316	0.0133317	0	0	0.0336104	0	0.00309401	0.0612173	0.00840261	3.92573	1.19955
KCNMA1	4.09532	0.146984	0.0463752	0.204454	0.0507711	0.372716	0.333399	0.0915862	0.179181	0.311918	0.167926	0.197274	0.112146	0.2659	0.214075	1.23811	0.92665
LRMDA	1.13402	0.0661975	0	0.194994	0.0633208	0.255061	0.489631	0.202489	0.0789437	0.221254	0.0425412	0.109039	0.081128	0.315727	0.112945	1.94729	0.472387
ZNF503	47.5208	0.412752	1.25019	1.7832	0.315853	11.0101	6.30124	0.336681	0.118134	1.26131	0.424403	0.0453251	0.940498	5.88267	0.462293	2.64369	-1.02303
LOC103796689	0.275506	0	0	0	0.111531	0.207348	0	0	0	0.0835088	0.299722	0	0.0278827	0.0691159	0.0958076	1.27954	1.74492
LOC118146589	1.21041	1.02452	1.45462	0.502978	0.49	1.82193	6.06231	1.56694	0.488716	5.87022	5.2672	1.12505	0.868029	3.15039	3.1878	1.85851	1.87554
PLA2G12B	0	0.133028	0	0	0.0318118	0.197139	0.0393577	0.135638	0.222099	0.0317589	0.0427446	0	0.0412099	0.124045	0.0741506	1.56679	0.832203
LOC118146302	0.0254388	0.043064	0.0407615	0.0422835	0.0205963	0.0765815	0.127409	0.043909	0.0205423	0.020562	0.0276747	0.0236447	0.0366763	0.0826333	0.0231059	1.15042	-0.64427
CHST3	14.7865	4.52569	7.08201	8.3311	3.48813	12.8693	19.3891	3.3065	4.51027	7.19475	4.41072	2.28823	5.85673	11.855	4.60099	1.0172	-0.348084
COL13A1	26.9173	3.46078	2.63879	5.68231	0.551731	17.0043	20.6602	1.35266	1.22897	3.35996	0.370673	1.01343	3.0834	13.0057	1.49326	2.07619	-1.04556
LOC118146465	0	0	0	0	0	0	1.46175	2.51882	0	2.35906	3.96886	0	0	1.32686	1.58198	10.3749	10.6284
ARID5B	127.776	0.409385	0.710411	0.535955	0.24801	2.07081	2.48702	0.180881	0.546797	0.469133	0.368323	0.194807	0.475941	1.57957	0.394765	1.72856	-0.269166
TMEM26	0.536298	0.272361	0.204091	0.456852	0.184539	1.53376	0.456625	0.231421	0.400591	0.520184	0.379233	0.448628	0.279461	0.740603	0.437159	1.40285	0.643656
LOC108594145	0	0	0	0	0	0.127077	0.0634256	0	0.102262	0.15354	0.137767	0.41197	0	0.0635008	0.201385	6.01125	7.66096
BICC1	50.4005	0.541584	0.97005	1.06354	0.36662	1.10634	2.74123	0.662654	0.953893	1.3049	1.49927	0.47578	0.735448	1.50341	1.05846	1.03054	0.524675
LOC118146339	0	0.0333914	0.0316061	0.0327863	0	0.0989678	0.0987921	0	0.0796418	0.159436	0.150211	0.0916694	0.024446	0.06592	0.12024	1.395	2.25235
DKK1	181.379	1.81943	3.4443	3.71583	0.904989	15.4874	8.78501	0.630744	0.97205	9.03483	1.49663	0.479508	2.47114	8.30105	2.99575	1.74771	0.277642
SGMS1	50.4093	6.44092	8.13745	10.6399	10.4182	24.858	26.515	8.04707	6.44817	10.1369	12.0978	5.44887	8.90911	19.8067	8.53294	1.15255	-0.0622304
LOC100403116	1.3552	0.0498729	0.165222	0.244846	0.0477057	0.35476	0.501685	0.0508516	0.0951614	0.285758	0.0320504	0.136916	0.126912	0.302432	0.137471	1.24623	0.11444
LIPK	0	0.0828091	0	0.162617	0	0.0981741	0.293999	0.126651	0.632024	0.593091	0	0.363737	0.0613565	0.172941	0.397213	1.47999	2.67493
ACTA2	2622.71	30.5542	59.7487	92.108	25.2778	216.455	138.02	24.2602	26.6691	50.9681	18.8416	22.7727	51.9222	126.245	29.8129	1.28179	-0.800395
LOC103796745	0.17554	0.0371454	0	0	0.0710624	0	0.0439594	0.227246	0.106314	0.212833	0.0477423	0.16316	0.0270519	0.0904017	0.132512	1.70412	2.2508
IFIT3	37.1739	1.14121	1.74889	1.81419	3.04094	5.15414	6.59201	2.38262	0.466612	1.79039	1.92078	0.477405	1.93631	4.70959	1.1638	1.28185	-0.733974
ANKRD1	151.035	72.1417	138.664	168.177	37.4831	594.05	570.594	24.5075	26.2766	147.667	26.9547	35.1051	104.116	396.384	59.0009	1.92869	-0.819377
PCGF5	125.972	4.83003	7.29129	12.2624	3.64166	61.8497	31.6857	5.53248	4.70139	15.3494	3.92142	5.70444	7.00634	33.0226	7.41915	2.23656	0.0825814
PPP1R3C	51.3468	0.360486	0.426516	0.221221	0.32327	0.854747	1.3865	0.137835	0.343918	0.344247	0.289579	0.296893	0.332873	0.793027	0.318659	1.24989	-0.0627649
LOC100387293	0.18241	0.0771982	0.109606	0.0757992	0	0.183044	0.182719	0.078713	0.1473	0	0.0992215	0.0847728	0.0656508	0.148159	0.0828236	1.16215	0.330733
SLC35G1	4.26329	3.70253	3.30888	5.49928	2.04947	20.477	11.9441	3.60271	2.94064	7.50223	1.546	2.27025	3.64004	12.0079	3.56478	1.72169	-0.0301324
CYP2C8	0	0.0448619	0.169853	0	0.0858248	0.053186	0.318549	0.137227	0.1712	0.257046	0.288301	0.591165	0.075135	0.169654	0.326928	1.16444	2.10675
HOGA1	22.3895	0	0	0.102099	0	0.554749	0.338411	0.106024	0.0496022	0.297899	0.200473	0.0570933	0.0255248	0.333062	0.151267	3.6547	2.52119
LOC118146363	0	0.227345	0	0.372042	0	2.96481	3.40796	0	0	0.0723679	0	0	0.149847	2.12426	0.018092	3.81648	-2.98204
NKX2-3	0	1.13738	1.02274	1.87058	0.0543976	11.2593	11.1047	0.173954	0.0542551	1.68352	0	0	1.02127	7.51263	0.434444	2.87773	-1.23122
LOC118146366	0.695515	0	0.139306	0.144508	0	0.261725	0.174173	0.225095	0.0702054	0.351363	0.756647	0.161616	0.0709536	0.220331	0.334958	1.62107	2.22314
LOC118146369	0.252659	0	0.404845	0.629943	0.204563	0.760611	0.253087	1.30832	0	0.612668	0.274866	0.70452	0.309838	0.774005	0.398014	1.31804	0.360277
PAX2	0.489661	0.364726	0.455069	0.781344	0.47574	1.33651	1.82462	0.202845	0.142348	0.664928	0.170464	0.0728204	0.51922	1.12133	0.26264	1.1093	-0.980551
LOC118146377	0.137329	0.116239	0.165036	0	0.111187	0.137806	0.0687808	1.54075	0.388136	0.222005	0.224099	0.31911	0.0981154	0.582447	0.288337	2.55742	1.54557
CALHM1	0.0495378	0	0	0.0205851	0	0	0	0.192387	0	0	0.0269459	0.0460441	0.00514626	0.0641291	0.0182475	3.40552	1.64689
LOC103796800	1.25249	0	0	0	0.338021	0	0.418202	0.360312	1.01141	0.337459	0.681286	1.5522	0.0845053	0.259505	0.895589	1.60722	3.39036
SORCS1	0.058539	1.64337	2.36843	5.45701	0.584546	11.8366	18.3244	1.8777	1.67814	2.00308	0.89158	1.0338	2.51334	10.6796	1.40165	2.08674	-0.842026
LOC118146390	0.0294388	0	0	0.0489322	0.0476697	0.147705	0.235909	0	0.0475448	0.0475904	0	0.0547251	0.0241505	0.127871	0.0374651	2.35728	0.612964
HABP2	0	0.119967	0.0757017	0.0785284	0.0191256	0.142226	2.65017	0	0.0381509	0.15275	0.051397	0.0439126	0.0733306	0.9308	0.0715526	3.64799	-0.0349278
LOC103796819	0	0.37815	0.268449	0	0	0.672471	0.11188	0.38557	0.270577	0.451394	0.486029	0	0.16165	0.389974	0.302	1.2653	0.897551
PLEKHS1	0.0472731	0.0700229	0.0757475	0.34377	0.153097	0.415077	0.864196	0.0815965	0.124066	0.200606	0.0514282	0.0768935	0.160659	0.453623	0.113248	1.49171	-0.500785
LOC103796824	1.20008	0.112864	0.427317	0.332455	0.0539795	0.26761	1.13532	0.517852	0.538381	1.0239	1.01543	0.433782	0.231654	0.640262	0.752875	1.46273	1.69614
GFRA1	149.793	1.3411	4.20744	8.72909	3.06222	7.83429	15.8327	2.43709	3.02324	7.21936	3.07207	4.77436	4.33496	8.70138	4.52226	1.00506	0.0610103
LOC100392481	16.6422	0.662888	0.313723	1.26107	0	5.05913	4.02051	0.337948	0.276684	1.02867	0.1065	0.181983	0.55942	3.1392	0.398459	2.48627	-0.488463
C12H10orf82	0	0.0450147	0	0	0	0.213468	0	0.0917961	0.128837	0.214935	0.0578567	0.0988631	0.0112537	0.101755	0.125123	3.06792	3.36354
HSPA12A	14.127	1.90317	1.3884	2.25153	0.754826	6.07548	7.04252	0.605818	0.442852	1.15252	0.823324	0.448565	1.57448	4.57461	0.716815	1.53817	-1.13411
SHTN1	7.95738	0.0616505	0.175063	0.461566	0.0737143	2.08305	1.7328	0.149293	0.0882254	0.463627	0.0396192	0.135399	0.192998	1.32171	0.181718	2.76938	-0.0864279
LOC118146399	0.378988	0.320785	0.227725	0.314971	0	0.475382	0.949075	0.817698	0.918122	0.459501	0.515374	0.17613	0.21587	0.747385	0.517282	1.78695	1.2569
GRK5	13.9839	8.66242	11.4192	12.2502	7.79117	34.0522	26.1267	8.32284	6.04765	11.0854	9.60109	4.80433	10.0308	22.8339	7.88462	1.18667	-0.347279
LOC118146400	0.986019	0.298068	0.253918	0.146333	0.427672	0.494723	0.776041	0.607833	0.454989	0.284641	0.459722	0.556434	0.281498	0.626199	0.438946	1.15068	0.639088
LOC118146401	0.953816	0.209308	0.254722	0.352312	0.143009	0.354493	1.20314	0.426831	0.171161	0.228434	0.499609	0.394021	0.239838	0.661486	0.323306	1.45983	0.429295
LOC118146411	0	0	0	0.033671	0	0	0.0811664	0.104896	0	0	0.0440756	0	0.00841776	0.0620209	0.0110189	2.74237	0.351848
LOC118146422	0.0347758	0.0147175	0.0278612	0	0	0	0	0.12005	0.0280821	0.0281091	0	0.0969695	0.0106447	0.0400168	0.0382902	1.81654	1.7545
ADAM12	81.9477	7.86342	9.25871	11.7122	3.87371	31.0899	65.1413	7.1329	3.73284	12.9103	3.29716	3.24334	8.177	34.4547	5.79591	2.07492	-0.496465
LOC103787367	0.538258	0.0153571	0.0436081	0.0603152	0.00979317	0.0910329	0.302904	0.0208779	0	0.131988	0.0131588	0.0224853	0.0322684	0.138272	0.041908	2.06568	0.367094
EBF3	31.1394	0.0521149	0.147985	0.127926	0.0872378	0.154462	0.185025	0.398531	0.0497196	0.0995345	0.41864	0.0572283	0.103816	0.246006	0.15628	1.23669	0.58548
LOC103787391	1.14397	0.506487	0.324305	0.219401	0.0997452	0.671107	0.669915	1.27587	0.667964	0.91044	1.58915	0.768841	0.287484	0.872299	0.9841	1.59798	1.77178
LOC100396819	0	0.0536522	0.0338558	0	0.0342138	0	0.0846591	0.21882	0.0682483	0.153706	0.482708	0.0785554	0.0304304	0.10116	0.195804	1.70059	2.64653
LOC118150970	0	0.241762	0.101705	0.408823	0.0513902	0.398084	0.540433	0.616265	0.269092	0.641309	0.690517	0.64896	0.20092	0.518261	0.56247	1.36268	1.48055
ANGPT2	0	3.82686	9.44372	2.25898	0.522937	7.34549	95.6184	0.418066	0.673691	9.70174	0.351328	0.350196	4.01312	34.4606	2.76924	3.10183	-0.535074
LOC118146722	0.0346215	0.0879135	0.0416065	0.0575469	0.028031	0.208451	0.138721	0.0149398	0.0838728	0.139922	0	0.0643597	0.0537745	0.120704	0.0720386	1.1518	0.415156
SOX7	1.11844	1.83766	2.42463	3.0984	2.11292	7.41617	5.49184	1.38163	1.13338	1.43581	1.6939	1.42685	2.3684	4.76321	1.42249	1.00771	-0.735095
PNOC	0	0	0	0.526799	0	0.689078	1.11115	0	0.255931	0.0853922	0.229861	0	0.1317	0.600076	0.142796	2.17938	0.115858
LOC103787443	0	0	0	0.0329277	0.0320781	0.0397579	0.0992182	0.0341935	0.0639882	0.0480372	0.0646538	0.018413	0.0162515	0.0577232	0.0487731	1.76721	1.52865
LOC103787448	0.101524	0	0.0406687	0	0	0	0.152543	0	0	0	0.717904	0.141545	0.0101672	0.0508477	0.214862	2.21502	4.27277
GNRH1	5.88077	1.18951	0.814118	1.59919	0.595165	1.95261	2.81542	2.27642	1.11738	2.35922	2.11687	1.52727	1.0495	2.34815	1.78019	1.16107	0.761768
ADAM7	0	0.11325	0	0	0	0	0.201038	0.0288682	0.216091	0	0	0.0621813	0.0283126	0.0766354	0.0695679	1.40519	1.26749
LOC118146657	0	0.218452	0.310158	0.214493	0	1.55391	0.51705	0	0.104206	0	0	0	0.185776	0.69032	0.0260514	1.88805	-2.78753
NKX2-6	0	0.245049	0.270605	0.56142	0	1.01681	0.773338	0	0	0	0	0	0.269269	0.596716	0	1.14507	-8.07825
NKX3-1	0.336101	0.0406406	0	0.0798082	0.0583118	0.144544	0.240479	0.124314	0.0775454	0.11643	0.0522347	0.0892565	0.0446902	0.169779	0.0838665	1.90218	0.893312
LOC118146751	7.79602	0	0.0892275	0.185119	0.270513	0.223518	0.334681	0.865057	0.35974	0	0	0.103517	0.136215	0.474418	0.115814	1.79276	-0.232221
LOC100397065	0.047838	0	0.0383263	0	0	0.240021	0	0.0825715	0.347671	0.116002	0.0520426	0.133393	0.00958157	0.107531	0.162277	3.35848	3.9477
LOC118146755	0.239483	0.405409	0.5756	0	0.387791	0.480631	0.239889	1.65346	0.580163	0.774293	0	0.222594	0.3422	0.791325	0.394262	1.20704	0.203761
PIWIL2	0.159028	0.105761	0.14561	0.22657	0.183937	0.387554	0.375487	0.313707	0.238492	0.348899	0.716739	0.253393	0.16547	0.358916	0.389381	1.1124	1.22962
LGI3	0.387452	0.122981	0	0	0.0784243	0.0485998	0.0485135	0.229889	0.0586642	0.156588	0.579572	0.135048	0.0503513	0.109001	0.232468	1.09904	2.18475
LOC118146758	0	0	0.682347	0	0	0	0.568755	0.980048	0.458505	0.688416	0.308849	1.0555	0.170587	0.516268	0.627817	1.59197	1.8737
CSGALNACT1	1.67958	0.0857885	0.255205	0.108301	0.187567	0.174354	1.08778	0.174944	0.31569	0.456433	0.504057	0.174954	0.159215	0.479024	0.362784	1.5831	1.18307
DLC1	200.011	14.65	22.8357	29.1978	12.0155	96.6344	60.763	11.9322	7.75557	20.9261	6.10811	7.90389	19.6748	56.4432	10.6734	1.52041	-0.882264
LOC100404580	0	0	0.120401	0	0	0.0754022	0.0752683	0.0648492	0.182034	0	0.408728	0.139683	0.0301003	0.0718399	0.182611	1.2278	2.56165
MBOAT4	0.0466238	0	0	0	0	0.0467858	0.140108	0.0402379	0.0564745	0	0.152165	0.130007	0	0.0757107	0.0846617	6.26136	6.42058
TEX15	0.118659	0	0	0	0	0	0.023772	0.0204813	0.0574917	0.00959113	0.0258176	0.011029	0	0.0147511	0.0259824	3.97738	4.75395
ZNF703	19.6569	2.23156	3.00313	8.03412	2.20719	30.4517	12.8633	2.64684	2.44762	4.56651	1.40483	2.06711	3.869	15.3206	2.62152	1.98516	-0.561382
LOC108588024	0	0.142111	0.134513	0	0.135935	0.505438	0.16818	0	0	0	0.0913264	0.156055	0.10314	0.224539	0.0618453	1.11486	-0.728645
LOC118146790	0	0	0	0	0	0.300164	0.299631	0.0645386	0.120775	0	0.162708	0	0	0.221445	0.0708707	7.7973	6.16733
ADGRA2	219.601	15.6443	28.9543	33.0939	12.5293	90.6287	63.8367	16.1142	11.5535	16.9036	12.7933	6.39156	22.5555	56.8599	11.9105	1.33389	-0.921187
TACC1	32.6716	8.16517	7.71691	12.4415	9.18795	29.7661	28.0161	8.19934	6.56332	9.60355	6.43497	7.39841	9.37789	21.9938	7.50006	1.22968	-0.322322
TCIM	0.282697	1.83449	3.8503	11.9431	1.67848	10.5434	38.7479	2.03314	1.14142	4.79856	3.99808	1.18242	4.82658	17.1082	2.78012	1.8254	-0.795635
LOC118146803	0	0.4589	0.217182	0	0.877916	5.16846	0.271541	0	0.109452	0.766899	0.884725	0.629909	0.3885	1.81333	0.597746	2.21974	0.620322
LOC100395262	0	0	0.0610825	0.0633634	0.0308643	0	0.152742	0.197397	0	0.246503	0.165886	0	0.0388275	0.116713	0.103097	1.56344	1.38609
LOC103787543	0	0	1.18016	0.699559	0	5.91267	0.843168	0.544838	0.679724	0.510282	0	0.782378	0.46993	2.43356	0.493096	2.37008	0.0692788
TWSG1	100.746	10.5637	12.2882	9.48365	10.2539	39.1437	32.0202	9.75275	6.57984	17.4488	9.14515	8.13899	10.6474	26.9722	10.3282	1.3409	-0.0439013
COLEC12	166.097	55.0249	133.677	120.569	19.654	430.102	253.132	40.6441	28.7871	134.43	6.41156	13.7449	82.2313	241.293	45.8434	1.55301	-0.84296
GREB1L	0.0641919	1.98619	2.27428	1.65382	1.59959	17.3849	17.7112	1.51426	0.616276	5.84582	0.900082	0.974523	1.87847	12.2035	2.08417	2.69901	0.149841
LOC108588063	2.68869	0.674302	0.877594	2.31729	0.16125	3.69731	4.68824	0.171883	0.241241	1.7708	0	0.0925581	1.00761	2.85248	0.52615	1.50035	-0.936082
GATA6	15.5997	17.6259	32.037	59.3249	9.03282	105.021	77.1523	7.05808	12.4788	30.625	2.5496	2.35985	29.5052	63.077	12.0033	1.09612	-1.29746
ANKRD29	1.65523	0.233504	0.11051	0.420333	0.148905	0.692075	0.39148	0.297607	0.482672	0.297314	1.32552	0.405991	0.228313	0.460387	0.627875	1.00866	1.45546
ZNF521	35.7447	0.393265	1.46414	0.746534	0.175548	3.72987	5.97272	0.320785	0.37519	1.99041	0.438063	0.187136	0.694872	3.34113	0.7477	2.26387	0.105567
KCTD1	20.4931	0.507976	1.76771	3.3887	0.614522	10.9995	8.98203	1.17299	0.969256	1.62649	0.518473	0.689069	1.56973	7.05152	0.950821	2.16671	-0.722669
LOC118146858	3.47976	0	0	0.519073	0.14448	0.537208	0.983133	0	0	0	0.194134	0	0.165888	0.506781	0.0485335	1.60532	-1.75241
CDH2	112.435	3.53764	2.59391	5.91968	1.08428	21.0588	11.4836	0.711251	1.36666	8.1959	1.34485	0.547148	3.28388	11.0846	2.86364	1.75477	-0.197487
LOC118146860	0.15559	0	0	0	0	0.0346957	0	0	0	0.0279472	0	0	0	0.0115652	0.00698681	3.65137	2.99762
DSC2	1.3996	7.12028	10.4072	15.5455	6.42133	30.2984	35.3268	4.54222	4.41487	15.9324	4.56786	3.68587	9.87359	23.3892	7.15024	1.24411	-0.465528
DSG4	0	0	0.0133394	0	0	0.0334156	0	0	0.0941162	0	0.0362267	0.0619028	0.00333485	0.0111385	0.0480614	1.48554	3.50053
ASXL3	0.00936278	0.0633991	0.0675105	0.1245	0.0227415	0.150325	0.604922	0.0161608	0.0302426	0.336771	0.234271	0.0261074	0.0695378	0.257136	0.156848	1.87166	1.16207
LOC103787633	0.0797462	0	0.0638902	0	0	0	0.0798813	0.0688236	0.0643967	0.0644585	0	0.148244	0.0159725	0.0495683	0.0692749	1.57503	2.04981
LOC100400161	0.10126	0	0.0405632	0.0841558	0	0	0.101432	0.131086	0	0	0	0	0.0311798	0.077506	0	1.28665	-5.00808
LOC118146878	0	0.0196642	0	0	0	0.139877	0	0	0	0	0	0	0.00491606	0.0466257	0	3.00903	-2.56464
SETBP1	2.43712	1.04153	1.78026	1.76235	1.38801	8.12201	3.47639	1.21662	1.09978	1.78161	1.22819	1.02713	1.49304	4.27167	1.28418	1.51592	-0.217247
LOC103787647	0.103065	0	0	0	0.0208614	0	0.0258098	0.0222371	0.0416135	0	0	0.023949	0.00521535	0.0160156	0.0163906	1.45295	1.4844
SLC14A1	0	0	0	0	0	0	0	0.125006	0.103969	0.117078	0.0700339	0.0897533	0	0.0416687	0.0952085	5.41511	6.58809
LOC108587933	0	0.0724977	0	0.142368	0.0346736	0.214874	0.0857968	0.11088	0.207497	0.207696	0.27954	0	0.0623848	0.137184	0.173683	1.12438	1.46253
LOXHD1	0	0	0	0	0	0	0.0339169	0.00730547	0.0273423	0	0	0.0314716	0	0.0137408	0.0147035	3.88174	3.97301
LOC103787664	0	0	0	0	0.0896596	0.166687	0	0.286716	0	0	0	0.0514649	0.0224149	0.151134	0.0128662	2.69985	-0.755851
LIPG	16.5865	6.96546	8.83912	9.01857	6.23987	26.8916	17.3193	4.68263	4.65689	9.09006	4.01243	3.78482	7.76575	16.2978	5.38605	1.06939	-0.527817
MYO5B	0.0122715	1.70865	3.11169	4.44663	2.18582	9.98065	6.14002	2.37762	1.12473	2.61366	1.74887	1.84208	2.8632	6.1661	1.83234	1.10646	-0.64366
LOC118146896	0.607709	0.337561	0.289083	0.378793	0.18451	0.495479	0.608738	1.03256	0.444731	0.583309	0.723103	0.511895	0.297487	0.712257	0.565759	1.25676	0.925069
LOC100389448	0	0	0	0	0	0	0.317902	0.0912985	0	0.171016	0.115086	0.0983273	0	0.1364	0.0961073	7.10224	6.60151
LOC118146902	0.0599529	0	0.0480324	0.028472	0.0277374	0	0.0729233	0.0997869	0.0311228	0.0484596	0.0559049	0.0159213	0.0260604	0.0575701	0.0378522	1.11398	0.52181
RAB27B	1.14889	0.134647	0.16993	0.18362	0.0787084	0.283787	1.23936	0.0762716	0.128458	0.264306	0.15383	0.024643	0.141726	0.53314	0.142809	1.90397	0.0109052
CCDC68	0.200398	1.046	1.37807	1.81814	0.730126	6.43501	27.317	0.403549	0.593359	2.17324	0.490526	0.465661	1.24309	11.3852	0.930696	3.19413	-0.417155
TCF4	39.9231	19.8041	22.4078	22.7608	17.1847	66.2118	53.5296	18.7346	17.3117	25.3269	10.7963	15.1426	20.5393	46.1586	17.1443	1.16817	-0.260644
LOC118146908	0	0	0	0.161537	0	0.13003	0.129799	0.111831	0.104638	0	0	0.240881	0.0403843	0.123887	0.0863799	1.59346	1.07822
LOC100894899	0	0	0	0	0.100773	0.124899	0.0623386	0.0537093	0	0.0503028	0	0.0578442	0.0251933	0.0803156	0.0270367	1.63434	0.0981209
LOC108587897	0.0824409	0	0.0990737	0.0342577	0	0.165455	0.0825806	0	0	0.0666366	0.179374	0	0.0333328	0.0826785	0.0615026	1.28527	0.864328
CCBE1	51.8736	4.39439	5.67671	8.96419	2.28236	23.0343	17.3132	1.6908	5.65141	8.70078	2.94834	4.47149	5.32941	14.0128	5.443	1.39453	0.0304206
LOC103787696	0	0	0.146227	0.0758435	0	0	0.182826	0.236277	0	0	0	0	0.0555176	0.139701	0	1.31586	-5.82063
RNF152	3.24656	3.49477	5.4011	14.1387	2.31645	42.9021	26.8144	4.26567	2.75309	7.4017	1.3233	2.88224	6.33775	24.6607	3.59008	1.96	-0.819779
LOC100387174	65.2414	5.89151	8.94739	16.8794	6.93922	16.2107	35.5898	8.06926	8.01163	9.78272	9.21103	9.60781	9.66437	19.9566	9.1533	1.04604	-0.0783759
DSEL	219.038	6.95703	7.72417	13.257	4.17132	16.4717	28.7643	4.72214	5.46978	9.5813	8.02933	4.69218	8.02737	16.6527	6.94315	1.05267	-0.209309
CD226	0.412592	8.4332	15.9156	13.2969	0.86606	162.191	117.818	1.06824	0.592314	30.1876	0.515354	0.397697	9.62794	93.6925	7.92323	3.2825	-0.281106
LOC103787723	0	0	1.28966	0	0	0	2.68742	1.38924	0	0.867421	1.16747	0	0.322415	1.35889	0.508723	2.07203	0.656327
LOC100394746	0	0	0.24674	0.255953	0	0.309045	0.925489	0.265792	0.248696	0.497869	0	0	0.125673	0.500109	0.186641	1.98401	0.566865
LOC100392617	44.5519	29.6082	45.7642	63.0951	23.8088	131.304	127.952	25.5447	29.5511	62.9495	28.6457	27.4398	40.5691	94.9338	37.1465	1.22652	-0.127149
TSHZ1	30.0044	0.231297	0.131358	0.249816	0.110623	1.1517	0.793808	0.235836	0.121367	0.309229	0.237826	0.0507984	0.180774	0.727114	0.179805	2.00202	-0.00770908
MBP	11.8082	2.64977	2.5741	3.65158	3.8464	16.1756	3.76853	2.10928	2.17318	2.70798	4.06295	2.16956	3.18047	7.35114	2.77842	1.20847	-0.194909
LOC118146948	0	0	0.0186046	0.0385985	0.206814	0.326235	0.0465222	0.0801646	0.0937603	0.11262	0.252628	0.194256	0.0660044	0.150974	0.163316	1.1815	1.29415
LOC100415411	0.0792806	0	0	0.0658889	0	0.0397781	0	0.171054	0.0960311	0.032041	0.0431244	0	0.0164722	0.0702775	0.0427991	2.02838	1.32584
C14H2orf92	1.29613	0.192845	0.324506	0.302961	0.163969	0.629995	0.877384	0.533084	0.249397	0.335577	0.264385	0.258826	0.24607	0.680154	0.277046	1.46306	0.170405
LOC100390922	0	0.206505	0.195464	0.152072	0	1.1017	1.46632	0	0.0492534	0.493007	0.398126	0.226767	0.13851	0.856006	0.291788	2.61893	1.06949
NPAS2	2.46074	1.4816	0.995898	1.21229	0.801036	0.929168	6.02252	0.897648	1.04477	1.09703	0.924541	1.01391	1.12271	2.61644	1.02006	1.21989	-0.138196
LOC118147460	0	0.109861	0	0	0	0	0.130015	0.0560086	0.104812	0	0.211804	0.180961	0.0274654	0.0620077	0.124394	1.14632	2.13919
LOC100401052	0	0	0	0.195729	0	0	0.235909	0.406506	0.0950896	0	0.25621	0.218901	0.0489322	0.214138	0.14255	2.10722	1.52351
LOC100404525	0.181141	0	0.145124	0	0	0.18177	0	0.15633	0.877648	0.29283	0.197062	0.336731	0.036281	0.1127	0.426068	1.60872	3.51795
LOC118147233	0	0	1.20286	0	0.101298	0	2.25588	2.80743	1.61652	1.41581	2.72223	3.48873	0.326038	1.68777	2.31082	2.36844	2.8215
SULT1C2	0	0.0774697	0	0.0760658	0	0.275532	0.0916809	0	0.295636	0.0739799	0.0995705	0.085071	0.0383839	0.122404	0.138564	1.64772	1.82525
EDAR	0	0.144453	0.326047	0.370953	0.0531444	0.131735	1.52541	0.113298	0.392239	0.286503	0.128536	0.146424	0.223649	0.590149	0.238425	1.39585	0.0919002
LOC103787831	0.0299469	0.0760433	0.0239925	0.0248884	0.096985	0.0901529	0.0899929	0.180916	0.169279	0.0484118	0	0.0835046	0.0554773	0.120354	0.0752989	1.10348	0.433991
FOXI3	0	14.8012	11.6542	18.7772	14.346	71.0055	21.4305	18.1634	15.0894	14.4785	16.5827	15.6063	14.8947	36.8665	15.4392	1.30746	0.0518008
LOC108588193	10.5738	1.48044	1.40129	3.76619	1.15864	5.26541	3.74295	3.91096	1.3482	2.05637	2.42173	1.92129	1.95164	4.30644	1.9369	1.14141	-0.010933
SMYD1	0	0.238293	0.310135	0.438703	0.142461	19.6873	2.74956	0.0303711	0.198923	0.312893	0.306274	0.0654186	0.282398	7.48906	0.220877	4.72408	-0.353067
SFTPB	0	0.0932478	0.176524	0.091558	0	0.552749	0.110353	0	0	0.0593649	0	0	0.0903326	0.221034	0.0148412	1.28158	-2.52745
SH2D6	0	0.0721809	0.0341608	0.0708729	0.0345221	0	0.085422	0.331188	0.0688634	0.0344647	0.139159	0.158527	0.0529342	0.13887	0.100253	1.37481	0.9087
LOC118147492	1.45928	0	0.584565	0.606393	0	0	4.38526	0	0	0	1.58754	0.678183	0.29774	1.46175	0.566432	2.29173	0.925557
LOC103790653	2.06918	0.0673615	0.12752	0.0661408	0.128868	0.0798602	0.279015	0.721175	0.35346	0.192981	0.346314	0.110956	0.0974727	0.360017	0.250928	1.87427	1.35522
DYSF	1.68877	1.41298	1.27523	2.72636	1.17085	9.53477	3.52909	0.787365	1.55181	1.70236	0.876366	1.24491	1.64635	4.61707	1.34386	1.48714	-0.292694
LOC118147277	0	0.11606	0.192246	0.121079	0.166525	0.206392	0.70392	0	0.110726	0.387911	0.111877	0.015931	0.148977	0.303437	0.156611	1.0214	0.0716266
LOC103787886	0.207637	0.351498	0	0	0	0	0.519972	0.179198	0	0.755244	0.903549	0	0.0878745	0.233057	0.414698	1.39702	2.22569
LOC100394251	0.785955	0.332626	0	0.217732	0.212114	0.525791	0	1.24356	0.317338	0.741164	0.71253	0.730525	0.190618	0.589784	0.625389	1.6244	1.70883
LOC118147287	0	0.0174865	0	0.0858482	0.0167266	0.124387	0	0.0891483	0.0333657	0.0500965	0.112376	0.0576069	0.0300154	0.0711784	0.0633612	1.21858	1.05321
LOC108590499	0	0.0343192	0.0324843	0	0	0.0813741	0.0812296	0	0.0327418	0	0.0882198	0	0.0167009	0.0542012	0.0302404	1.64088	0.819592
LOC100394966	0	0.174205	0	0	0	0.344213	0.0687204	0.0592077	0	0.277262	0.447805	0	0.0435512	0.15738	0.181267	1.82986	2.03252
LOC100394608	0.0969231	0.082038	0.0776518	0.0402757	0.0392365	0.09726	0.145631	0.20912	0.156535	0.274199	0.105442	0.0450438	0.0598005	0.15067	0.145305	1.31878	1.26682
ANKRD53	0.392714	0.0664805	0.031463	0.130552	0.254366	0.669934	0.786759	0.203355	0.0951374	0.285686	0.384508	0.219011	0.120715	0.553349	0.246086	2.18728	1.0215
LOC100406286	1.13765	0	0	0	0.115137	0	0.284895	0.245458	0	0	0	0	0.0287841	0.176785	0	2.57751	-4.89647
ANXA4	120.246	12.8746	17.5703	22.1567	14.8005	58.667	58.2581	10.5256	6.81139	21.2585	9.35684	7.37737	16.8505	42.4836	11.201	1.33406	-0.589119
LOC118147294	0.157442	0.0333157	0	0.0327119	0.0956037	0	0.216849	0.0339694	0	0.0318149	0	0.0365846	0.0404078	0.0836063	0.0170999	1.03086	-1.19392
GKN1	0.192295	2.27868	1.5406	4.79439	0.15569	10.227	24.848	0.331913	0.155282	7.14981	6.69427	0	2.19234	11.8023	3.49984	2.42799	0.674572
BMP10	0	0.0220272	0.041699	0	0	0.104457	0.495291	0	0	0.12621	0	0	0.0159316	0.199916	0.0315524	3.56881	0.943051
PROKR1	0.73994	0.266512	0.832466	1.63551	0.216691	2.81207	2.75976	0.217393	0.228836	0.572639	0.171272	0.0292662	0.737796	1.92974	0.250503	1.38591	-1.5546
LOC118147171	0	0.0298337	0	0	0.0570745	0.212216	0.141226	0.0912573	0	0	0	0	0.021727	0.148233	0	2.71508	-4.50634
LOC118147298	0.508707	0.0253283	0	0.0497387	0.0969107	0.15014	0.119899	0.154952	0.0724926	0.314436	0.0651082	0.0278135	0.0429944	0.141663	0.119963	1.69722	1.45917
MEIS1	6.58648	0.272614	0.541881	1.04393	0.15646	17.0486	4.1941	0.361352	0.0780253	1.65312	0	0.0748407	0.503721	7.20136	0.451496	3.83491	-0.15758
LOC118147311	0.0643624	0	0.0515651	0	0.0260552	0.193758	0.128943	0.0277734	0	0.182083	0.0700195	0	0.0194051	0.116825	0.0630257	2.52964	1.64972
C14H2orf74	0.553699	0	0	0.0836674	0	0.101022	0.201686	0.434419	0.16259	0.162746	0	0.0935726	0.0209169	0.245709	0.104727	3.4927	2.27023
LOC108588228	0	0	0	0	0	0	0.11172	0.0962547	0.360254	0.1803	0.121334	0	0	0.0693248	0.165472	6.13596	7.37913
CCDC85A	3.73613	0.0284896	0.161798	0.29372	0	2.24609	1.55093	0.0580973	0.135901	0.258459	0.0366172	0	0.121002	1.28504	0.107744	3.39796	-0.165964
EFEMP1	513.538	13.0539	20.0982	47.3635	6.02893	33.2102	218.599	7.25481	22.0482	32.7161	29.8114	11.3201	21.6361	86.3548	23.9739	1.99678	0.148018
LOC103787942	0.366964	0	0.441	0.152489	0.0742773	0.0920598	0.735171	0.316702	0.148165	0.444923	0	0.170542	0.166942	0.381311	0.190907	1.18679	0.192451
LOC118147321	0.172398	0	0	0	0.0398801	0.0988554	0	0	0.0397757	0	0.0535859	0	0.00997003	0.0329518	0.0233404	1.62992	1.14978
LOC118147173	0.204055	0	0	0.101752	0	0.204765	0.0817604	0	0.0329558	0.131949	0	0	0.0254381	0.0955083	0.0412263	1.86803	0.675524
LHCGR	0	0.106036	0.140513	0.520572	0.0811425	0.578269	0.878412	0.0432467	0.445115	0.202519	0.327087	0.256168	0.212066	0.499976	0.307722	1.23344	0.535009
STON1	8.89192	1.3058	0.496339	0.424013	1.05235	1.81626	2.51878	1.25804	0.343326	0.981871	1.98227	0.632281	0.819626	1.86436	0.984936	1.18466	0.26477
TMEM247	0	0.0663337	0.0251148	0.0260526	0.101522	0.0786417	0.251207	0.0270541	0.0506279	0.0126691	0.0682061	0	0.0547557	0.118968	0.0328758	1.10545	-0.718866
EPAS1	278.858	15.824	15.556	23.6373	18.3235	203.669	76.9739	13.8842	6.14295	15.4897	3.38743	9.08246	18.3352	98.1756	8.52564	2.42068	-1.10464
LOC103787981	0	0	0	0	0	0	0.0209185	0.0180228	0.0168636	0.0168797	0.113593	0	0	0.0129804	0.0368341	3.80534	5.24162
LOC103787988	0.259839	0	0.0640538	0.0996684	0	0.0802283	0.400429	0.0344999	0.0968424	0.0323117	0.0434888	0.0743119	0.0409305	0.171719	0.0617387	2.04235	0.581355
PKDCC	56.2689	27.061	56.726	82.7188	21.5667	310.617	207.929	29.4225	18.261	57.5835	19.172	12.0894	47.0181	182.656	26.7765	1.95782	-0.812228
LOC118147345	0	0	0	0.45693	0.178056	2.8689	1.65219	0	0.17759	0.0888801	0	0	0.158747	1.50703	0.0666175	3.23881	-1.24032
LOC118147346	0.0489477	0.497166	0.823523	1.05767	0.277411	3.29089	2.59862	0.675895	0.395263	0.435206	0.26625	0.227478	0.663943	2.18847	0.331049	1.71928	-1.00183
LOC108588256	0	0.13597	0	0	0	0.644798	0	0.138639	0.259442	0.129845	0	0	0.0339926	0.261145	0.0973218	2.90524	1.49046
CDC42EP3	169.787	6.33399	6.81095	12.2186	3.67164	28.5378	22.0772	5.31724	8.18883	10.6012	5.91155	5.61599	7.25881	18.6441	7.57939	1.36079	0.062341
QPCT	30.6076	0.80099	1.51633	2.06449	0.766182	4.42163	5.74679	0.204177	0.191044	2.19911	0.386062	0.384817	1.287	3.45753	0.790258	1.42503	-0.702911
VIT	0.342294	0.917465	0.594176	0.806014	0.692839	2.5475	1.17149	1.60014	1.19777	2.09811	2.20325	1.69682	0.752624	1.77304	1.79899	1.23513	1.25607
LOC100894884	0	0	0	0	0	2.39075	0	0.31633	0.295983	0	0.199375	0.511025	0	0.902359	0.251596	9.81916	7.98069
RASGRP3	34.9275	0.630041	0.573419	1.07069	0.278152	1.99664	3.59904	0.28414	0.462372	0.856208	0.295882	0.42576	0.638077	1.95994	0.510055	1.61748	-0.322509
LBH	74.6894	35.5656	85.0916	127.699	32.1184	203.706	182.852	41.331	33.4947	50.9927	9.76072	15.2815	70.1187	142.63	27.3824	1.02439	-1.35652
LOC108588117	0.546838	0.124615	0.0674014	0.104877	0.0595999	0.189948	0.126407	0.254121	0.161347	0.170002	0.183047	0.234587	0.0891235	0.190159	0.187246	1.0848	1.06264
LOC118147600	1.00092	8.472	9.62285	7.48663	8.10384	22.0967	18.047	14.685	13.7404	12.9446	18.5112	14.8852	8.42133	18.2763	15.0204	1.11776	0.834724
LOC118147370	0.382704	0.0462757	0	0	0.0442647	0	0.219058	0	0	0	0.118955	0.0508162	0.0226351	0.0730194	0.0424427	1.64697	0.878184
LOC100402531	4.30061	1.9626	0.607116	0.505982	0.681707	2.35276	2.86111	2.88988	0.998962	1.63338	3.45259	1.25819	0.939352	2.70125	1.83578	1.52289	0.965904
LOC118147375	0.721104	0.0813813	0.596984	0.339603	0.272457	0.434166	0.746403	0.933505	0.232923	0.641151	1.17673	0.357466	0.322606	0.704692	0.602067	1.1248	0.898079
LOC100413013	5.20922	5.992	2.24725	1.33209	5.51533	11.1248	8.96434	7.49288	7.11879	7.12561	3.48744	5.71089	3.77167	9.19402	5.86068	1.28527	0.635729
LOC118147501	0.716253	0	0.573839	0	0.579908	1.43748	0	0.61815	0	1.15789	3.11683	1.33148	0.288437	0.685211	1.40155	1.2454	2.27673
UBXN2A	27.6117	2.32345	5.40103	5.77046	2.74542	16.6489	18.1559	1.35871	2.15146	6.85213	2.15189	1.68844	4.06009	12.0545	3.21098	1.56975	-0.338404
GDF7	0	0.526627	0.441682	0.425448	0.318824	0.458377	1.93281	0.31266	0.171714	0.515635	0.188494	0.234248	0.428145	0.901282	0.277523	1.07211	-0.623671
VSNL1	0	0.50331	0.280235	0.872098	0.339839	5.12458	1.33143	0.603748	1.01685	0.735092	0.228316	0.260092	0.49887	2.35325	0.560086	2.23564	0.166668
LOC118147143	0	0	0	0	0.143529	0.0711561	0.0710298	0.122395	0	0	0.0771422	0.0659087	0.0358821	0.0881936	0.0357627	1.27402	-0.00467812
ATP6V1C2	0	0.872653	0.929245	1.54231	2.1703	19.3982	1.29092	1.71282	1.54021	1.45835	1.43005	1.29367	1.37863	7.46732	1.43057	2.4365	0.0533195
LOC118147605	1.74787	0.986293	0.93356	0	0.471716	0.584649	4.08527	5.53106	1.41144	0.941863	3.16916	5.41534	0.597892	3.40033	2.73445	2.50573	2.19141
LOC118147407	0	0.55068	0.651547	0	0.52675	0.979286	1.95509	0.842229	0.394028	0.788811	2.47723	0.302356	0.432244	1.25887	0.990606	1.54002	1.19459
DCDC2C	0	0	0	0	0	0	0	0.0676829	0	0	0.469246	0	0	0.022561	0.117312	4.55833	6.88645
LOC103790878	0	0	0	0	0	0.0404559	0	0.0695877	0.0651117	0.0488806	0.0219297	0	0	0.0366812	0.0339805	5.23577	5.12848
LOC108588153	0	0	0	0	0.0701943	0	0	0.149646	0	0	0	0.282043	0.0175486	0.0498822	0.0705106	1.45585	1.94685
LOC103791139	0	0.202797	0.0497658	0.235996	0.222722	0.151379	0.844437	0.681595	1.03904	0.631192	2.29759	0.791804	0.17782	0.559137	1.18991	1.64727	2.73548
KLHL6	0	0.050793	0.0240386	0.0249362	0.0121464	0.0752718	0.105193	0	0	0.0363787	0.146887	0	0.0279786	0.0601551	0.0458165	1.07749	0.692032
LOC118147773	0	0.169658	0	0	0	0	0.40156	0.51896	0	0.0810075	0.872232	0.0931522	0.0424144	0.30684	0.261598	2.82594	2.59661
LOC100894455	0.786615	1.44259	1.62805	1.74332	2.17599	2.23649	5.31865	3.22466	2.01149	3.76192	5.27715	3.10734	1.74749	3.59326	3.53948	1.03959	1.01784
LOC118148181	12.4462	14.8444	22.6625	18.3368	18.7798	10.7863	46.4689	56.1486	20.1011	45.7281	50.4678	64.1521	18.6559	37.8013	45.1123	1.01877	1.27385
MASP1	106.883	2.98118	4.47054	2.95419	1.87035	9.01947	15.2855	1.97965	1.95084	2.78114	1.81406	1.48942	3.06907	8.76154	2.00886	1.51308	-0.611172
LOC118147778	10.4265	0.645749	0.203741	0.211349	0	0	1.01894	1.09737	0.821426	1.02777	0.276657	0	0.26521	0.705436	0.531462	1.408	1.00012
RTP4	3.53902	0.108271	0.136643	0.0354364	0	0.256722	0.085422	0.147195	0.344317	0.137859	0.139159	0	0.0700878	0.163113	0.155334	1.20701	1.13696
LOC118147984	0.151841	0	0	0.126193	0	0.203158	0.532344	0.174725	0.0817432	0.0409108	0.110125	0.0470441	0.0315482	0.303409	0.0699557	3.22536	1.12434
P3H2	30.0308	0.517657	1.89234	2.17332	0.409789	4.08433	16.5407	1.45604	1.22615	5.23317	3.21197	0.627255	1.24828	7.36035	2.57463	2.55888	1.04384
CLDN1	141.392	0.9093	0.662064	2.21488	0.635612	4.22915	3.22831	0.320934	0.800776	1.06872	0.539404	0.652879	1.10547	2.5928	0.765446	1.22911	-0.529703
IL1RAP	14.0801	1.61236	1.39601	2.09858	1.01624	3.91196	5.87971	1.46558	2.46239	1.88586	1.92775	1.80487	1.5308	3.75241	2.02022	1.29298	0.400002
LRRC15	4.49885	0.0464383	0.0879108	0.0911934	0.0222101	0.0275274	0.302263	0.0473495	0.0443039	0.0886927	0.0596863	0	0.0619381	0.125713	0.0481707	1.00956	-0.356135
LOC103788227	0	0	0.0455644	0	0.0115116	0	0.0284844	0.0736241	0	0	0.13921	0	0.014269	0.0340362	0.0348025	1.19824	1.22946
CCRL2	1.78478	0	0	0.0423802	0	0.102342	0.204321	0	0.164714	0.0824361	0	0	0.0105951	0.102221	0.0617876	3.15416	2.43697
MYL3	0.296568	9.28783	6.17763	10.1054	3.84182	31.8431	10.8431	2.81543	9.10043	10.1879	2.58108	10.337	7.35317	15.1672	8.05159	1.04441	0.130889
LOC118147871	0.424687	0.419376	0.340246	0.11765	0	0.639244	0.283604	0.549778	0.114314	0.743756	0.462014	0.263157	0.219318	0.490875	0.39581	1.15871	0.848863
LOC118148095	0	0	1.16913	0.606393	0	3.66088	1.46175	7.55645	0	4.12835	1.58754	10.8509	0.443881	4.22636	4.1417	3.24827	3.21908
INKA1	1.13542	0.19221	0.436639	0.226472	0	2.23316	2.32018	0.0783925	0	0.146841	0	0	0.21383	1.54391	0.0367102	2.84626	-2.51017
UBA7	40.2421	0	0.0750657	0.0778687	0	0.376084	0.375416	0.040431	0.0756609	0.0757334	0.203861	0	0.0382336	0.263977	0.0888138	2.7557	1.19485
LSMEM2	0	0	0.0659273	0	0	0.0825749	0	0.0532635	0.033225	0.0332568	0.0671412	0.0191214	0.0164818	0.0452795	0.0381861	1.40452	1.16449
LOC118147879	0.272026	0	0.10897	0.0565193	0	0.204729	0.0681218	0.0586919	0	0.219877	0.221952	0	0.0413722	0.110514	0.110457	1.39604	1.3953
CISH	0	0.0761602	0.324397	0.0997066	0.048567	0.361166	0.40559	0.0647122	0.266419	0.290917	0.35892	0.348471	0.137208	0.277156	0.316182	1.00906	1.19847
LOC118147891	0.160531	0	0.214354	0.222358	0.259945	0.375874	0.750413	0.184725	0.259264	0.346017	0.291068	0.795784	0.174164	0.437004	0.423033	1.32224	1.27547
PARP3	63.1188	1.36579	0.904939	1.78806	1.02338	4.15598	4.22942	0.951606	1.0207	1.36948	0.175543	1.04986	1.27054	3.11233	0.903897	1.29188	-0.490754
WNT5A	121.777	9.56972	36.1923	49.1132	6.9158	124.836	126.61	9.38138	9.67284	46.3373	3.12913	6.09921	25.4478	86.9427	16.3096	1.77249	-0.641785
LOC118147932	15.7604	1.21273	6.30212	8.66211	1.25101	15.5051	14.774	1.62445	1.81488	5.38174	0.794629	0.887811	4.35699	10.6345	2.21976	1.28716	-0.972606
RPP14	0.134606	0.0455735	0.0862738	0.0894953	0.0435931	0.108059	0.188768	0.11617	0.130437	0.0870412	0.0878623	0.150136	0.0662339	0.137665	0.113869	1.04435	0.772727
ACOX2	6.28946	0.0326598	0.123654	0.213786	0.145789	0.167785	0.399393	0.244205	0.145407	0.103962	0.0559694	0.0956383	0.128972	0.270461	0.100244	1.06254	-0.360366
C15H3orf49	6.63122	0	0	0	0.143171	0.266171	0.088566	0	0.071398	0.142933	0.961875	0	0.0357927	0.118246	0.294052	1.69644	3.00347
ADAMTS9	0.318505	3.14522	5.30402	5.72266	4.04618	29.7011	12.8909	2.51319	2.09434	4.41335	1.21275	1.95247	4.55452	15.035	2.41823	1.72274	-0.913069
FRMD4B	0.0255261	2.89519	6.52378	5.0278	1.71536	12.6793	19.2665	2.08182	1.79332	7.73723	1.08302	1.0558	4.04053	11.3425	2.91734	1.4889	-0.469754
MITF	4.07904	0.922384	1.28157	1.32942	0.712316	5.9793	5.62819	0.345132	0.629718	2.13339	0.543819	0.483213	1.06142	3.98421	0.947536	1.9073	-0.163583
FOXP1	9.91094	1.13731	1.57917	1.62429	0.957523	3.20927	3.55396	1.48548	1.29129	1.44511	1.32888	0.928938	1.32458	2.74957	1.24856	1.05311	-0.0852039
LOC118147771	0.231617	0.0280066	0.0795277	0.0274991	0.0267896	0.132813	0.397731	0	0	0.026745	0	0.0307546	0.0404557	0.176848	0.0143749	2.101	-1.43099
PROK2	0.204376	0	0.0545798	0.0566179	0	0	0.136481	0.0587943	0.0550126	0.0550653	0.148226	0	0.0277994	0.0650919	0.064576	1.19843	1.18713
LOC108588461	0.938053	0.216543	0.0683217	0.0354364	0.0690442	0.171148	0.384399	0.220792	0.137727	0.206788	0.139159	0.0396316	0.0973363	0.258779	0.130826	1.40149	0.422844
IL5RA	0	0	0.0821026	0.0283895	0	0.0685565	0.0684347	0.0442212	0.0413768	0.0414164	0.0743239	0.0317504	0.027623	0.0604041	0.0472169	1.10116	0.752362
ITPR1	9.0647	1.08845	1.7508	2.89802	0.683455	5.01122	6.83572	1.16428	0.770854	2.13623	0.575035	0.527963	1.60518	4.33707	1.00252	1.43342	-0.678565
LOC100386955	0.375344	0.15885	0	0	0	0	0.56397	0.323934	0.151549	0.606777	0.612502	0.174436	0.0397125	0.295968	0.386316	2.86676	3.24997
LOC108588472	0.529404	0	0	0.103525	0.100854	0.156248	0.187165	0.0806282	0.0754421	0.151029	0.0338786	0.0578903	0.0510946	0.141347	0.0795599	1.45021	0.628929
GRM7	0.636065	0.0362953	0.0515321	0.0118792	0.0462907	0.157776	0.0572712	0.0370075	0.0346271	0.0866507	0.0621996	0.0531421	0.0364993	0.0840182	0.0591549	1.18091	0.681817
LOC118148047	0.0555472	0	0	0	0	0	0	0.047939	0.0224278	0.112246	0.0302147	0.0516297	0	0.0159797	0.0541296	4.08574	5.78476
LOC118148048	0	0.0286688	0.027136	0.051607	0.009141	0.0339882	0.0565465	0.092566	0.0364682	0.045629	0.0368475	0.0157409	0.0291382	0.0610336	0.0336714	1.04146	0.202152
LMCD1	5.48877	3.12033	8.82767	11.4722	2.32146	18.0855	24.8644	1.16657	3.00999	17.2164	2.4063	1.82746	6.43541	14.7055	6.11505	1.19212	-0.0736558
LOC118148067	0	0	0	0	0	0.0471094	0.141077	0.324129	0	0	0	0.0872706	0	0.170772	0.0218177	7.42435	4.51208
CPNE9	0.269316	0	0	0.0497387	0	0.0300279	0	0.0516507	0.0966568	0.266061	0.195324	0.111254	0.0124347	0.0272262	0.167324	1.07107	3.64721
LOC118148077	0	0	0	0	0.0225871	0.0979811	0.0838347	0.0240766	0	0	0	0	0.00564677	0.0686308	0	3.389	-2.73265
IL17RE	2.65029	2.49603	3.73826	6.37518	1.13334	17.1557	13.0309	3.01213	4.05425	8.32749	1.48223	1.85621	3.4357	11.0662	3.93004	1.6872	0.193888
IL17RC	22.7861	1.60906	2.31584	1.55826	1.0542	6.84651	2.73896	1.25857	1.36687	2.12595	1.58648	0.919777	1.63434	3.61468	1.49977	1.14468	-0.123887
LOC100403974	0.573845	0.607145	0.643645	0.71537	0.603991	3.05195	0.718521	0.891444	0.973122	0.858096	1.46706	0.746724	0.642538	1.55397	1.01125	1.27279	0.653471
PPARG	36.213	1.90644	2.90596	2.81999	1.98937	6.22282	6.03596	2.29728	1.96054	3.09732	3.08676	2.58289	2.40544	4.85202	2.68188	1.01198	0.156879
LOC108588487	4.35435	2.18023	2.2602	1.93684	1.93652	2.09243	7.37192	10.3211	7.42864	9.96392	7.87287	11.9137	2.07845	6.59515	9.29479	1.66543	2.16038
LOC118147731	0.160807	0.0680552	0	0	0	0.242048	0.161079	0.277563	0	0.194969	0.0874702	0.298931	0.0170138	0.226897	0.145342	3.6612	3.02217
LOC100407620	0	0.0455735	0	0.0894953	0	0.270148	0.107867	0.0464678	0.0869578	0.435206	0.175725	0.200181	0.0337672	0.141494	0.224517	2.03511	2.69744
LOC118147698	2.02364	0.471657	0.657911	0.694664	0.534269	4.00249	1.04291	0.379667	0.710493	1.32752	0.670025	0.899573	0.589625	1.80836	0.901904	1.61516	0.612329
GATA2	12.4992	27.1907	21.1979	37.6522	30.9902	199.628	45.0306	20.852	25.9567	34.9358	21.011	27.6509	29.2577	88.5035	27.3886	1.59688	-0.0952392
MGLL	8.37724	0.396445	0.343084	0.656181	0.195026	1.96059	1.59518	0.265633	0.11887	0.973506	0.0727919	0.124384	0.397684	1.2738	0.322388	1.67695	-0.301979
ARHGEF3	16.5427	3.86442	5.97442	6.84255	3.24059	14.1262	30.0925	3.12593	3.10921	8.70921	3.24503	2.433	4.9805	15.7815	4.37411	1.66368	-0.18726
LOC118147705	0.125618	0	0	0.104399	0.0508528	0.0630273	0.125831	0.162619	0.152159	0	0.136659	0.350276	0.038813	0.117159	0.159773	1.56942	2.01372
HEG1	52.6054	11.7134	20.8755	23.8539	13.8664	68.8356	93.3392	13.7342	8.64576	24.6674	14.9493	9.14378	17.5773	58.6363	14.3516	1.73802	-0.292487
LOC118147836	0.253685	0	0.101622	0.158125	0	0.0636417	0.190586	0.218938	0.051214	0	0	0.176845	0.0649369	0.157722	0.0570148	1.26734	-0.184664
MUC13	0.325524	0.0918438	0.304267	0.0901794	0.0219632	0.272213	0.842362	0.117058	0.262868	0.175413	0.118045	0.378208	0.127063	0.410544	0.233634	1.68419	0.873553
LOC103788363	0	0	0.0166176	0.0689523	0.0335866	0.124882	0.124661	0.161107	0.0502479	0.100592	0.0451294	0.0192788	0.0297891	0.136883	0.0538121	2.16295	0.832074
HCLS1	3.90255	1.63422	2.79749	5.30885	1.84591	3.44206	30.4092	2.39307	2.25573	3.65248	1.16194	1.47002	2.89662	12.0814	2.13504	2.05997	-0.439927
HGD	2.46831	0.232137	1.35497	1.74746	0.777172	4.95377	2.56406	1.69629	1.10734	3.76856	0.696177	1.44451	1.02794	3.07137	1.75415	1.5782	0.770437
POPDC2	0.964591	2.29627	1.8837	3.63251	1.61076	11.2221	3.71393	1.17067	1.33878	1.85173	0.819822	1.1207	2.35581	5.36889	1.28276	1.18806	-0.876462
PLA1A	0.226076	0.127571	0.181125	0.125259	0.213547	0.794016	1.62296	0.162592	0.121707	0.182736	0.573876	0.17511	0.161875	0.859855	0.263357	2.402	0.698719
ARHGAP31	39.2765	5.91545	11.0853	11.175	4.32107	27.6191	44.1403	5.36534	4.79904	11.4858	2.6728	3.9577	8.12421	25.7083	5.72884	1.66181	-0.503911
LSAMP	1.58155	0.823789	0.292404	0.478576	0.0919322	1.39171	1.8767	0.307983	0.301272	0.478564	0.661751	0.241232	0.421675	1.19213	0.420705	1.49713	-0.00331716
LOC118147724	0	0	0.0162106	0.0336318	0	0.020304	0.0608038	0.0523869	0	0.0327095	0.0220121	0.0376133	0.0124606	0.0444982	0.0230837	1.75707	0.839318
LOC108588524	0.882476	0.0233422	0	0.0343787	0.0223278	0.0553465	0.110496	0.0714006	0.0779426	0.0891626	0.120005	0.128162	0.0200122	0.0790811	0.103818	1.93024	2.31859
LOC100410335	0	0	0.0809689	0	0	0	0.303704	0.0872211	0.163222	0	0	0.093936	0.0202422	0.130308	0.0642894	2.62795	1.61991
LOC100412839	3.87807	0	0	0	0.0275425	0.682727	1.09042	1.3505	0.0274703	0	0	0	0.00688562	1.04122	0.00686758	7.04622	-0.00330365
COL8A1	161.696	1.04309	1.71425	2.02587	0.109644	4.14477	16.2648	0.467499	1.04983	2.52857	1.06075	0.679712	1.22321	6.95901	1.32972	2.50723	0.120346
LOC100396484	1.26246	0	0	0	0.0464609	0.115168	0	0	0	0.0927671	0	0.106675	0.0116152	0.0383893	0.0498605	1.64264	2.01138
FILIP1L	153.736	0.954813	1.69287	3.18334	0.402134	3.22698	8.49161	0.319673	0.285515	2.55168	0.696027	0.172142	1.55829	4.01275	0.926342	1.36406	-0.749715
LOC118148096	1.45928	1.23517	0	0	1.1815	0	4.38526	7.55645	0	1.17953	7.93772	2.71273	0.604166	3.98057	2.95749	2.71793	2.28946
IMPG2	0.210625	0	0	0	0.0284218	0.105678	0.105491	0.060592	0.0566946	0	0.114569	0	0.00710544	0.090587	0.0428158	3.49818	2.43449
SENP7	14.1044	1.42417	2.0279	2.16442	1.84797	4.14031	6.62446	1.43949	1.55957	2.37708	3.6291	1.30553	1.86612	4.06809	2.21782	1.12389	0.248978
LOC108588543	0	0	0	0	0	0	0	0.00844763	0.0474256	0.047471	1.41627	0.0818819	0	0.00281588	0.398262	1.93201	8.64119
ALCAM	201.567	2.61422	6.6985	5.31518	1.46501	8.38997	13.672	3.28478	2.29252	6.7833	6.43153	1.63834	4.02323	8.44891	4.28642	1.07022	0.0913998
LOC118147751	0	0.123748	0.273308	0.243012	0.236742	0.586838	0.488164	0.504707	0.275475	0.393913	0.159052	0.679453	0.219202	0.526569	0.376973	1.26053	0.779453
LOC118147752	1.10248	0.586563	0.845421	0.510486	0.433557	1.83332	1.51454	0.910702	0.763096	1.09482	1.74768	1.28823	0.594007	1.41952	1.22346	1.25544	1.04116
CD47	35.8155	1.66677	2.41985	3.39617	1.73818	15.9122	15.9433	4.24229	1.91297	4.66734	3.35031	1.19727	2.30524	12.0326	2.78197	2.38345	0.271082
LOC108588537	0	0	0	0	0.00838829	0.00519826	0.0311342	0.0178829	0.00836632	0	0.0225423	0.00962982	0.00209707	0.0180718	0.0101346	2.62246	1.84607
GCSAM	0.333741	0.766749	0.840346	0.931161	0.636925	3.97097	1.19395	0.473191	0.539006	1.19466	1.40043	0.68688	0.793795	1.87937	0.955243	1.24236	0.266795
BOC	57.277	16.0292	11.2349	8.82062	8.6708	67.0983	24.0528	15.0313	9.91492	11.9688	6.40877	6.2046	11.1889	35.3941	8.62428	1.66136	-0.375552
CD200R1	0.0854362	0	0	0.0284019	0	0	0.102697	0.0884811	0.0965881	0.110492	0.0743564	0.0317643	0.00710047	0.063726	0.0783002	2.99827	3.29125
LOC118147766	0.160366	0	0	0	0	0.0536412	0.0535459	0	0.0431663	0	0.116308	0.0496854	0	0.035729	0.0522898	5.19885	5.73579
CCDC80	1208.23	8.27228	14.9288	9.57617	3.81785	25.9871	92.5837	4.10243	8.03025	18.1968	6.32968	5.53166	9.14877	40.8911	9.5221	2.16001	0.0576972
LOC100397996	0	0	0	0	0	0	0	0.0993781	0.232465	0.0465375	0.626354	0.107029	0	0.033126	0.253096	5.0928	7.98923
CEBPD	139.235	0.413333	2.05398	1.42045	0.593057	5.26778	4.64698	1.05361	0.591503	1.77621	1.72656	0.907778	1.1202	3.65612	1.25051	1.70566	0.158625
SNAI2	176.88	9.54828	17.1509	13.7689	5.30518	41.8053	40.2393	6.42616	7.06506	18.1159	11.3407	3.149	11.4433	29.4903	9.91767	1.36566	-0.206412
LOC118148611	0.0678293	0	0.217371	0.0563719	0.274587	0.27226	0.679442	0.351234	0.109547	0.219304	0	0.504365	0.137083	0.434312	0.208304	1.65652	0.60007
LOC108588616	1.2819	0.280007	0.463813	0.378032	0.468718	0.622428	0.579901	1.57026	0.701235	0.735332	1.70947	0.384351	0.397643	0.924195	0.882597	1.21466	1.14829
LOC103788455	47.9148	5.21341	5.70371	4.18822	1.36005	20.4687	9.77547	7.31773	2.13162	2.45695	1.13129	2.5279	4.11634	12.5206	2.06194	1.60464	-0.997012
LOC100414104	0	0	0	0.0353688	0.0689125	0.170821	0	0	0.034366	0.171995	0.0925959	0.118668	0.0260703	0.0569404	0.104406	1.09786	1.96117
LOC118148390	0	0	0.0276947	0	0	0	0	0.119333	0.0558286	0	0.24444	0.03213	0.00692368	0.0397776	0.0830997	2.36354	3.40786
SOX17	0	4.5469	2.99001	13.0959	1.96864	22.4512	19.1828	0.292808	1.85693	9.0498	0.963756	0.31535	5.65035	13.9756	3.04646	1.30635	-0.890989
LOC118148568	0.551093	0	0.441519	0.305337	0.148729	1.10602	0.552027	0.634149	0.890039	0.593928	0.599531	1.02445	0.223896	0.764064	0.776988	1.76632	1.79049
LOC108588629	0	0	0	0	0.286667	0.177648	0.531999	0	0	0.143095	1.15556	0	0.0716667	0.236549	0.324663	1.70886	2.16402
CHD7	0.0444567	3.87111	10.0218	10.5254	2.63206	35.9455	31.6901	3.94227	1.70524	10.1469	0.640826	1.69934	6.76259	23.8593	3.54808	1.81875	-0.930346
CLVS1	1.51547	0.0845755	0.106738	0.401373	0.0404501	0.384362	0.517133	0.40243	0.336201	0.134609	0.0905862	0.061916	0.158284	0.434641	0.155828	1.45154	-0.0224196
TRIM55	0	1.13057	1.52492	7.68729	0.757006	26.9408	11.473	1.03748	0.593232	2.86104	0.14531	0.713861	2.77495	13.1504	1.07836	2.24417	-1.3628
LOC118148701	41.1345	16.3428	31.6105	29.3025	14.2732	35.3807	60.5449	60.8578	31.1833	101.103	30.1377	81.9288	22.8823	52.2611	61.0883	1.19147	1.41663
CPA6	0	0	0	0.0677995	0	0	0.653741	0	0.0658771	0.395642	0.310624	0.0758261	0.0169499	0.217914	0.211992	3.60832	3.56876
EYA1	0.13516	0.143003	0.0812142	0.449316	0.136789	0.610332	0.94772	0.174971	0.0545721	0.382371	0.220559	0.125627	0.202581	0.577674	0.195782	1.50715	-0.0489989
TRPA1	0	3.11154	3.89288	5.80781	1.72391	14.4633	29.3492	0.329824	1.61652	10.8558	0.0791922	0.16915	3.63403	14.7141	3.18017	2.01726	-0.192413
LOC100400472	0	0.0260246	0.0344864	0.0357742	0.0248937	0	0.178632	0.0106141	0.00993138	0.0646159	0.0401387	0.0342937	0.0302947	0.063082	0.0372449	1.034	0.28935
LOC103788509	0.192295	0	0.15406	0.159813	0.389224	0.192963	0.38524	0.663826	0.310564	0.310861	0.52299	0.268099	0.175774	0.41401	0.353129	1.23124	1.00236
LOC103788512	0	0.0652658	0.123553	0.0320415	0.187289	0.270815	0.154477	0.366006	0.0622661	0.0311629	0.377483	0.286679	0.102037	0.263766	0.189398	1.36155	0.88585
SDC2	460.748	5.5054	6.42589	11.0766	3.90923	13.4142	42.6094	5.51011	5.83237	10.9986	4.38451	7.3808	6.72927	20.5112	7.14907	1.60775	0.0872934
GDF6	0.145013	3.25268	3.26757	9.44563	1.40891	58.5707	27.4721	1.04814	0.644057	9.42104	0.492997	0.606538	4.3437	29.0303	2.79116	2.74028	-0.637875
LOC118148409	0	0.399687	0.378318	0.261629	0.212399	0.263249	1.2088	0.81506	0.338948	0.933002	0.57079	0.975343	0.313008	0.762368	0.704521	1.28158	1.16789
PIP4P2	12.9147	2.30381	1.7356	1.50034	1.82142	4.90514	4.06181	2.22917	1.95121	3.88372	1.78267	2.34915	1.84029	3.73204	2.49169	1.01963	0.436983
TMEM64	33.3957	2.68089	3.07178	4.5719	2.27196	9.57679	10.0051	3.04521	3.32049	5.91748	4.9872	3.84778	3.14913	7.54236	4.51824	1.25979	0.520667
CALB1	0.167956	0.284324	0.0448537	0.721193	0.0453281	0.926969	1.17768	0.193269	0.158233	0.135758	0.182718	0.052037	0.273925	0.765974	0.132186	1.48014	-1.04559
LOC103788544	0	0	0.0521238	0	0.052675	0	0	0.280743	0	0.262937	0.212334	0	0.0261997	0.093581	0.118818	1.79796	2.13918
CNGB3	0.178246	0.0377178	0.178506	0.0740686	0	0.201223	0.178547	0.115374	0.143937	0.180094	0.0727171	0.0414187	0.0725731	0.165048	0.109542	1.17435	0.587339
ATP6V0D2	0.123044	8.59218	3.94317	13.8563	10.7093	87.4181	37.2839	9.82269	8.44567	18.9961	5.35436	11.1507	9.27523	44.8416	10.9867	2.27326	0.24428
PSKH2	0	0	0.0973139	0.151421	0	0.0609435	0.39543	0	0	0.0981795	0.0660705	0.0564493	0.0621838	0.152124	0.0551748	1.27708	-0.169633
CA2	7.55044	9.71413	13.2356	25.7026	2.49417	37.1864	75.5415	8.39297	8.82866	20.8966	2.82564	4.60377	12.7866	40.3736	9.28867	1.6587	-0.46105
LOC118148561	0.0271742	0.115005	0.0435423	0.169381	0.0990062	0.190881	0.313033	0.140714	0.109719	0.219648	0.206939	0.0757733	0.106733	0.214876	0.15302	1.00273	0.515648
PAG1	1.32325	0.712745	1.19935	1.48297	0.519445	5.37845	12.8867	0.634447	0.550465	2.34442	1.19236	0.409975	0.978629	6.29986	1.1243	2.68524	0.200007
ZBTB10	6.81117	5.59787	7.15624	11.6607	8.85324	31.5831	23.9257	9.8009	6.9151	12.4272	19.0907	5.77977	8.31702	21.7699	11.0532	1.38809	0.41028
TPD52	0.262812	1.66838	5.79031	8.53199	4.64134	45.5421	24.1045	3.72828	2.58651	11.1791	5.87906	3.78629	5.158	24.4583	5.85774	2.24522	0.183498
LOC118148398	0	0	0.0441104	0.091515	0.0445769	0	0.386055	0	0.0444601	0.133508	0.17969	0	0.0450505	0.128685	0.0894146	1.49372	0.973338
ZFHX4	21.3957	0.010246	0.0242455	0.0402413	0.0294023	0.0485885	0.0788161	0.114918	0	0.00978445	0.0790141	0.0225027	0.0260338	0.0807741	0.0278253	1.59688	0.0925735
PI15	2.51584	0.0388944	0	0.0190948	0	0.0691668	0.0460293	0.0198288	0.0185534	0.111427	0	0	0.0144973	0.0450083	0.0324951	1.56988	1.11193
LOC118148571	0	0	0.126106	0	0	0	0.157669	0.271687	0.508423	0.763365	0	0.292603	0.0315265	0.143119	0.391098	2.14757	3.59153
SCRT1	0	0.0266835	0.0252568	0.0131	0	0	0.0315784	0.0816212	0.0127285	0.101926	0.205775	0.0293016	0.0162601	0.0377332	0.0874327	1.16613	2.35714
LOC118148692	1.27986	3.24992	5.12693	3.19102	1.03623	6.42155	6.41015	7.73194	7.2346	5.17253	8.35412	4.7584	3.15102	6.85455	6.37991	1.12099	1.01748
GPR20	0.0344079	0.203866	0.192966	0.371747	0.0278581	1.03583	0.620392	0	0.166711	0.0556235	0.0374322	0.0639626	0.199109	0.552072	0.0809322	1.46668	-1.28828
CCN4	111.457	0.172237	0.22824	0.248037	0.131802	0.40839	0.978397	0.257571	0.175276	0.635983	0.0590329	0.453929	0.195079	0.54812	0.331055	1.48569	0.759989
TG	0.242976	0.0646361	0.0500566	0.0173086	0.0112413	0.271685	0.792747	0.0119826	0.0672713	0.117838	0.0151047	0.0258103	0.0358107	0.358805	0.056506	3.28902	0.643588
SLA	1.4893	0.182252	0.244386	0.685973	0.0290554	1.85459	3.52286	0.0309714	0.0869378	0.725176	0.0780819	0.266846	0.285417	1.80281	0.289261	2.65486	0.019233
LOC103788629	0	0.503	0	0.123471	0	1.11812	0.446454	0	0	0	0	0	0.156618	0.521524	0	1.72907	-7.30029
FBXO32	2.9128	0.311619	0.190855	0.21598	0.210408	0.880135	0.271164	0.299044	0.139904	0.192553	0.353399	0.442841	0.232216	0.483448	0.282174	1.05468	0.280026
FAM83A	0.100998	0.113983	0	0	0.0545149	0	0.134892	0.319604	0.108744	0.0544242	0.659252	0.250334	0.0421245	0.151499	0.268188	1.82222	2.64204
ZHX2	13.1934	1.187	2.23229	2.52267	0.597589	10.1007	7.24554	0.477747	0.327813	2.86366	0.180667	0.240113	1.63489	5.94133	0.903062	1.86095	-0.855581
HAS2	14.1044	5.20549	14.2504	16.726	2.17657	30.8013	52.1051	1.58911	2.20061	16.0292	2.02318	0.71881	9.58963	28.1652	5.24296	1.55427	-0.87097
LOC118148602	1.83421	0.159233	0.0376798	0	0.22847	0.660723	0.942214	0.64943	0.455743	0.45618	0.358154	0.174857	0.106346	0.750789	0.361233	2.80806	1.75466
ENPP2	53.1973	2.22583	4.52449	7.84628	1.06455	29.4813	9.11154	3.16243	4.26446	3.97236	3.09532	2.4843	3.91529	13.9184	3.45411	1.82954	-0.180756
COLEC10	0	0.572269	1.01015	0.554305	0.0443838	9.5075	27.2455	0.0630809	0.0516455	0.67942	0.159033	0.11889	0.545276	12.272	0.252247	4.48972	-1.10908
TNFRSF11B	0.0647091	5.12112	8.29487	3.5494	3.61499	11.4609	15.9454	3.76961	3.94517	6.30264	6.2653	4.39062	5.1451	10.392	5.22593	1.01406	0.0224867
EXT1	105.156	25.7525	38.0824	53.6855	24.3228	101.49	96.5847	18.1546	19.8301	31.598	15.813	16.6781	35.4608	72.0765	20.9798	1.02328	-0.757196
LOC103788644	0	0	0.0150892	0.023479	0.00381219	0.0283492	0.00943294	0.0325087	0.0228132	0.0304468	0.0461011	0.00875285	0.0105951	0.0234303	0.0270285	1.07516	1.27338
TRPS1	6.59962	0.165986	0.253795	0.482666	0.0732799	1.30937	1.7528	0.117168	0.18272	0.463334	0.196928	0.112168	0.243932	1.05978	0.238787	2.11468	-0.0306244
SYBU	2.92319	0.345977	1.88549	3.08825	0.361028	4.87235	8.28814	0.630703	0.300069	1.02121	0.215602	0.138154	1.42018	4.59706	0.418759	1.69393	-1.75946
LOC103788654	0.0320425	0	0	0.02663	0	0.0964616	0	0	0	0.0258998	0	0.0297827	0.00665751	0.0321539	0.0139206	2.11423	0.96236
LOC118148524	0.0833504	0.0470332	0	0.0692713	0.0224947	0.0836401	0.111322	0.0959122	0.0448715	0.0449145	0.060451	0.025824	0.0346998	0.0969581	0.0440152	1.45625	0.334498
ANGPT1	23.1627	0.353742	1.21053	0.654585	0.15617	1.53234	1.83554	0.8046	0.467284	0.805538	0.244816	0.104583	0.593758	1.39083	0.405555	1.22661	-0.54885
LOC100414230	0	0	0.207572	0.0717744	0	0.433313	0.173017	0.223601	0	0	0	0.160543	0.0698367	0.276643	0.0401358	1.97066	-0.784103
ABRA	0	0	0.0941996	0	0.0951958	0.235973	0.35333	0	0	0.475187	0	0	0.0473488	0.196434	0.118797	2.02982	1.30904
ZFPM2	8.58828	0.992321	1.94406	1.83538	0.529785	5.33503	4.75204	0.16471	0.396298	1.24513	0.474572	0.202732	1.32539	3.41726	0.579683	1.36576	-1.19168
LOC118148420	0.362281	0.255536	0.193499	0.200724	0.146659	0.454425	0.635066	0.468991	0.243791	0.439245	0.229905	0.448975	0.199105	0.519494	0.340479	1.37913	0.771043
LOC108588735	0.218995	0.132402	0.125323	0.0910015	0.0759888	0.0313937	0.313379	0.431999	0.126316	0.227587	0.442451	0.348943	0.106179	0.258924	0.286324	1.27807	1.42266
SNX31	0	0	0	0	0	0.0642155	0.128203	0.0552281	0.206703	0.103451	0.139235	0.0594799	0	0.0825489	0.127217	6.38455	7.00245
FBXO43	0.818217	0.144283	0.0136569	0.170002	0.0552052	0.393425	0.512252	0.147114	0.0137652	0.137783	0.111267	0.126752	0.0957868	0.35093	0.0973918	1.86241	0.0237286
OSR2	13.7844	0.243919	0.461755	0.518913	0.466638	3.32554	0.76977	0.124352	0	0.388218	0.0522508	0.133926	0.422806	1.40655	0.143599	1.73171	-1.55135
LOC118148422	2.06812	0	0	0	0	0.0864712	0	0	0	0.208956	0	0	0	0.0288237	0.0522391	4.89839	5.73441
LOC118148974	1.04276	0	0.0464124	0.032097	0.0469033	0.0387548	0.116058	0.166654	0.0623739	0.156084	0.399144	0.0717937	0.0313532	0.107156	0.172349	1.74113	2.4217
NLGN1	0.135435	0.0114636	0.0434026	0.0112558	0	0.0679529	0.162797	0	0.0109367	0	0.0294678	0	0.0165305	0.0769168	0.0101011	2.15207	-0.65916
TNFSF10	64.0213	0.344122	0.364044	0.218632	0.425982	0.839945	4.43183	0.227037	0.231745	0.425274	0.468312	0.222287	0.338195	1.83294	0.336905	2.43476	-0.00550044
TMEM212	0	0	0.0543192	0	0.0823404	0.0680355	0	0.175541	0.0273749	0.109605	0.0368795	0.0945274	0.0341649	0.081192	0.0670966	1.22486	0.953447
SLC2A2	0	0	0	0	0	0.0325142	0	0	0.0523299	0.15714	0.0352495	0	0	0.0108381	0.0611799	3.56536	5.95838
EIF5A2	33.0917	5.75711	8.48196	10.9369	6.20128	17.6272	23.313	7.32484	7.78503	11.2585	9.84458	6.23954	7.84431	16.0883	8.7819	1.0362	0.162867
MECOM	0.484917	0.102611	0.318354	0.806014	0.343533	0.932654	1.30205	0.249937	0.418773	0.348405	0.351692	0.300478	0.392628	0.828213	0.354837	1.07491	-0.145615
LOC118148984	0	0.0445294	0	0	0.0212972	0.0527917	0.052698	0.0681048	0.0212414	0	0.143082	0.0488986	0.0164566	0.0578648	0.0533055	1.75363	1.63732
LOC118148919	0.607283	0.393073	0.729804	0.252352	0.36153	0.64524	0.930359	1.04821	0.288467	0.736295	0.816109	0.514649	0.43419	0.874603	0.58888	1.00863	0.438777
LOC103788748	0.0401448	0	0	0	0	0.0201422	0.0201064	0	0	0.040561	0	0.0373136	0	0.0134162	0.0194686	3.84962	4.35534
SHOX2	88.0095	0.0361794	0	0	0.0346072	0.128677	0	0	0	0	0.0465007	0	0.0176966	0.0428924	0.0116252	1.23119	-0.566474
LOC118142874	2.60963	0.736286	0	0	0.70429	0	4.5746	4.69208	0.526834	0.17578	0	0	0.360144	3.08889	0.175653	3.09691	-1.03165
GPR149	0.0821806	0.0231865	0	0	0	0	0.0274399	0.047283	0	0.022142	0	0.0509232	0.00579663	0.0249077	0.0182663	1.93049	1.50319
P2RY1	4.22957	0.183953	0.428598	0.791947	0.081212	2.6338	2.11	0.331842	0.107999	0.608077	0.290993	0.0932319	0.371428	1.69188	0.275075	2.18445	-0.431899
MBNL1	72.2773	1.68744	1.8354	2.84864	2.15687	4.46905	7.58506	1.72055	3.27155	2.58677	5.35234	2.08599	2.13209	4.59156	3.32416	1.10635	0.640481
AGTR1	15.9799	0.0728172	0.034462	0.0357488	0	0.151074	0.0646312	0.037123	0.104206	0.104306	0	0.039981	0.035757	0.0842763	0.062123	1.21412	0.780147
LOC118148886	0	0	0.0138719	0	0	0	0.0693757	0.0896584	0	0	0.169528	0	0.00346798	0.0530114	0.042382	3.59557	3.2794
PLSCR4	26.6592	0.885285	1.3159	1.17187	1.00363	6.5072	4.08209	0.84248	0.563064	1.51547	0.556278	0.374457	1.09417	3.81059	0.752317	1.79924	-0.539826
DIPK2A	31.8854	9.872	7.23096	10.8264	6.21785	27.9989	30.106	8.19194	5.78137	10.8921	9.60407	5.23686	8.53681	22.099	7.87861	1.37211	-0.115742
SLC9A9	36.4263	0.610537	0.577894	0.493683	0.377886	2.21404	1.10505	0.219712	0.445422	0.445849	0.392356	0.35494	0.515	1.1796	0.409642	1.19408	-0.329489
LOC103788800	1.33633	0.185267	0.0830657	0.0957416	0.121253	0.289003	0.426965	0.308208	0.0744216	0.0465581	0.100261	0.117784	0.121332	0.341392	0.0847561	1.48485	-0.512486
LOC103788807	0.901519	0.152613	0	0	0	0	0.270914	0.311216	0.145599	0	0	0	0.0381534	0.194043	0.0363998	2.31659	-0.0661069
LOC108588798	0.142988	0	0.0572788	0	0	0.251099	0	0	0	0.0288942	0	0	0.0143197	0.0836997	0.00722354	2.46697	-0.897558
LOC100895947	0	0.161767	0	0.63534	0	0.191782	1.43581	0.0824704	0	0.308959	0.207916	0.444098	0.199277	0.570021	0.240243	1.51155	0.268493
LOC118148765	0	0	0.0166863	0	0	0	0	0.0539242	0	0	0.045316	0.00967928	0.00417157	0.0179747	0.0137488	1.87541	1.51193
CLSTN2	3.35307	0.3177	0.190452	0.415924	0.0607788	1.70747	2.16815	0.0647868	0.666816	0.414631	0.1225	0.38376	0.246214	1.31347	0.396927	2.41065	0.686744
LOC103788831	0.156849	0	0	0.0977661	0.190487	0	0.314229	0.135366	0.158323	0.0633901	0.469246	0.0728936	0.0720633	0.149865	0.190963	1.04604	1.39361
CLDN18	0.147663	0	0	0	0.0683167	0.0423361	0.169044	0	0.0340689	0.0341015	0	0	0.0170792	0.0704599	0.0170426	1.98281	-0.00292154
LOC103788833	0	0	0.121336	0	0.0613094	0.151975	0.0758524	0.26141	0.122298	0.612074	0.247139	0.0703836	0.0456612	0.163079	0.262974	1.81409	2.5001
KY	0	0	0	0.0614336	0	0	0.0246816	0.0850602	0.119383	0.0597489	0.0268056	0	0.0153584	0.0365806	0.0514845	1.19996	1.68186
LOC100400836	0	0.278434	0.263547	0.364517	0.44389	1.98058	0	0.189265	0.265637	0	0	0.407672	0.337597	0.723281	0.168327	1.09698	-0.999758
SLCO2A1	38.3713	0.478037	2.39547	6.4608	3.75225	9.5845	22.8455	2.8815	0.549962	3.32979	0.867407	1.7601	3.27164	11.7705	1.62681	1.84677	-1.00752
LOC118148805	0.289319	0	0	0	0	0.0446653	0	0	0	0	0.0484228	0	0	0.0148884	0.0121057	3.9899	3.71212
ACKR4	90.6082	0	0.0862143	0.13415	0.108908	0.269962	0.862344	0.0464358	0	0.130472	0.380474	0	0.0823181	0.392914	0.127737	2.24118	0.62772
LOC100408228	0.506958	0.214551	0	0	0.205227	0.25436	1.77736	0.656282	0	0	0	0	0.104945	0.896	0	3.0818	-6.72716
LOC118149099	1.45928	0	0	1.21279	0	0	2.92351	3.77822	0.5892	0.589765	0.793772	2.71273	0.303197	2.23391	1.17137	2.87714	1.94635
COLQ	0.0383456	0.0486849	0.0768032	0	0.0465692	0.192394	0.115232	0.0330935	0.123859	0.139475	0.0834318	0.0534618	0.0430143	0.113573	0.100057	1.38022	1.19913
LOC100409210	0.177536	0.225406	0.42671	0.110661	0	0	0.622429	0.995927	0.358411	0.215252	0.579422	0.825077	0.190694	0.539452	0.49454	1.49536	1.3702
RFTN1	40.8891	3.74826	5.14204	8.91711	2.54293	19.6347	35.7213	2.54226	4.08009	8.97218	3.48054	4.1523	5.08758	19.2994	5.17128	1.92329	0.0235347
LOC118148849	0.162989	0	0	0	0.0659812	0	0.163265	0.0703323	0	0.263486	0.177314	0.227241	0.0164953	0.0778657	0.16701	2.17243	3.26351
PLCL2	6.603	0.860795	0.82658	1.42091	1.00239	8.50428	4.13386	0.915847	0.690311	1.56064	0.256549	0.369883	1.02767	4.518	0.719347	2.13523	-0.514014
LOC118148822	0.217773	0	0.0581576	0	0.0587727	0.21853	0	0.0626484	0	0	0	0	0.0292326	0.093726	0	1.64766	-4.91803
LOC118148837	0.0155212	0.026275	0.0248702	0	0	0.124601	0.0466424	0	0.037601	0.0376371	0	0	0.0127863	0.0570812	0.0188095	2.07484	0.52296
SATB1	6.78076	1.69037	3.693	5.90557	0.676847	14.867	11.3747	1.26259	1.04074	2.14917	0.429468	0.625937	2.99145	9.16808	1.06133	1.61545	-1.4941
PP2D1	0	0	0.0766761	0	0	0	0.0479337	0.103246	0	0	0	0.0444778	0.019169	0.0503932	0.0111195	1.34944	-0.734817
KAT2B	24.088	4.10785	3.25314	4.79976	4.07342	14.1069	8.34541	5.02615	4.67673	6.79953	3.80142	4.61617	4.05854	9.15949	4.97346	1.17411	0.293223
ZNF385D	5.39668	0.0111006	0.00525353	0.0435976	0.0106182	0.0658012	0.0722528	0.0113184	0	0.021201	0.0142674	0	0.0176425	0.0497908	0.0088671	1.44597	-0.917895
LOC118148802	0	0	0.0937759	0.38911	0	5.63787	0	0	0.189039	0.18922	0.509347	0	0.120721	1.87929	0.221901	3.9493	0.872822
LOC100393966	0	0	0	0.124657	0.485764	0.150515	0.450742	0.388348	0.181684	0.303097	0.489531	0.418245	0.152605	0.329868	0.348139	1.10703	1.18458
THRB	6.63016	1.04314	1.79869	1.92143	1.19118	4.14148	6.22032	0.560661	0.910333	1.53669	0.582022	0.985655	1.48861	3.64082	1.00368	1.28972	-0.568205
LOC118148987	0	0.0171063	0.00809585	0.00839815	0	0.0405607	0.0202443	0.017442	0.0163201	0.0326714	0.0439729	0.0187848	0.00840007	0.0260823	0.0279373	1.52661	1.62219
LOC118148763	0	0	0	0	0	0	0.0793142	0.102503	0	0.224003	0	0.0367979	0	0.0606056	0.0652002	5.94499	6.04876
LOC108588871	0.384924	0	0	0	0	0.0454425	0	0	0	0	0	0	0	0.0151475	0	4.01324	0
RBMS3	24.2706	0.409285	0.285454	0.627479	0.748657	0.791686	2.30286	0.344103	0.732995	0.479989	0.313783	0.410019	0.517719	1.14622	0.484196	1.14511	-0.0963835
LOC100402794	0	0.143448	0.181038	0	0.0457381	0.113376	0.22635	0.341279	0.228091	0.22831	0.245828	0.367553	0.0925559	0.227002	0.267446	1.28514	1.52073
LOC118149095	1.6611	0	0	0.920342	0.896596	1.66687	1.66391	0	0	0	0	0	0.454234	1.11026	0	1.28752	-8.83047
LOC118148845	0	0.15981	0	0	0.0305732	0	0.151301	0.228125	0.0914792	0	0	0	0.0475959	0.126475	0.0228698	1.39131	-1.02565
EPM2AIP1	71.0831	16.0749	17.113	22.4178	14.3584	38.1005	46.6147	25.2606	17.3667	27.7	20.5495	18.8344	17.491	36.6586	21.1126	1.06749	0.271478
LOC118148831	0.245046	0.0414825	0.0392646	0.0814615	0.0396798	0.393436	0.196369	0.126889	0	0.237683	0.213267	0.273317	0.0504721	0.238898	0.181067	2.22056	1.8226
ITGA9	9.01219	4.82853	6.84066	7.49762	3.33991	12.1388	19.3206	6.01377	4.50156	5.58729	2.25398	3.57517	5.62668	12.4911	3.9795	1.1504	-0.49959
SLC22A14	0	0.0747107	0.247507	0.275088	0.0893301	0.177146	0.353663	0.571325	0.427661	0.784797	1.08027	0.369186	0.171659	0.367378	0.66548	1.09326	1.94864
XYLB	3.54545	0.636566	0.516456	0.615109	0.483257	1.31769	1.39906	0.855107	1.06038	0.810521	2.0649	0.854365	0.562847	1.19062	1.19754	1.07955	1.0879
SCN11A	0	0.0600469	0.142091	0.157223	0.0382917	0.118647	0.367154	0.234697	0.362818	0.19114	0.334435	0.230785	0.0994133	0.240166	0.279795	1.26408	1.48357
CCR8	0.110349	0.513709	0.397835	0.137563	0.268028	0.332196	0.497409	1.33328	0.267326	0.445971	0.120047	1.17951	0.329284	0.720962	0.503214	1.12822	0.610329
LOC118149049	15.7157	15.0186	33.7112	21.4876	22.575	24.4186	50.2739	80.504	31.1128	53.2703	50.7395	77.2776	23.1981	51.7321	53.1001	1.15702	1.19467
LOC118148950	0.0531099	0.269721	0.12765	0.353111	0.602	0.319767	0.744798	1.00838	0.428874	0.429285	0.173334	0.543007	0.33812	0.690983	0.393625	1.02894	0.218684
LOC103788927	0	0	0	0.0607529	0	0.0733548	0.0732245	0.441618	0.649334	0.177261	0	0.271781	0.0151882	0.196066	0.274594	3.60566	4.08953
LOC118148814	0.11515	0	0.369018	0.191399	0.18646	0.2311	0	1.09316	0.185972	0.651525	0.501083	0.535144	0.186719	0.44142	0.468431	1.23684	1.32234
LOC118149401	0.557654	0.944023	0.446775	0.926916	0.4515	1.67878	2.23439	1.92509	0.450317	0.901498	0	1.03665	0.692304	1.94609	0.597116	1.48976	-0.213061
LOC118149376	0	0	0	0.79127	0	0.955401	0.953705	0	1.53767	5.387	1.03578	0.884946	0.197817	0.636369	2.21135	1.68068	3.47606
LIX1L	70.2485	2.11738	3.71683	3.72332	2.28315	10.6572	15.1943	2.57109	1.35895	4.19106	4.50274	1.77556	2.96017	9.47418	2.95708	1.67799	-0.00150765
GJA5	0	0.548122	1.29704	0.409024	0.943746	1.98846	2.30927	0.87185	0.857605	0.418745	2.50799	1.03527	0.799483	1.72319	1.2049	1.10698	0.591172
LOC118149277	0.11871	0	0	0	0.0961125	0.079415	0.079274	0.0341502	0.0639072	0.127937	0	0	0.0240281	0.0642797	0.047961	1.38308	0.968083
LOC103790776	0.211648	0.0895719	0.127174	0.0879486	0.235618	0.438041	0.530016	0.125578	0.0427275	0.213842	0.100735	0.122951	0.135078	0.364545	0.120064	1.42561	-0.16867
LOC103790783	16.357	0.674738	1.50369	1.29986	1.29083	3.46301	4.23515	1.3237	0.749656	2.25112	1.86619	0.919145	1.19228	3.00729	1.44653	1.33401	0.278659
LOC100413922	0.342921	0	0	0	0.0308492	0.028676	0.0763336	0.0328835	0.0307684	0.0615957	0.0207256	0.0177075	0.0077123	0.0459644	0.0326993	2.43044	1.95159
FCGR1A	0.0909925	0	0.0729004	0	0.110507	0.182617	0	0.117794	0	0.110323	0	0.126863	0.0458518	0.100137	0.0592965	1.11014	0.363969
LOC103788965	1.01679	0.224513	0.283345	0.220444	0.143171	0.931597	0.265698	0.267071	0.214194	0.357332	0.432844	0.164361	0.217868	0.488122	0.292183	1.16013	0.421737
LOC103788989	0	0	0.245931	0	0	0	0	0.61815	0	0.496237	0.445261	0.380422	0.0614828	0.20605	0.33048	1.72845	2.40739
LOC118149294	1.45928	0	0	0	4.72598	4.39306	1.46175	10.0753	2.3568	4.71812	3.17509	2.71273	1.1815	5.31003	3.24068	2.16716	1.45491
IVL	0	0	0.14346	0.793689	0	1.43748	0.956621	0.0515125	0	0.482453	0	0.0554782	0.234287	0.815206	0.134483	1.79451	-0.796314
LOC118149241	0.0732379	0	0	0.0608669	0	0.146985	0.0733619	0.18962	0.0295705	0.118396	0	0	0.0152167	0.136656	0.0369915	3.08551	1.2282
PRR9	0	0	0.301924	0.313198	0.203411	7.18511	2.39078	0.216825	0	2.43687	0	0.233517	0.204633	3.26424	0.667597	3.98904	1.70107
PGLYRP3	0	0	0.0549877	0.285205	0	0.0688729	0.721881	0.236935	0.0554237	0.0554768	0.149334	0	0.0850481	0.342563	0.0650586	1.99736	-0.381398
PGLYRP4	0	0.124272	0.176441	0.24404	0.0594358	0.220996	0.661809	0.570197	0.0592801	0.0593369	0	0.0682328	0.151047	0.484334	0.0467125	1.67446	-1.67208
LOC118149234	0.185077	0	0	0.0256358	0.0499486	0	0.0617968	0.106485	0.0996356	0.0498655	0.201344	0	0.0188961	0.0560939	0.0877113	1.52085	2.15663
S100A5	0	0.727504	0.229536	0.35716	0	1.14999	0	1.73082	0.694067	0.92631	0.311683	0.532591	0.32855	0.960269	0.616163	1.54444	0.905153
S100A14	5.41693	156.922	95.6401	83.4546	128.997	605.408	98.5517	77.9555	57.0844	97.3664	122.944	101.768	116.253	260.638	94.7907	1.16477	-0.294454
AQP10	0.161974	0.274198	0	0.0448714	0.0437137	0.054179	0.540828	0.232982	0.174397	0.261846	0.117474	0.501836	0.0906957	0.275996	0.263888	1.59494	1.53046
LOC100385301	0.821806	0	0.188116	0.48785	0.285158	0.706853	0.470399	1.26651	0.379214	0.616814	1.02176	0.327363	0.240281	0.814587	0.586287	1.75712	1.28335
LOC118149335	2.47846	2.09783	0.992833	0	1.00333	0	4.96532	4.27799	0	0	0	1.15183	1.0235	3.0811	0.287958	1.589	-1.82598
LOC100385444	0.139414	0	0.223388	0.231729	0	0.559592	0.558599	0	0	0	0	0.259163	0.113779	0.37273	0.0647907	1.70314	-0.802906
LOC118149350	2.29622	0.971789	1.37975	1.43127	1.85912	1.1521	5.75028	9.41315	2.78137	1.85602	4.99609	0.53357	1.41048	5.43851	2.54176	1.94627	0.84919
RXFP4	1.64615	0	0.0643338	0.066736	0	0.0604342	0.120654	0.0693014	0.0324219	0.032453	0.0436789	0	0.0327674	0.0834632	0.0271384	1.32269	-0.26309
ARHGEF2	95.6598	7.13474	10.9529	14.6412	8.38706	31.079	29.8409	8.05358	4.97719	12.3152	5.19085	4.97929	10.279	22.9912	6.86564	1.1613	-0.582162
CRABP2	266.622	145.816	502.276	1005.28	37.5682	1468.41	2655.83	22.6289	41.1573	506.506	75.9595	25.0556	422.734	1382.29	162.17	1.70924	-1.38224
NTRK1	0	0.0925513	0.131404	0.257477	0.0295098	2.41393	3.28587	0.0786395	0	0.147304	0.0793031	0.0677549	0.127736	1.92615	0.0735904	3.90398	-0.787349
PEAR1	6.68994	1.74406	3.43025	5.03727	2.16658	15.7357	26.7247	2.82908	2.26895	4.69366	2.38717	1.28093	3.09454	15.0965	2.65768	2.28604	-0.219483
LOC118149207	0	0.257684	0.108403	0.815268	0.301261	1.25593	0.406606	1.60564	0.655574	0.820254	4.85755	1.5406	0.370654	1.08939	1.9685	1.55281	2.40579
LOC108589047	0	0.479168	0	0.64157	0.625016	1.29108	0.567068	0.88831	0.374027	0.707174	2.91137	1.38721	0.436439	0.915487	1.34495	1.06703	1.62147
FCRL6	0.0437376	0.0370205	0.105124	0	0	0.131669	0.0657175	0.037747	0.0529785	0.141411	0.285491	0.040653	0.035536	0.0783777	0.130133	1.11942	1.84364
VSIG8	0.320842	0	0.0856829	0.0592549	0	0.071546	0.214257	0.276897	0	0.028815	0.0387825	0.0662699	0.0362344	0.187567	0.0334668	2.34037	-0.111429
LOC103789040	2.29848	0	0.55244	0.254697	0.124063	0.461293	0.306983	0.66122	0.0618689	0.247713	0	0	0.2328	0.476498	0.0773954	1.03022	-1.57643
LY9	0	3.15732	1.82112	2.03444	1.55724	4.85439	13.8075	1.76054	1.5767	1.88443	1.90221	1.70647	2.14253	6.80749	1.76745	1.66735	-0.277503
LOC118149151	0	0.82602	0	0	0.263375	0.326429	0.977547	0.421115	0.262685	0.262937	0	0.302356	0.272349	0.57503	0.206995	1.0754	-0.394197
LOC118149295	1.45928	0	0	0	0	0	1.46175	1.25941	0	1.76929	3.17509	0	0	0.907054	1.2361	9.82663	10.2727
OLFML2B	1.63729	2.19278	3.25445	3.35875	1.87935	9.58749	14.4699	2.93338	2.54387	6.48303	3.42711	2.88952	2.67133	8.99692	3.83588	1.75149	0.521835
SPATA46	0	0.251022	0.178201	0.123237	0	0	0.371338	0.831831	0.299356	0.119857	0	0.137826	0.138115	0.401056	0.13926	1.53112	0.0118252
TEX35	0	0.664972	1.02281	1.14261	1.93473	3.5476	3.41014	1.97756	0.0793011	1.05836	0.427339	0.912774	1.19128	2.97844	0.619444	1.32132	-0.94235
CLEC20A	0.752135	0.127325	0.301293	0.312544	0.395824	1.16986	0.791079	0.519293	0.303682	0.547152	0.409121	0.908817	0.284246	0.826744	0.542193	1.53698	0.929256
LOC103789338	0	0.378166	0.287442	0.275672	0.34529	0.482298	0.800143	0.73612	0.377184	0.476036	0.67016	0.509651	0.321642	0.672854	0.508258	1.0625	0.65846
KIAA0040	0.387103	2.91909	3.04496	3.05629	2.06569	13.9312	9.28857	1.65523	1.80452	3.72627	1.91421	1.24295	2.77151	8.29165	2.17199	1.58064	-0.351511
LOC118149290	0	0.0951499	0.0900626	0	0.0455076	0.0564024	0.112604	0.873153	0.136165	0.0908637	0.0611473	0.104486	0.05768	0.347387	0.0981655	2.56975	0.756969
LOC118149330	3.06163	0.647859	0.613221	0.636119	1.85912	1.53614	2.30011	5.28457	1.85425	4.33072	3.33073	1.42285	0.939079	3.04027	2.73464	1.69382	1.54102
LOC118149361	2.60239	11.0136	12.5097	3.2442	7.3745	9.14001	10.4272	38.181	12.6089	14.7245	11.3245	22.9791	8.5355	19.2494	15.4092	1.17317	0.852171
LOC118149340	14.6384	24.7806	37.5291	56.7736	24.4939	36.2336	75.2712	110.332	60.6802	78.8811	75.3786	79.8221	35.8943	73.9456	73.6905	1.04269	1.0377
LOC118149346	8.95903	42.2489	68.7008	37.2286	33.1593	21.8333	107.69	163.475	50.6422	116.899	97.4648	166.544	45.3344	97.6663	107.887	1.10724	1.25083
LOC118149359	15.6143	22.3661	39.4537	34.9376	29.1738	28.9266	51.7348	118.171	38.7966	85.4342	71.8669	44.6557	31.4828	66.2775	60.1884	1.07393	0.934899
LOC118149342	26.3374	21.4964	29.3903	42.9955	23.6085	35.8678	77.2616	109.591	33.4211	69.1872	66.5143	81.3084	29.3727	74.2402	62.6077	1.3377	1.09184
LOC118149344	0	5.14922	9.74782	7.58386	4.10454	11.1918	26.4065	35.0017	3.27503	23.7668	20.9576	28.2723	6.64636	24.2	19.0679	1.86421	1.52037
LOC103789134	0.222532	0.34532	0.594285	0.400709	0.0900855	1.19096	0.705878	0.320087	0.149749	0.119914	0.524531	0.241311	0.3576	0.738975	0.258876	1.0451	-0.464551
LOC108588950	40.5841	0.151217	0.667947	0.272206	0.0964302	3.52573	11.4234	0.256973	0.0961776	1.05897	0.583068	0	0.29695	5.06869	0.434553	4.08875	0.547779
LOC118149246	0	0	0.113313	0.117544	0	0.354814	0	0.183093	0.114211	0	0	0	0.057714	0.179302	0.0285527	1.61864	-0.990415
PRRX1	464.354	0.0253672	0.0720328	0.124538	0.0727946	0.300741	0.090062	0.15519	0.0484026	0.048449	0	0.0557125	0.0736831	0.181997	0.038141	1.29297	-0.932099
F5	0.0216505	0	0	0	0	0.0543143	0.0433743	0	0	0.0874998	0.0235534	0	0	0.0325628	0.0277633	5.06879	4.84616
LOC118149264	0.0245392	0.0103853	0.0294901	0	0.0695379	0.0984981	0.159775	0.0529454	0	0.0793397	0.0934363	0.0456172	0.0273533	0.10374	0.0545983	1.88522	0.971522
GPR161	16.7458	2.44804	4.03867	3.76751	2.57655	6.23213	11.4522	2.36305	1.96945	4.39704	3.72836	1.82025	3.20769	6.68247	2.97877	1.05861	-0.106782
ADCY10	0.0211233	0.0178792	0.0253849	0.0263328	0.0256534	0.201368	0.0317386	0.0911503	0.0682299	0.0426846	0.114899	0.0589006	0.0238126	0.108086	0.0711786	2.13632	1.5405
STYXL2	0	0.379689	1.5274	0.528144	0.0605315	3.11346	2.49009	0.548447	0.120746	0.407908	0.244004	0.208472	0.623941	2.05067	0.245282	1.715	-1.34341
LOC118149268	0.0517287	0	0	0	0	0	0	0.0223218	0.020886	0.0731711	0	0.0480805	0	0.0074406	0.0355344	3.07734	5.19118
LOC118149113	0.351938	0.943314	1.12785	0.974968	0.902321	1.64809	2.40898	2.48049	1.18415	1.42235	2.48866	1.47203	0.987112	2.17919	1.6418	1.1417	0.733408
DDR2	197.854	0.5915	0.332426	1.21601	0.265217	3.50626	1.57501	0.150777	2.90974	4.32467	5.08414	4.42498	0.601288	1.74402	4.18588	1.53471	2.79735
LAMC1	215.434	127.334	159.529	180.298	135.268	407.523	411.497	137.987	150.454	204.612	144.775	136.044	150.607	319.002	158.971	1.08277	0.0779759
RGL1	88.5444	2.07517	3.03148	4.6758	2.14563	18.9138	31.3156	1.29644	1.27027	3.56246	1.41839	0.777159	2.98202	17.1753	1.75707	2.52557	-0.762782
LOC118149208	0	0	0.249197	0	0	0	0.311569	0.402659	0.251173	0.251414	0	0.289106	0.0622993	0.238076	0.197923	1.91721	1.65195
PTGS2	50.258	5.39295	5.58104	9.65848	6.3829	14.0148	31.9283	0.762497	0.658571	4.38095	2.73562	0.979121	6.75384	15.5685	2.18856	1.20473	-1.62528
PLA2G4A	20.2931	3.60154	4.5131	5.4261	0.697374	16.889	35.5817	0.713627	1.32154	11.042	2.45505	0.992732	3.55953	17.7281	3.95282	2.31596	0.151157
LOC103789070	0.0978954	0.372874	0.549015	0.589855	0.11889	0.638532	3.2115	0.190096	0	0.395642	0.532499	0.0909913	0.407659	1.34671	0.254783	1.72154	-0.675977
LOC103789167	0.136132	0.0720157	0.0204496	0.0848528	0.0688862	0.0683024	0.238634	0.286373	0.0687058	0.151298	0.175865	0.0632655	0.0615511	0.19777	0.114783	1.66799	0.888323
LOC118149217	0	0	0	0	0.0627394	0.0777597	0.0776216	0.100315	0.2503	0.156588	2.69764	0.360127	0.0156849	0.0852322	0.866164	2.36969	5.69969
LOC118149252	0	0	0.301875	0	0.305068	0	0	1.36578	0.121707	0	1.88559	0.420264	0.151736	0.455259	0.606891	1.57882	1.99278
CNIH3	0.919932	0.571012	1.09734	1.98781	1.0924	4.20537	3.58357	1.04093	1.35366	1.12363	0.978549	0.855053	1.18714	2.94329	1.07772	1.30922	-0.13938
DEGS1	294.145	29.1555	32.6276	48.5563	31.3671	127.132	92.2555	28.9036	23.7529	43.5144	57.488	29.115	35.4266	82.7637	38.4676	1.22414	0.118805
TLR5	0.229987	0.179692	0.170084	0.117624	0.0716179	0.639099	0.177212	0.24429	0.114289	0.057199	0.0769849	0.147992	0.134754	0.353534	0.0991162	1.38492	-0.439324
HLX	5.8117	1.56389	2.2877	4.02036	0.163193	18.2373	25.4398	0.173954	0.488296	5.89232	0.146185	0.624488	2.00879	14.617	1.78782	2.86263	-0.168033
LOC100385783	0.154292	0	0	0	0.124921	0.154828	1.08187	0.266317	0.124594	0.374139	0.335706	0.28682	0.0312302	0.501005	0.280315	3.96122	3.1257
LOC118149476	0	0.0457312	0.216431	0.224512	0.21872	0.108433	0.541203	1.02583	0.261776	0.960766	3.35032	0.502184	0.176349	0.558488	1.26876	1.65752	2.8399
LOC108589161	0	0	0	0	0.0409391	0	0.303901	0	0.0816637	0.163484	0.220035	0.187994	0.0102348	0.1013	0.163294	3.18677	3.87024
TGFB2	4.21519	0.481549	0.776936	1.28952	0.544372	4.76182	5.51753	0.502157	0.918832	0.888359	0.56266	0.19229	0.773093	3.59383	0.640535	2.21535	-0.270978
LOC118149529	0.142178	0.0534857	0.0506261	0.0262582	0	0.0951148	0.158243	0.0545353	0.153082	0.0383073	0.223419	0.117467	0.0325925	0.102631	0.133069	1.62525	1.99676
LOC100401510	0.472445	1.09969	0.189254	1.37425	0.573767	0.474087	2.1296	3.46575	1.43066	1.90937	1.6704	1.7565	0.809241	2.02315	1.69174	1.32089	1.06293
PROX1	0.155075	0.123967	0.110437	0.336521	0.139506	0.233421	1.00969	0.148705	0.264366	0.236765	0.178077	0.160153	0.177607	0.46394	0.209841	1.38025	0.23936
BATF3	0	0	0.26364	0	0	0.495319	0	0	0	0.132992	0.536988	0.152931	0.0659099	0.165106	0.205728	1.31181	1.62744
FAM71A	0.72255	0.122317	0.492052	0.2402	0.117001	2.10268	0.579019	0.187075	0	0.321219	0.157212	0	0.242893	0.956258	0.119608	1.97266	-1.01593
ATF3	60.3859	27.4928	51.4392	49.7283	29.5296	126.923	122.527	13.0659	26.5626	32.2894	22.9085	20.3081	39.5474	87.5054	25.5171	1.14577	-0.632097
LOC108590433	0	0	0	0	0.105879	0.0656138	0.196492	0.169292	0	0	0	0.0607752	0.0264698	0.143799	0.0151938	2.39813	-0.762408
LOC108589163	0.141562	0	0.141769	0.176475	0.171922	0.390649	0.602658	0.733037	0.0571572	0.171636	0.269508	0.0657892	0.122542	0.575448	0.141023	2.22219	0.201124
LOC100405217	4.59245	1.61965	0	0.636119	1.23941	0	6.51698	5.28457	1.54521	1.70136	0.832682	1.77857	0.873795	3.93385	1.46445	2.16929	0.74433
LOC118149472	0	0.306821	0.254115	0.112973	0.238459	0.454689	0.363105	0.625684	0.585439	0.384562	0.443646	0.842316	0.228092	0.481159	0.563991	1.07358	1.3023
DENND1B	7.85532	1.20822	1.38217	1.86319	0.744481	5.17599	4.33345	0.695323	1.78915	2.41377	1.2671	0.927927	1.29952	3.40159	1.59948	1.38755	0.299425
LHX9	1.12137	0	0	0.00904812	0.0176293	0.0218499	0.0872445	0.0375838	0.0175832	0.0528	0	0	0.00666937	0.0488927	0.0175958	2.70165	1.2778
LOC118149544	0.515324	0	0.0688102	0.142759	0	0	0.387148	0.0741236	0.0693558	0	0	0	0.0528924	0.153757	0.0173389	1.52185	-1.55517
LOC118149513	1.24582	0	0	0.115043	0	0	0.277318	0	0	0.223776	0	0	0.0287607	0.0924395	0.055944	1.65062	0.936136
TNNI1	1.7502	1.85177	1.70268	1.35067	1.67008	12.6703	2.50453	1.72627	1.36285	2.77884	0.952018	1.33627	1.6438	5.63371	1.60749	1.77643	-0.0322007
LMOD1	46.5187	0.819954	1.47303	1.41302	1.02442	5.51515	2.11897	0.528926	1.27717	0.575278	0.107538	0.6799	1.18261	2.72101	0.659972	1.20148	-0.840531
LOC118149560	0	0	0.0522108	0.0541604	0	0.130789	0.0652786	0.112485	0.105249	0.158025	0	0.181717	0.0265928	0.102851	0.111248	1.91215	2.02433
LOC118149562	0.14369	0	0.191867	0.238837	0.193896	0.144189	0.4318	0.4547	0.15471	0.193573	0.937917	0.0890375	0.15615	0.343563	0.343809	1.13263	1.13366
LOC103789268	0	0.0244701	0.0579046	0.0120133	0	0.058021	0.0723975	0.124752	0.0466909	0.116839	0.0314511	0.107485	0.023597	0.0850567	0.0756164	1.8068	1.63917
PRELP	73.2835	0.353808	1.72012	1.80014	0.153833	3.45098	5.51937	0.491932	0.61372	1.64328	0.289382	0.141281	1.00698	3.15409	0.671915	1.64622	-0.582966
LOC118149533	0	0	0.137243	0	0	0	0.171594	0.295681	0.0691656	0	0.13977	0.0796111	0.0343108	0.155758	0.0721367	2.15036	1.05049
PLEKHA6	0.032988	1.99641	1.41835	1.98308	1.72715	9.85907	5.92587	1.39027	1.39408	2.75528	1.03475	1.17536	1.78125	5.72507	1.58987	1.68385	-0.163882
LOC108589123	0	0.238849	0.150719	0.0781736	0	0.283167	0.282664	0.162357	0	0.0760299	0	0.0874284	0.116936	0.24273	0.0408646	1.04728	-1.4942
SRGAP2	22.9248	6.7987	13.1567	13.541	8.04806	29.8671	26.7074	6.19202	4.37993	11.8007	5.15432	4.50338	10.3861	20.9222	6.4596	1.01031	-0.685056
CD55	9.80414	0.746616	1.72619	1.80267	0.269278	3.54059	4.02679	0.524151	1.24944	4.14933	1.21131	0.698909	1.13619	2.69718	1.82725	1.24651	0.68499
CD34	1007.74	2.10596	1.93949	2.85021	1.47	11.9438	20.6119	1.62497	3.31241	2.28286	1.9752	1.18755	2.09141	11.3935	2.18951	2.4451	0.0660958
PLXNA2	3.37014	3.365	6.4618	5.19364	1.04569	20.0076	21.1445	1.50362	1.80344	7.33486	0.907441	0.612737	4.01653	14.2186	2.66462	1.8235	-0.591838
LOC100399763	0.252966	0.0267645	0	0.131398	0.0512029	0.0951919	0.22172	0.300187	0.0255344	0.127794	0.0344	0.176344	0.0523412	0.2057	0.0910182	1.95421	0.786667
CAMK1G	3.16827	0	0.0423054	0.153598	0.106882	2.75538	0.290917	0.0455721	0.0213204	0.25609	0	0.098161	0.0756963	1.03062	0.0938929	3.74962	0.307143
G0S2	1.05832	1.9983	3.91336	7.64536	2.70241	27.1218	17.288	2.66984	1.70923	10.331	2.12555	5.52376	4.06486	15.6932	4.92239	1.9486	0.276094
HSD11B1	5.33544	0	0	0	0	0.21853	0	0	0	0	0.118457	0.101207	0	0.0728432	0.054916	6.20639	5.80519
LOC108589196	1.55491	0.254732	0.361668	0.270958	0.121831	0.679492	0.854137	0.324663	0.121512	0.72977	0.600237	0.279726	0.252297	0.619431	0.432811	1.29244	0.776236
OR2T11	0.0431096	0.0729781	0	0.0358278	0.139613	0.346076	0.259096	0.14882	0.139248	0	0.0468987	0	0.0621048	0.251331	0.0465366	1.99949	-0.408711
LOC100389873	0	0	0.287579	0	0	0	0.359558	0.154893	0	0.435206	0	0	0.0718948	0.171483	0.108801	1.24257	0.591009
LOC108589200	0.670142	0.992643	0.134224	0.696181	0	1.00871	1.67819	2.02424	0	1.62502	0.546783	0.31144	0.455762	1.57038	0.62081	1.78252	0.445031
LOC103789330	0.160435	0.0848724	0.0482007	0.0333337	0.0649473	0.221364	0.0602649	0.103845	0	0.0648393	0.065451	0.07456	0.0578385	0.128492	0.0512126	1.13802	-0.172364
LOC118149461	0	0.0889389	0.168367	0.0873272	0	0	0.210508	0.362737	0.339405	0	0	0	0.0861584	0.191082	0.0848512	1.14001	-0.021802
KIF26B	4.37281	0.918237	1.22632	1.92979	0.586559	4.88758	5.36642	0.618826	1.08304	2.21921	1.40653	0.770063	1.16523	3.62427	1.36971	1.63624	0.233077
LOC118149426	0	0.164178	0.11655	0.161203	0.117783	0.0973204	0.291443	0.544049	0.156632	0.35276	0.42203	0.450718	0.139928	0.310937	0.345535	1.14629	1.29804
PLD5	0	0.480448	1.28849	2.30957	0.354252	4.03462	4.09853	0.581727	0.381972	1.16613	0.437404	0.0769401	1.10819	2.90496	0.515611	1.38951	-1.10235
OPN3	1.91601	0.518155	1.00638	1.46683	1.07496	3.07947	3.17753	1.68103	0.7383	1.13743	0.640029	0.583776	1.01658	2.64601	0.774884	1.37922	-0.391231
LOC103789356	0.401396	0.135901	0.192952	0.100078	0.194992	0	0.522699	0.519627	0.583444	0.648893	0.524012	0.447705	0.155981	0.347442	0.551014	1.15033	1.81412
GREM2	721.518	3.11195	7.22677	12.1232	1.13284	45.0789	11.5703	4.0594	1.80299	5.58258	2.3966	0.830111	5.8987	20.2362	2.65307	1.7783	-1.15243
CHRM3	0	0.0527429	0.159754	0.279651	0.0403608	0.418946	0.349542	0.0430223	0.0704463	0.171248	0.0203369	0.0463344	0.133127	0.270503	0.0770914	1.01737	-0.780364
LOC118149510	0	1.13375	0.536568	0.15903	0	4.70441	3.35433	0.0825715	0.309041	1.46935	0	0.177857	0.457338	2.71377	0.489063	2.56635	0.0965551
LOC118149535	3.59484	0.715944	0.643782	0.527227	0.20545	1.69757	2.41474	1.20449	0.785494	0.888801	0.828172	0.746883	0.523101	1.77227	0.812337	1.75849	0.634009
KCNK1	30.5242	3.27339	4.26027	5.73942	4.1935	13.8599	9.47715	3.39723	4.62865	5.80531	4.20724	3.20944	4.36664	8.91142	4.46266	1.02896	0.0313717
LOC118149454	0	0.203641	0	0.0666503	0.0649306	0.402378	0.160665	0.207637	0.0647606	0.129645	0.348982	0.223623	0.0838056	0.256893	0.191753	1.60454	1.18452
LOC103789387	0.114181	0.120807	0.0457393	0.0948945	0.0924461	0.257801	0.200156	0.147813	0.0922039	0.253804	0.807413	0.159193	0.0884718	0.201924	0.328153	1.18143	1.87925
LOC103788045	1.92539	0.105142	0.348321	0.258091	0	0.249301	1.05765	0.589627	0.551701	0.753041	0.202705	0.404104	0.177888	0.632192	0.477888	1.82358	1.42063
LOC103788936	0.661624	0.480012	0.151449	0	0	0.284538	0.378711	0.571003	0.15265	0.152796	0.102825	0	0.157865	0.411417	0.102068	1.3763	-0.62421
LOC108588850	0	0.185362	0	0	0	0.659267	0.438731	0	0	0	1.19121	0.508875	0.0463406	0.365999	0.425022	2.95463	3.16978
GALNT17	0.925868	3.61502	3.20639	6.14339	1.76524	17.6227	5.45991	4.12415	2.00179	3.89879	1.49462	1.20757	3.68251	9.0689	2.15069	1.30001	-0.775607
LOC103788163	0	0.060321	0	0.118456	0.0576997	0.393324	0.214159	0.246019	0.0575485	0	0	0	0.0591191	0.2845	0.0143871	2.2476	-1.9661
LOC118151641	0.137168	0.0774016	0.128211	0.0379995	0.037019	0.0917633	0.251901	0.197301	0.0369221	0.14783	0.298449	0.127494	0.0701577	0.180322	0.152674	1.34946	1.11078
NCF1	0.21244	0.13486	0.0851	0	0	0.426356	0.212799	0.366685	0.0857747	0.0858569	0	0	0.0549901	0.33528	0.0429079	2.58642	-0.350691
LOC118149236	0	0.0679154	0.16071	0	0.064964	0	0	0.51936	0.550748	0.583704	0.174581	0.372896	0.0733975	0.17312	0.420482	1.22676	2.50215
LOC118151942	0	0.978987	0.926644	0	0.468222	0.580318	0	2.99459	0	0.934887	0	0.537522	0.593463	1.19164	0.368102	1.00449	-0.687568
VGF	2.87236	0.398562	0.471566	0.978349	0.190621	0.945029	2.07537	0.0812766	0.722463	0.685095	0.461039	0.984755	0.509775	1.03389	0.713338	1.01872	0.48392
SERPINE1	2807.52	91.1643	195.908	507.434	75.286	439.234	1077.57	70.9257	79.7595	234.614	148.768	70.7354	217.448	529.243	133.469	1.28326	-0.70416
C2H7orf61	0.584806	0	0.140558	0.0486023	0.0946966	0.469471	0.234318	0.201883	0.0944486	0.283617	0.127241	0	0.0709643	0.301891	0.126327	2.07344	0.823182
LOC118151827	6.50596	0	5.21238	1.20156	1.75583	3.62699	5.79287	3.74324	2.91872	0.584304	0.786422	6.71903	2.04244	4.3877	2.75212	1.10279	0.430067
LOC118151981	3.00275	0	0	0	0.607788	0	1.50392	0.647868	0	4.24744	0	1.39549	0.151947	0.717263	1.41073	2.23148	3.20636
ARPC1B	298.555	43.8045	63.0217	77.953	43.2159	183.245	138.585	40.2677	22.9821	65.4619	13.0111	27.6195	56.9988	120.699	32.2687	1.0824	-0.820777
LOC118151744	0.553699	1.87466	1.33082	2.30085	2.68979	5.55623	1.66391	5.25646	2.23562	1.79021	4.81893	6.17579	2.04903	4.15887	3.75514	1.02089	0.873605
ZNF853	1.75124	1.05195	1.53882	0.923339	0.792793	4.23271	2.82937	0.617553	0.334534	1.64383	0.532627	0.595086	1.07673	2.55988	0.77652	1.24865	-0.471039
FOXK1	21.4658	4.79811	6.26017	9.53872	7.2992	21.3259	18.2311	5.64932	4.51805	6.77464	5.58151	4.16579	6.97405	15.0688	5.26	1.11138	-0.406867
FNDC9	0.131434	0.0556243	0.236926	0.245773	0	0.461616	1.21782	0.0567158	0.159203	0.37183	0.357465	0.366493	0.134581	0.578717	0.313748	2.0962	1.21504
LOC118150063	0	0.107102	0.20275	0.262902	0	0.063487	1.26748	0.109203	0	0.204554	0.344139	0	0.143188	0.480058	0.137173	1.73826	-0.0614761
LOC118150066	0.0371268	0.010475	0	0	0	0	0.0247932	0	0.00499678	0	0	0.0115028	0.00261875	0.00826438	0.0041249	1.3562	0.502031
LOC118150071	0	0	0	0.51157	0.249185	0.411789	0.46244	0.309887	0.745597	0.331694	0	0.0953555	0.190189	0.394706	0.293162	1.04943	0.621612
LOC108588414	0	0	0	0.247178	0.2408	0.895347	0	0.513359	0.240169	0	0	0.55288	0.121994	0.469569	0.198262	1.93581	0.696077
LOC108589463	0	0.577132	1.63883	1.70002	0.276026	9.23694	0.683003	0.882685	1.37652	1.10227	2.59622	0.31688	1.048	3.60087	1.34797	1.77973	0.362844
SLIT3	176.774	5.14888	9.61957	10.004	2.9907	23.8461	38.0496	2.18638	3.46061	14.3462	3.83699	2.7495	6.94079	21.3607	6.09832	1.62165	-0.186658
LOC108589567	0.173492	0.022592	0.0106921	0.0665478	0.0216103	0.147311	0.0534727	0.0806236	0.0538841	0.0647229	0.145186	0.0744262	0.0303605	0.0938026	0.0845547	1.59598	1.4479
CDKL3	0.129044	0.109226	0	0.0536232	0.0522397	0.194239	0.129262	0.111369	0.521028	0.495451	0.421158	0.119943	0.0537722	0.144957	0.389395	1.41403	2.83342
LOC103789105	0	1.53802	1.15459	1.30185	0.811685	6.47618	1.12975	0.594833	0.101195	0.303876	0.68165	0.174716	1.20153	2.73359	0.315359	1.18525	-1.92644
PITX1	3.0671	0.0524457	0.173746	0.257477	0	2.20728	1.08616	0	0	0.651082	0.337038	0.115183	0.120917	1.09781	0.275826	3.17198	1.18308
LOC100394084	90.8823	34.8041	51.6298	61.4538	30.2021	183.92	136.125	23.4228	22.7966	55.142	9.36176	17.6618	44.5225	114.489	26.2405	1.36259	-0.762713
CXCL14	164.687	0.133296	6.15076	2.97754	0.956278	130.176	37.5047	3.43178	3.30641	6.74646	1.37059	1.97607	2.55447	57.0376	3.34988	4.48028	0.390953
SLC25A48	0.348923	0	0.0698866	0	0	0.131301	0.131068	0	0	0.0705082	0.189796	0.0810788	0.0174716	0.0874563	0.0853457	2.25965	2.22481
TGFBI	826.704	9.71372	50.2222	94.9127	3.18763	79.856	239.17	11.0369	12.5367	45.004	9.44719	7.05931	39.5091	110.021	18.5118	1.4775	-1.0937
LOC103789230	0.0560255	0.0237107	0	0	0.0453606	0.11244	0.0561204	0.0967037	0.180967	0.135855	0.1219	0.312446	0.0172678	0.0884215	0.187792	2.29132	3.36942
WNT8A	0	0.716639	5.46228	3.18495	0.360788	9.43513	2.41039	2.80743	0.827638	2.26918	0.630215	0.248512	2.43117	4.88432	0.993886	1.00621	-1.28964
LOC118151930	4.73161	10.0124	9.47705	0	11.4927	11.8701	7.10944	43.898	6.68653	0.956134	15.4425	16.4922	7.74554	20.9592	9.89433	1.43603	0.353196
ECSCR	0.136013	12.894	10.5156	15.2037	7.26805	32.4836	30.2461	14.3795	20.8684	15.1166	3.18131	14.6648	11.4703	25.7031	13.4578	1.16397	0.230515
PCDHB6	0.240405	0	0	0	0	0	0	0.0345796	0	0	0.0871784	0	0	0.0115265	0.0217946	3.64691	4.51062
LOC100895392	0.642286	0	0.0270831	0	0	0	0.0677236	0	0	0.0546481	0.0367757	0	0.00677078	0.0225745	0.022856	1.6011	1.61822
LOC100894237	1.31573	0.0129496	0.0245144	0	0	0.0153523	0.0842878	0	0.0370631	0.0432818	0.0499316	0.0142202	0.00936599	0.0332134	0.0361242	1.7227	1.8405
PCDHB11	0.176533	0	0	0	0	0.0295244	0	0	0	0.095127	0	0	0	0.00984146	0.0237817	3.43849	4.63121
LOC100896400	6.62555	0.180904	0.721619	0.1015	0.370806	0.811923	2.79845	0.105402	0.184917	1.20928	0.199297	0.567583	0.343707	1.23859	0.54027	1.84642	0.650977
LOC118150294	8.04001	0.167342	0.33439	0.21908	0.0711424	0.639264	1.89238	0.0568753	0.266085	0.639216	0.191184	0.265434	0.197989	0.862841	0.34048	2.11808	0.779115
PLAC8L1	0.0824845	0	0.033042	0	0	0.165542	0	0.0711868	0.0666079	0.0666718	0	0.153334	0.0082605	0.0789097	0.0716535	3.10921	2.97187
LOC100410162	4.72093	2.44526	3.55646	2.92798	1.99671	2.68685	6.49346	8.81756	3.41396	3.92981	3.75609	4.84643	2.7316	5.99929	3.98657	1.13476	0.545236
HTR4	0	0.0112556	0	0.0221033	0	0.0400321	0.146524	0	0.0322148	0.0214971	0	0.03708	0.00833971	0.0621853	0.022698	2.75814	1.34331
ADRB2	0.120742	0.0102199	0.0580407	0.0401386	0.0293272	0.0424065	0.187467	0.0104204	0.0828762	0.0975949	0.0656771	0.101004	0.0344316	0.0800978	0.086788	1.19463	1.30899
LOC100405319	5.75363	0.174212	0.157402	0.241031	0.0908951	0.628996	0.834049	0.145334	0.128431	0.136116	0.193378	0.130435	0.165885	0.536126	0.14709	1.68641	-0.17238
NDST1	90.2627	13.6821	23.2109	32.4963	15.5344	124.684	68.0382	13.0088	10.1007	27.7375	7.25538	10.9152	21.231	68.577	14.0022	1.69151	-0.600483
LOC118151991	0.765408	0	1.83966	0.636119	0	2.3042	3.06682	1.32114	0	0.618675	0	0	0.618945	2.23072	0.154669	1.84794	-1.99366
SYNPO	22.1868	6.72137	16.7134	11.9288	2.85209	45.4863	46.5299	1.47371	1.35963	12.2387	2.83199	1.04331	9.55392	31.1633	4.36842	1.70558	-1.1288
LOC118150523	0.0469321	0.0198622	0.0376005	0.0390046	0.0379982	0.541595	1.01075	0.0607559	0	0.189675	0.280814	0.0436222	0.0336164	0.5377	0.128528	3.95996	1.90374
ANXA6	334.999	65.7719	86.4623	100.639	39.6782	251.106	235.502	47.5731	71.698	95.2171	42.9075	47.1542	73.1378	178.06	64.2442	1.28367	-0.187048
NMUR2	0.558402	0	0.0559218	0	0	0.280171	0	0.0602399	0.450921	0.789868	0.683417	0.25951	0.0139804	0.11347	0.545929	2.93382	5.1902
HAND1	0	64.4794	117.818	142.353	27.6884	715.554	338.602	30.4945	20.4826	147.936	8.51166	12.4331	88.0847	361.55	47.3408	2.03722	-0.895793
LOC118151620	1.18111	0	0	0	0	0.118522	0.236623	0	0	0	0	0	0	0.118381	0	6.89944	0
SGCD	16.673	0.0139796	0.0198483	0.0960839	0.0133721	0.165735	0.12408	0.0142539	0.0266742	0.0400496	0	0.0383782	0.035821	0.101356	0.0262755	1.475	-0.432922
LOC118150670	0.0645887	0.123006	0.181113	0.0670983	0	0.226846	0.307316	0.278711	0.208627	0.221878	0.210797	0.210117	0.0928043	0.270958	0.212855	1.53566	1.18891
GPR146	0.494489	0.244153	0.316935	0.397264	0.387014	2.06753	0.495326	0.689929	0.39931	0.812709	0.340703	0.559198	0.336341	1.08426	0.52798	1.68576	0.649004
LCP2	0.0772986	0.147212	0.0774115	0.224846	0.15646	0.310269	1.0453	0.266845	0.0312101	0.0937201	0	0.107771	0.151482	0.540804	0.0581752	1.82913	-1.36558
KCNIP1	0	0.673873	0.179393	0.537599	0.100717	2.59645	4.83478	0.171774	0.120544	0.925055	0.135331	0.0924991	0.372896	2.53433	0.318357	2.76147	-0.227465
GABRP	0	1.49152	1.08909	1.91082	0.597859	88.6494	7.37994	0.593833	0.487876	6.70116	0.0365149	0.530359	1.27232	32.2077	1.93898	4.66078	0.607443
LOC118151331	0.107123	0.108806	0.102989	0.0712229	0	0.0859966	0.193149	0.443765	0.0692035	0.20781	0.326309	0.119482	0.0707545	0.24097	0.180701	1.75369	1.34043
LOC100401944	0.776648	0.250428	0.237038	0.64546	0.119773	0.259782	1.33365	0.510684	0.0597294	0.418507	0.482806	0.1375	0.313175	0.701372	0.274635	1.16067	-0.188805
NKX2-5	0	0.234055	0	1.22567	0	4.99471	1.56962	0	0.0744326	0.0745039	0.501379	0	0.364932	2.18811	0.162579	2.58069	-1.16159
STC2	11.2785	2.85696	2.8581	6.39718	4.16586	15.4345	19.6265	3.62351	18.8025	7.60807	14.5984	6.41484	4.06953	12.8949	11.856	1.66362	1.54245
LOC100409684	0.187372	0	0	0	0.101136	0.125349	0.062563	0.215611	0.100871	0.201935	0	0.348315	0.025284	0.134507	0.16278	2.36612	2.63951
LOC118151355	0	0	0.260619	0.27035	0	0.195857	0.423604	0.449189	0.052537	0.131468	0.35389	0.181414	0.132742	0.356217	0.179827	1.41734	0.435157
GFPT2	284.882	6.057	6.94983	6.29144	5.27216	21.2193	14.0366	3.55459	3.9577	10.0246	8.41075	3.48605	6.14261	12.9368	6.46978	1.07444	0.0748533
LOC108590080	0	0.654274	0	0.321208	0	0.775672	0.967869	1.08406	0.312101	1.7182	2.83813	1.25732	0.243871	0.942533	1.53144	1.94605	2.64574
FBN2	177.601	13.4088	26.8501	40.0851	5.07431	118.874	84.5721	12.7206	7.56354	39.0644	2.40599	7.67477	21.3546	72.0557	14.1772	1.75452	-0.590943
LOC118151397	0.289154	0	0	0	0	0.145079	0	0	0.116749	0	0	0	0	0.0483598	0.0291872	5.62527	4.91587
LOC103791420	0.273597	0.136223	0.219197	0.160505	0.0260606	0.339147	0.515877	0.277791	0.259923	0.169112	0.245119	0.329095	0.135496	0.377605	0.250812	1.47183	0.883487
PRDM6	0.871684	0.0945915	0.39395	0.631566	0.0361924	4.86699	6.22406	0.115737	0.198537	2.1318	0.194523	0.0415491	0.289075	3.7356	0.641602	3.68723	1.1475
PPIC	85.5477	7.36656	15.6828	19.0431	4.82854	90.856	102.928	3.81712	5.06936	28.7155	6.61215	4.61491	11.7303	65.8671	11.253	2.48922	-0.0599236
LOC118151962	11.333	0	0	0	0	1.2636	3.78405	0	0	0.50891	0	0	0	1.68255	0.127228	10.7173	7.00256
SNCAIP	0.665147	2.19568	2.94424	3.30294	0.632773	5.1728	15.774	0.358777	0.563976	8.33333	1.23014	0.200927	2.26891	7.10186	2.58209	1.64577	0.186465
LOC118151415	0	0	0	0	0	0	0.0314198	0.108282	0.101317	0	0.0682472	0.058309	0	0.0465672	0.0569682	5.57189	5.85719
LOC108590593	0	0	0	0.243925	0	0.147261	0.147	0.506604	0.237009	0.830327	0.15965	0	0.0609813	0.266955	0.306746	2.11209	2.31184
MCC	5.28276	3.12628	4.23238	5.97416	1.67988	12.0124	10.9888	3.33367	2.95883	4.94205	1.99307	1.96955	3.75318	8.77829	2.96587	1.22561	-0.339552
TSLP	1.53869	0.396377	0.69677	0.722788	0	2.01396	2.01038	0.346418	0.216091	0.108149	0.145559	0	0.453984	1.45692	0.11745	1.68002	-1.94154
TMEM232	0	0	0.00928708	0.0385355	0	0.0814254	0.0696693	0.0400168	0	0.0374787	0.0756647	0	0.0119556	0.0637039	0.0282859	2.32027	1.17662
EFNA5	16.3338	4.34438	4.07696	3.53648	2.61648	13.0449	9.53562	4.59369	2.50336	4.88149	2.1476	3.47945	3.64358	9.05808	3.25297	1.31361	-0.163548
LOC118151435	0	0	0.0322664	0.0334713	0	0.0202071	0	0.104274	0.0975668	0.0325534	0	0	0.0164344	0.0414937	0.0325301	1.28531	0.943515
LOC118151444	0	0	0.00656057	0	0	0	0.00820262	0.0141343	0	0.00661893	0.0089085	0.0304449	0.00164014	0.00744565	0.0114931	1.67759	2.24244
SLCO4C1	0	2.61631	2.40138	4.90426	2.95764	53.9753	11.3529	3.39519	1.51276	5.55527	1.38839	1.61063	3.2199	22.9078	2.51676	2.83037	-0.35532
ST8SIA4	3.33112	4.57343	2.984	6.16906	2.69702	12.7391	24.3952	2.11654	4.45854	4.1872	3.42417	2.57204	4.10588	13.0836	3.66049	1.67176	-0.165612
LOC118151453	2.26903	0.331949	0.336644	0.046562	0.181442	0.477872	1.17853	0.338463	0.452418	0.70192	0	0.130186	0.224149	0.664955	0.321131	1.56454	0.516763
LOC100400599	0.089583	0.303301	0.287084	0.33503	0.108795	0.179789	0.807612	0.618504	0.25319	0.506866	0.682198	0.666121	0.258552	0.535302	0.527094	1.04702	1.02477
LIX1	0	1.26759	2.17862	2.5875	0.159541	26.3384	11.7444	2.05774	1.20933	2.22985	0.557363	1.61175	1.54831	13.3802	1.40208	3.1105	-0.143037
ERAP2	2.30633	0	0.0262093	0.027188	0.0264865	0.0984826	0.0655385	0.0282331	0.0264171	0	0.106768	0.0304067	0.0199709	0.0640847	0.0408978	1.63393	0.998484
LOC118151460	0	0	0.0508111	0	0	0.127283	0	0.0273673	0.102428	0	0.0689956	0.0589484	0.0127028	0.0515502	0.057593	1.93923	2.09626
LOC118148848	0.162989	0	0.130581	0	0	0	0.244897	0.421994	0	0.131743	0.177314	0.151494	0.0326454	0.222297	0.115138	2.73048	1.78736
NR2F1	38.2722	0.0522281	0	0.0256408	0	0.278635	0.0309045	0	0	0	0	0	0.0194672	0.10318	0	2.34769	-4.35524
LOC100394448	0	0	0.142156	0	0	1.42442	0	0	1.00298	3.72892	2.5094	3.46335	0.0355389	0.474805	2.67616	3.70287	6.19513
LOC118151471	0.783327	0.663026	0.627577	1.08502	1.16273	1.17907	1.96163	3.15484	0.632553	2.11053	0.852177	1.45616	0.884587	2.09852	1.26286	1.24535	0.513126
LOC103791501	2.14992	0.0356812	0.067547	0	0.0682613	0	0.211133	0.0727628	0	0.0340739	0	0.0783645	0.0428724	0.094632	0.0281096	1.12418	-0.591818
LOC103791509	0.0107695	0.00303852	0	0.00895035	0	0.0036023	0.0215754	0	0	0.0116066	0.0078107	0.00333665	0.00299722	0.00839258	0.00568848	1.23253	0.742682
MEF2C	6.87178	0.535508	0.584857	1.19721	0.14185	5.65522	6.20092	0.218406	0.282957	1.29026	0.211778	0.126657	0.614857	4.02485	0.477914	2.70863	-0.36283
EDIL3	7.54978	0.726172	0.374916	2.35942	0.290475	1.34615	6.81256	0.928892	1.81387	1.41214	0.407274	0.666936	0.937746	3.0292	1.07505	1.69061	0.196942
HAPLN1	0.54755	17.1223	16.682	16.1799	16.6861	108.059	253.671	11.2757	7.20964	36.5376	10.3747	5.82447	16.6676	124.335	14.9866	2.89904	-0.153361
VCAN	581.852	5.04219	5.0666	11.9094	2.18375	70.9536	55.726	1.40404	2.3904	11.9388	1.23758	1.19948	6.05048	42.6945	4.19155	2.81872	-0.52946
ARSB	27.8195	7.92081	7.21373	7.61179	4.88986	19.4692	23.7337	2.9021	3.57293	9.03925	3.91094	3.88634	6.90905	15.3683	5.10236	1.15329	-0.437247
LHFPL2	27.9436	18.6254	12.4642	19.009	12.16	48.666	35.663	13.4524	9.41015	16.8312	8.91811	11.1233	15.5646	32.5938	11.5707	1.06628	-0.427765
LOC118152000	0.569866	1.44704	1.82623	0.947213	1.38416	2.85923	4.56665	5.40994	0.920356	3.22433	9.91925	3.70773	1.40116	4.2786	4.44292	1.60982	1.66418
CRHBP	0	1.15759	1.53397	1.10413	1.42365	3.60738	3.87496	0.977964	1.2937	1.83187	2.59307	1.41644	1.30484	2.8201	1.78377	1.11129	0.450767
LOC118151496	0	0	0.613221	0	0.309853	0.192017	0.383352	0.825715	0.154521	0	0.416341	0	0.230768	0.467028	0.142715	1.01391	-0.689469
LOC100387566	0.945176	0.40001	0.151449	0.628417	0	0.948461	1.04145	0.326287	0	0.0763981	0.616951	0.52711	0.294969	0.772068	0.305115	1.38515	0.0486265
F2R	153.165	24.0512	30.0813	41.7884	20.5016	78.1448	115.765	15.8612	15.5718	29.2184	16.6466	13.5649	29.1056	69.9236	18.7504	1.26445	-0.634346
F2RL2	67.2301	1.77376	3.76901	5.61582	0.605957	12.8318	33.8648	1.36565	1.10513	1.97041	1.0701	0.198755	2.94114	16.0207	1.0861	2.44509	-1.43638
ANKDD1B	0.0852775	0.0721809	0.102483	0.141746	0.189872	0.213935	0.640665	0.257591	0.154943	0.258485	0.231932	0.118895	0.12657	0.37073	0.191064	1.54296	0.590294
LOC118151504	0	0	0.729004	0.30249	0	0	4.55733	0	0	0.735488	0.989902	0	0.257873	1.51911	0.431347	2.55386	0.739945
ZNF366	0.164361	0.0397484	0	0	0	0.0471236	0.0470399	0.0810566	0.0474018	0.0948945	0.0255439	0.0218242	0.00993709	0.0584067	0.0474161	2.4414	2.14626
PIK3R1	45.4023	1.32067	4.76708	3.74241	1.70838	7.98275	11.4913	2.66527	1.37748	3.1889	1.54793	1.4728	2.88464	7.37976	1.89678	1.35488	-0.604579
ADAMTS6	5.38337	0.259144	0.817627	0.855226	0.179026	1.79216	4.23391	0.249549	0.377717	1.27859	0.296065	0.158095	0.527756	2.09187	0.527618	1.98481	-0.000376481
ELOVL7	0.890937	4.03988	2.4065	4.3792	2.59682	18.3149	5.48217	2.21885	3.70003	6.47097	1.7308	6.2581	3.3556	8.67198	4.53997	1.36953	0.436001
LOC118151538	0.0697223	0.044261	0.0558593	0.0362157	0.0211688	0.0612191	0.0873005	0.150432	0.0563022	0.105668	0.0379252	0.0243019	0.0393762	0.0996504	0.0560493	1.31778	0.498704
PDE4D	7.74727	2.36953	3.5958	4.47087	2.52028	13.6407	5.37472	3.56394	2.38153	3.44203	1.84474	2.56967	3.23912	7.52644	2.55949	1.21611	-0.339628
LOC118151539	0	0	0	0	0	0	0	0.0602668	0.0563903	0.0564444	0.0379846	0.227173	0	0.0200889	0.0944981	4.39841	6.5774
LOC118151546	0	0	0	0	0	0.0934322	0.186533	0	0	0.301037	0	0	0	0.0933216	0.0752592	6.55952	6.25284
ESM1	10.9591	1.12275	1.11332	2.1523	0.588119	0.887379	20.3102	1.30832	0.816109	1.04664	1.03075	0.851295	1.24412	7.50197	0.936198	2.59117	-0.409862
FST	28.2018	19.4983	22.2141	23.1596	8.95249	174.618	57.0306	7.39812	3.69788	35.5021	3.43258	4.56779	18.4561	79.6824	11.8001	2.1101	-0.645259
ITGA2	4.37977	14.6437	35.1477	73.0412	28.9577	68.5668	151.862	21.1192	20.1331	37.2059	35.0293	14.4793	37.9476	80.5161	26.7119	1.08525	-0.506511
ISL1	0	0.607427	2.55197	3.4111	0.254838	8.45209	5.87695	0.423763	0.437173	1.99461	0.136968	0.175533	1.70633	4.9176	0.68607	1.5265	-1.31322
LOC118151555	0	0.0303859	0.0215709	0.0298352	0	0.243161	0.12586	0	0.0144946	0.0580341	0.0195272	0	0.020448	0.123007	0.023014	2.53151	0.163032
FGF10	0.612959	0.0273065	0	0.0804348	0	0.258985	0.0646312	0	0.0521028	0.156458	0.175483	0.0899573	0.0269353	0.107872	0.1185	1.96247	2.09685
LOC118151564	0	2.20631	3.05612	1.37377	1.85306	10.3351	4.26682	0.877893	0.462052	2.15831	0.207492	0.590925	2.12231	5.15995	0.854694	1.28132	-1.31115
ANXA2R	0	0.0246481	0.0466606	0.0968058	0	0.175329	0.525053	0.150791	0	0.0470756	0	0	0.0420286	0.283724	0.0117689	2.7262	-1.75266
SELENOP	106.607	0.505163	3.73558	1.02302	0.211405	10.855	4.89474	0.386307	0.57231	2.65324	0.405798	0.450718	1.36879	5.37867	1.02052	1.97356	-0.423244
CCDC152	0.0650868	0.110182	0	0.108185	0.0526969	0.228595	0	0.224688	0.105118	0.263046	0.106211	0.181489	0.067766	0.151094	0.163966	1.1452	1.2624
GHR	3.00768	0.908773	1.28743	1.35914	0.667792	2.37597	5.04265	0.386597	0.849779	1.41382	1.26085	0.436186	1.05578	2.60174	0.990161	1.30035	-0.0924881
LOC103791628	0.397311	0	0.318313	0	0.643359	1.19607	0.198992	0.685784	0	0	0.432232	0.36929	0.240418	0.693617	0.200381	1.52469	-0.261608
LOC118151569	0.0544812	0.0922284	0.0872973	0.271671	0	0.109341	0.764029	0.376153	0.175979	0.176148	0.237079	0.0506389	0.112799	0.416507	0.159961	1.87531	0.500222
LIFR	6.8365	5.83168	6.09932	9.56653	7.79723	20.4891	20.0485	7.75294	8.29936	8.41193	8.21591	5.50522	7.32369	16.0969	7.6081	1.13603	0.0549586
EGFLAM	0.0688917	13.8344	19.9802	22.3867	15.1018	36.6741	143.572	11.0291	13.5045	36.6267	33.951	12.7746	17.8258	63.7584	24.2142	1.83859	0.441868
LOC103791629	0.79409	0.0235837	0	0.0231564	0.0225589	0.0559193	0.02791	0.120233	0.0449996	0.157649	0.0757794	0.0517955	0.0173247	0.0680206	0.082556	1.91323	2.18895
LOC118151861	0.743539	0	0.5957	0	1.806	4.47674	0	1.92509	1.20085	0	0	2.0733	0.600425	2.13394	0.818537	1.82774	0.446424
IL7R	3.27319	0.54726	1.91013	0.671678	0.196304	2.79796	32.3016	0	0.39158	3.23363	0.087923	0.525837	0.831342	11.6998	1.05974	3.81329	0.349828
PRLR	0.0339959	2.04302	4.43954	5.69307	1.36246	11.9911	34.7345	1.70169	3.1433	7.13072	1.57182	1.15334	3.38452	16.1424	3.24979	2.2535	-0.0585871
LOC118151574	0	0	0	0	0.023916	0.148208	0.207123	0	0	0.0477524	0.0321353	0	0.005979	0.118444	0.0199719	4.09717	1.58737
AGXT2	0	0.108732	0.102918	0.213522	0	0.451173	0	0.249447	0.259335	0.0519168	0.244564	0.0895502	0.106293	0.23354	0.161342	1.12828	0.597476
C1QTNF3	486.12	14.6737	12.8091	9.78863	1.34041	351.273	395.923	2.40856	2.92208	63.621	4.09102	1.75863	9.65295	249.868	18.0982	4.69391	0.906733
LOC108590685	0.17298	0	0	0	0	0	0.115515	0.0497624	0.27937	0	0.125456	0	0	0.0550925	0.101206	5.80974	6.67534
NPR3	381.656	0.0481411	0.015189	0.0157562	0.0306994	0.0570735	0.246879	0.245429	0.260261	0.0919449	1.01062	0.237891	0.0274464	0.183127	0.40018	2.69438	3.81793
CDH6	26.3241	7.04113	9.56472	13.3398	3.77691	16.5502	44.7961	6.10864	8.21334	15.5427	10.1221	7.03699	8.43064	22.485	10.2288	1.41514	0.278892
CDH10	0.0449074	0.114032	0.359784	0.39188	0	3.3347	0.584785	0.213161	0.217582	0.617074	0.146564	0.0417403	0.216424	1.37755	0.25574	2.66457	0.239796
LOC103791657	0.163216	0	0	0	0	0	0.21799	0.140861	0.0878668	0.351804	1.42049	0.202273	0	0.119617	0.515609	6.91429	9.01293
CDH12	0.0261722	0.088611	0.0209683	0.0978808	0.0423801	0.328289	0.419464	0	0.179644	0.126929	0.213544	0.0729791	0.0624601	0.249251	0.148274	1.97945	1.23404
LOC100405079	0.736524	0.623412	0.196693	0	0.397547	0	0.983696	2.3307	0.594759	2.18287	1.06835	2.05374	0.304413	1.1048	1.47493	1.85625	2.27279
IRX1	44.6604	0.189799	0	0.12424	0	0.300021	0.074872	0.193523	0.120717	0.0604163	0.243945	0	0.0785096	0.189472	0.10627	1.26038	0.43204
IRX4	0	0	0.0597788	0	0	0.149748	0.0996544	0.0214649	0.100421	0.201035	0	0.0462348	0.0149447	0.0902889	0.0869227	2.51736	2.46316
LOC100412603	0.169078	0	0.338649	0.245906	0.273784	1.52699	1.05852	0	0.580268	0.273329	0.413862	0.392883	0.214585	0.861837	0.415085	2.00083	0.948623
LOC103790953	0.15267	0.0161529	0.259918	0.237903	0.030902	1.3022	1.39547	0.0658796	0.662652	0.940942	0.76816	0.532135	0.136219	0.921185	0.725972	2.74858	2.40542
ABCC11	0.114307	0.0276434	0.0261654	0	0.0264422	0.0655452	0.0327144	0.0563717	0.22417	0.0791945	0.266472	0.0607116	0.0200628	0.0515438	0.157637	1.31883	2.91296
LOC118149814	1.48708	0	0	0.617944	0	2.23837	0	0	0	1.202	2.42667	2.7644	0.154486	0.746123	1.59827	2.26456	3.36256
SALL1	0	4.91421	6.82944	11.0468	1.45997	30.3502	24.1522	4.88095	2.92332	7.93917	1.84283	1.65066	6.06259	19.7944	3.589	1.70692	-0.756191
LOC118149837	0	0	0	0	0	0	1.46175	3.77822	0	1.17953	3.17509	2.71273	0	1.74666	1.76684	10.7712	10.7878
LOC118149737	0	0	0	0	0	0.0365405	0	0.0314265	0.29405	0.147166	0	0	0	0.0226557	0.110304	4.56411	6.79836
IRX3	13.7088	2.40159	4.4028	6.77634	1.01562	19.4808	12.8046	1.44345	0.627068	2.87279	1.39715	0.694009	3.64909	11.243	1.39775	1.62315	-1.38379
LOC118149693	4.46795	0	0.0269142	0.0558383	0.0543976	0.0674207	0.100952	0.0579848	0.0271275	0.0543071	0	0.0624488	0.0342875	0.0754524	0.0359709	1.1154	0.0672312
MMP2	972.923	80.2474	120.944	109.917	59.8812	319.964	419.646	59.954	48.8982	130.201	151.101	36.3451	92.7473	266.521	91.6364	1.52286	-0.0173844
LPCAT2	5.25776	1.37131	1.7878	1.46078	0.890979	4.63186	3.96531	2.04457	0.814591	2.18668	2.07845	1.43483	1.37772	3.54724	1.62864	1.36378	0.241223
CAPNS2	0	0.180551	0.213622	0	0	0.214052	0.427343	0.0920469	0	0.0431044	0.174044	0.1487	0.0985432	0.244481	0.0914621	1.30221	-0.10646
LOC118149764	0.0814518	0	0	0	0	0.122602	0	0.140591	0.065774	0	0.0443055	0.227122	0	0.0877312	0.0843004	6.47137	6.41448
SLC12A3	0	0.259424	0.389499	0.439178	0.744452	12.6206	1.54566	0.246272	0.298708	1.39246	0.40242	0.363466	0.458138	4.80416	0.614263	3.38758	0.422274
NLRC5	1.29698	0	0	0	0.0278786	0.0230353	0.0459887	0	0	0.0371096	0.0249731	0	0.00696964	0.023008	0.0155207	1.59093	1.05169
LOC118149697	0.0753587	0.127571	0	0	0	0	0.60389	0.260148	0.425976	0.243648	0	0.280176	0.0318927	0.288013	0.23745	3.13529	2.85785
DOK4	54.7862	60.6974	75.6186	126.705	56.7293	327.764	398.99	35.715	44.2031	84.943	50.0511	29.2575	79.9377	254.156	52.1137	1.66875	-0.617205
LOC118149746	0.106076	0.763171	1.31726	0.969735	0.730007	5.26899	7.54412	1.05279	0.47112	1.50045	0.346197	0.246486	0.945043	4.62196	0.641064	2.28884	-0.559187
ADGRG1	0.114244	0.821941	0.675025	0.545943	0.254366	2.10653	1.37325	0.197193	0.299827	0.346286	0.0310714	0.15928	0.574319	1.22566	0.209116	1.0923	-1.45317
LOC108589328	0	0.142571	0.0674741	0	0.272751	0	0.674898	0.218053	0.204027	0.272297	0.091622	0.07828	0.120699	0.29765	0.161557	1.29514	0.417625
PRSS54	0	0.118426	0.0747294	0	0	0.0467998	0.186867	0.0804998	0.0753219	0	0.101474	0	0.0482888	0.104722	0.0441989	1.10095	-0.124972
LOC108589345	0	0.0471507	0	0.0231481	0	0.167698	0.0279	0.12019	0.0449835	0.0450266	0	0.051777	0.0175747	0.105263	0.0354468	2.51622	0.972455
LOC118149800	0	0.978987	0.463322	1.44187	3.27755	4.64254	3.47572	4.49189	3.73597	5.60932	1.88741	3.76266	1.54043	4.20338	3.74884	1.44762	1.28256
LOC100894904	25.0414	0	0	0	0	0.0402378	0	0	0	0	0	0.0372704	0	0.0134126	0.00931761	3.84926	3.36704
CDH11	362.921	22.0078	63.8372	56.5671	8.95824	120.841	202.57	26.2176	24.0395	81.0008	12.2619	9.45114	37.8426	116.543	31.6883	1.62275	-0.256051
LOC118149735	0.664136	0	0.0760122	0.0985631	0	0.119008	0.261353	0.0204704	0.0191537	0.162963	0	0	0.0436438	0.13361	0.0455291	1.59226	0.0596715
LOC103789466	0.102929	0.217804	0.0824634	0	0.166671	0.723006	1.28879	0.133247	0.207793	0.124795	0	0.19134	0.116735	0.715014	0.130982	2.60445	0.164804
CDH5	0	1.4344	1.10229	1.46418	0.570561	4.66387	11.5297	0.492341	1.24653	1.16635	1.0587	0.436672	1.14286	5.56198	0.977062	2.28195	-0.225909
BEAN1	11.8212	0.217517	0.494129	1.19602	0.166452	1.28938	2.57419	0.044357	0.290527	0.913961	0.503227	0.143316	0.518529	1.30264	0.462758	1.32727	-0.163834
LOC118149666	14.987	1.08169	0.558469	1.35175	0.188125	4.19694	8.49535	0.401061	1.21961	1.97203	3.15973	1.07984	0.79501	4.36445	1.8578	2.45527	1.22352
TRADD	1.06774	0.190266	0.0787906	0.128437	0.181997	0.225569	0.478483	0.169749	0.102105	0.170339	0.305681	0.065292	0.144873	0.291267	0.160854	1.00258	0.149987
LOC118149841	0.729641	0	2.33826	0	0	0	2.92351	1.25941	4.7136	0	1.58754	1.35637	0.584565	1.3943	1.91438	1.25268	1.70973
LOC108589342	0	0	0	0.501036	0	0	0.301945	1.04059	0	1.58371	0.327929	0	0.125259	0.447512	0.47791	1.82876	1.92337
LOC103789476	0.26555	0.224767	0.21275	1.10347	0	2.66472	0.265999	0.229178	0	0.214642	0.57778	0.987286	0.385247	1.0533	0.444927	1.44869	0.207283
LOC103789478	0.338705	0	0.27136	0	0	191.694	1.01784	0.146157	0.547023	0.136887	0.368475	0.314818	0.06784	64.2859	0.341801	9.86706	2.31605
LOC100404129	0.555274	0.0469997	0.444868	0.092296	0.449573	0.445763	0.333729	0.862596	0.313877	0.314178	0.60408	0.412891	0.258434	0.547363	0.411256	1.07976	0.668172
LOC118149761	0.316079	0	0.253233	0.262689	0.639777	0.317178	0.949844	1.77311	0.12762	0	1.03158	0.881363	0.288925	1.01338	0.510141	1.80685	0.818044
ADAMTS18	0.0203232	3.47481	7.62012	4.94041	2.76436	26.4814	23.7268	1.53471	1.97757	11.2197	3.25009	1.91732	4.69993	17.2476	4.59118	1.87547	-0.0337653
MAF	4.60435	0.0107067	0.0912081	0.126152	0.0256035	0.482345	0.278756	0.0436671	0.0459656	0.112468	0.0550445	0.0117572	0.0634175	0.268256	0.0563089	2.06345	-0.168696
BCO1	0	0.145341	0.0458567	0	0	0.287181	0.0573342	0.19759	0	0	0	0	0.0477994	0.180702	0	1.89664	-5.60879
LOC118149781	0	0.0853107	0.113049	0.318306	0.130565	1.0114	0.444225	0	0.244169	0.472512	0.241226	0.074945	0.161808	0.485208	0.258213	1.5784	0.67097
LOC118149775	0.290769	0	0	0.241654	0	0	0	0.501887	0	0.235027	0.474489	0	0.0604135	0.167296	0.177379	1.45437	1.53832
SLC38A8	0	0.0449229	0	0	0	0.159775	0.0531637	0	0.107145	0.0428993	0	0.0493307	0.0112307	0.0709795	0.0498439	2.55708	2.05556
WFDC1	3.68079	0	0	0	0	0	0.388108	0.0835959	0.0782189	0	0.105377	0	0	0.157235	0.0458989	7.30592	5.55148
CRISPLD2	48.1249	1.01341	1.16979	1.62605	0.543793	1.75821	4.53398	0.781271	0.77818	1.13298	0.905408	0.732848	1.08826	2.35782	0.887355	1.11472	-0.294138
LOC108589266	0	0.147175	0.348266	0	0	0.436208	0.52252	0	0.140411	0	0.378323	0	0.12386	0.319576	0.129684	1.36035	0.0657637
LOC103789544	0.164154	0.180627	0.052606	0.0818555	0.0265812	1.05424	4.98229	0	0.0795346	1.71163	0	0.0610307	0.0854174	2.01217	0.463049	4.54201	2.42489
FOXF1	11.2678	1.47959	2.27105	2.66997	0.401637	20.6939	35.0675	0.0815471	0.152604	9.87147	0.668161	0.131738	1.70556	18.6143	2.70599	3.44733	0.6656
FOXC2	0.108058	0.228656	0.865723	0.942952	0.262464	0.921681	5.08731	0.0932572	0	0.393041	0.352665	0.251092	0.574949	2.03408	0.249199	1.82107	-1.20286
LOC118149731	0.0203895	0.0345164	0.0653419	0.0677818	0	0.163683	0.0816963	0.105581	0.0823249	0.115365	0.177453	0.113709	0.04191	0.116987	0.122213	1.45924	1.52177
LOC118149700	0	0	0	0	0	0	0	0.0441753	0	0.12412	0.0835275	0.0475762	0	0.0147251	0.063806	3.975	6.01806
DPEP1	0.626913	0	0	0	0	0	0	0.0721395	0	0.033782	0	0	0	0.0240465	0.00844551	4.64654	3.23963
LOC108589401	0	0.0763067	0	0.149848	0	0.542791	0.361218	0	0	0.145739	0.196151	0	0.0565386	0.301337	0.0854725	2.39355	0.587711
LOC118142876	126.824	9.16197	8.19413	163.273	7.52171	315.21	114.403	95.5507	157.232	101.236	119.473	116.85	47.0376	175.055	123.698	1.8959	1.39491
EPHA3	2.36087	0.137814	0.0869635	0.180422	0.0659124	0.163385	1.16884	0.0468393	0.0219132	0.285145	0.0295216	0	0.117778	0.459689	0.084145	1.95553	-0.480271
LOC108589403	0.798686	1.01404	0.319941	0	1.2933	1.20219	1.20006	1.72323	0.967433	1.29115	1.95499	2.59825	0.65682	1.37516	1.70296	1.06488	1.37312
LOC100410180	0	0	0.0566563	0	0	0.141926	0.0708368	0.122062	0	0.0571602	0.0769326	0	0.0141641	0.111608	0.0335232	2.89258	1.18691
CADM2	1.27487	0.115373	0.128476	0.113282	0.0779008	0.080459	0.433707	0.429029	0.369059	0.213871	0.174455	0.156504	0.108758	0.314398	0.228472	1.52285	1.06399
LOC100387089	0.134144	0	0.00977015	0	0	0	0	0.0420983	0	0.0197141	0.0265335	0.0566741	0.00244254	0.0140328	0.0257304	2.12657	2.95694
ROBO2	0.542673	1.58283	4.2361	3.71167	0.439371	16.5943	16.2637	1.07593	1.48639	5.31702	1.94663	0.940639	2.49249	11.3113	2.42267	2.18166	-0.0409731
NRIP1	8.45966	2.66044	3.84105	6.12551	3.41458	11.4984	13.2116	3.84577	3.15664	4.26916	2.90542	1.923	4.01039	9.51861	3.06356	1.2468	-0.388425
LOC118149935	0	0	0	0.208967	0.101787	0.378468	0.125932	0	0	0.101618	0	0	0.0776885	0.168133	0.0254045	1.10394	-1.57537
JAM2	107.607	7.16466	14.8035	8.72251	1.70926	8.25193	47.6513	1.54434	2.58152	14.4964	4.70274	1.56979	8.09999	19.1492	5.83761	1.24119	-0.472472
LOC118149967	0.196778	0.124918	0	0.0408848	0.0796597	0.148096	0.591333	0.0849128	0.198628	0.238582	0.214073	0.0914499	0.0613656	0.274781	0.185683	2.1447	1.58177
ADAMTS1	153.672	4.99454	5.67031	11.8759	6.42444	37.9062	23.5083	4.06243	6.39404	7.84055	2.70676	4.29705	7.24129	21.8256	5.3096	1.59157	-0.447571
SYNJ1	3.85783	2.47845	3.39574	3.72331	3.02863	7.59555	8.374	3.37997	2.64828	4.12415	3.87836	3.04142	3.15653	6.44984	3.42305	1.03069	0.116908
LOC108589405	0.123141	0.416919	1.08523	0.409363	0.598202	0.988554	1.9736	0.8502	0.397757	0.696741	0.267929	0	0.627428	1.27078	0.340607	1.01703	-0.87941
FAM243A	0.127724	0	0.0511644	0.10615	0.0517055	0.128168	0.223896	0	0.0515701	0.154859	0.0347377	0.0890375	0.0522549	0.117355	0.0825509	1.15213	0.64974
RUNX1	70.1051	2.00468	4.3815	7.0145	2.58	16.4205	10.9132	2.267	3.19916	5.88236	2.71713	2.68168	3.99517	9.86688	3.62008	1.30412	-0.142197
ERG	0.812188	0.220968	0.302111	0.265177	0.023485	1.38261	4.35838	0.0500675	0.0936941	0.492365	0.0788906	0.026961	0.202935	1.93035	0.172978	3.24343	-0.229208
LOC118149872	0.139059	0.168147	0.0318313	0.0330199	0	0.199346	0.119395	0.188591	0.0641673	0.0963433	0.12967	0.036929	0.0582495	0.169111	0.0817773	1.5216	0.482433
LOC118149910	3.30462	1.57337	1.98567	2.91807	2.50833	1.24354	5.79287	8.55598	2.00141	5.84304	4.94323	5.18325	2.24636	5.19746	4.49273	1.20985	0.999683
IGSF5	0	0	0	0	0.254879	0	0	0.475452	0.0635528	0.0636138	0.256856	0.365754	0.0637197	0.158484	0.187444	1.30113	1.54186
LOC103789678	0	0.0942005	0.0891639	0.0924934	0.0901069	0.223358	0.724625	0.480245	0.179742	0.179914	0.121074	0.206887	0.0914912	0.476076	0.171904	2.36683	0.902585
AGPAT3	25.8502	1.31301	2.42069	2.34753	1.0685	3.61279	9.90303	0.879195	0.691768	2.97558	2.44323	0.408881	1.78743	4.79834	1.62986	1.42414	-0.133058
LOC118149880	0.0453443	0.0575708	0.0181642	0.282637	0.0183563	0.0910038	0.0681317	0.48917	0.146466	0.788009	0.382306	0.210732	0.0941821	0.216102	0.381878	1.18961	2.00812
AMH	0	0.102571	0.0485437	0.251782	0.0735856	0.152004	0.242775	0.575213	0.0733928	0.367316	0.0329583	0.337907	0.119121	0.32333	0.202893	1.43298	0.763333
LOC118150374	0	0	0.947705	1.96618	1.91545	0	4.73962	5.10442	3.82087	0.956134	11.5819	1.09948	1.20734	3.28135	4.36458	1.44171	1.85315
SHD	0	0.868151	2.56188	1.90541	0.488485	14.5909	5.16725	0.260349	0.730808	2.36521	1.27991	0.336471	1.45598	6.67284	1.1781	2.19554	-0.305294
PRR22	0	0.0859878	0.0406952	0.0422148	0	0.203885	0.101762	0.0876751	0	0.0821143	0.110519	0	0.0422244	0.131107	0.0481582	1.61179	0.185586
ADGRE1	0	0.100581	0	0.0246895	0.0721575	0	0	0.358941	0.455801	0.120062	0.5171	0.11045	0.049357	0.119647	0.300853	1.26053	2.58358
ADAMTS10	36.7622	2.38332	4.59586	3.2849	0.835437	6.52858	10.3886	1.46409	1.96308	2.96864	1.31282	1.77187	2.77488	6.1271	2.0041	1.14249	-0.469269
LOC118150361	0	1.06583	0	0	1.01952	0	0	7.60723	1.01685	2.03564	1.3699	2.34082	0.521337	2.53574	1.6908	2.27992	1.69551
LOC118150388	1.56143	1.32163	2.50194	2.59536	0	2.35029	7.82038	10.1067	1.89133	1.89315	5.94535	7.98221	1.60473	6.75914	4.42801	2.07382	1.46375
LOC100415337	0.341608	0.192763	0.3193	0.153782	0.0691449	0.91412	0.541795	0.135125	0.310337	0.36816	0.371633	0.0661491	0.183747	0.530347	0.27907	1.5241	0.600232
ZNF709	2.00368	0.524651	1.18953	1.77305	0.455168	2.54586	3.03227	0.584708	0.733345	0.908822	0.784099	0.535935	0.9856	2.05428	0.74055	1.0588	-0.411921
DAND5	0.0463883	0.117793	0	0.0385526	0	0.372396	0.0929338	0.0800693	0.0749191	0.224973	0.100931	0.0862335	0.0390863	0.1818	0.121764	2.18908	1.61471
LYL1	0.397132	0.435008	0.0748636	0.232977	0.189138	2.03945	0.81901	0	0.339557	0.151059	0.432038	0.369124	0.232997	0.952819	0.322945	2.02723	0.469259
LOC100411508	42.1543	2.9647	3.17543	3.9579	1.09455	8.94114	23.0826	0.795494	1.66233	4.79309	1.00276	0.514042	2.79814	10.9397	1.99305	1.96665	-0.489282
PLVAP	0	2.38184	2.41946	1.31194	0.0555692	17.8725	29.7346	0.236935	0.221695	2.60741	0.373334	0.255175	1.5422	15.948	0.864403	3.36947	-0.834484
GDF15	7.9993	0.829754	0.722559	2.67227	0.317479	3.30528	2.90662	1.04908	1.48824	1.20441	0.298611	0.874723	1.13552	2.42033	0.966497	1.09118	-0.23229
TSSK6	0.106437	0	0	0	0	0.213614	0.0533087	0	0.1719	0.129049	0	0	0	0.0889742	0.0752372	6.49144	6.25242
LOC100393780	2.38527	1.90247	2.02125	1.44865	3.23106	2.66973	8.22472	11.4409	10.0012	11.3826	12.9247	10.1046	2.15086	7.4451	11.1033	1.7909	2.36746
LOC118150196	0	0	0	0	0.0270939	0	0.268166	0.144403	0.135114	0.270488	0.0728106	0.279936	0.00677347	0.137523	0.189587	4.15542	4.61575
LOC118150194	0	0.0361695	0.0171178	0	0	0.0214403	0.0428045	0.0737584	0.0345071	0.0518102	0.17433	0.0198592	0.0133218	0.0460011	0.0701266	1.71448	2.31217
LOC108587752	1.37473	0.187679	0.426346	1.3268	0.39495	0.311503	1.77685	2.41115	0.572968	1.0395	2.67754	0.94803	0.583943	1.49984	1.30951	1.3594	1.16376
LOC118150189	0	0.321957	0.152372	0.948367	0.769915	0.667966	0.381017	2.29792	0.15358	0.153727	0.827611	0.0883868	0.548152	1.11563	0.305826	1.02388	-0.839786
LOC118150188	0.323278	0.136815	0.1295	0.134336	0	0.162201	0.566694	0.348749	0.652634	0.783911	0.175846	0	0.100163	0.359215	0.403098	1.83218	1.99803
LOC118150286	0	0.0226036	0.0106975	0.011097	0.897286	2.251	1.95275	2.43147	0.970412	1.39226	2.1208	0.769465	0.235421	2.21174	1.31323	3.22641	2.47479
RHPN2	0.151559	12.8283	13.5843	20.8618	8.77363	76.2137	49.5107	9.56475	10.1887	20.5194	3.79223	8.0824	14.012	45.0964	10.6457	1.68628	-0.396362
LOC118150293	0.525735	0	0.280801	0.0728217	0	0.439635	0.263312	0.151242	0.212271	0.283299	0	0	0.0884058	0.28473	0.123892	1.67621	0.482246
OVOL3	0.426039	0.180305	0.21333	0.221296	0	0.534399	0.266725	0.275764	0.0860087	0.129137	0.231742	0.346493	0.153733	0.358963	0.198345	1.21807	0.365489
LOC118150143	0	0.082089	0.3108	0	0.0785217	0.389282	0.38859	0.502199	0	0.313564	0.844061	0.631005	0.117853	0.42669	0.447157	1.84739	1.91483
LOC103789922	0.861876	0.243171	0.690508	0.59691	0.523358	1.29731	1.295	1.11574	1.04397	1.16108	1.40644	0.400546	0.513487	1.23602	1.00301	1.26566	0.964571
LOC118150108	0.223189	0.226695	0.214575	0.222587	0.397547	0.44793	0.894269	1.07867	0.324414	0.216483	0.437051	0.705325	0.265351	0.806956	0.420818	1.60095	0.663293
ZNF546	7.35713	0.556387	0.526639	0.903503	0.245635	1.24314	2.07666	0.872776	0.204159	0.245226	0.880141	0.234992	0.558041	1.39752	0.39113	1.32288	-0.511623
LOC100398336	5.69415	0.725853	1.29164	1.93854	1.33308	3.7175	3.43602	1.45059	1.66198	1.58039	0.895609	1.05214	1.32228	2.86804	1.29753	1.11645	-0.0272373
LOC100409241	0	0.174496	0.165166	0	0.300444	0.661994	0.619518	0	0	0.533233	0.470981	0.191617	0.160026	0.427171	0.298958	1.41089	0.897463
LOC100896246	3.13181	1.0414	1.25455	1.11549	0.815028	1.68359	4.14547	2.31673	1.2645	1.98898	1.21681	1.35151	1.05662	2.71526	1.45545	1.36081	0.461638
LOC108589714	0.0532004	0	0	0.0663211	0.0215366	0.0266926	0.106581	0.0688705	0.107401	0.172006	0.694517	0.0494484	0.0219644	0.0673814	0.255843	1.5742	3.48342
APOC1	9.91835	257.251	236.685	134.596	72.5022	452.995	503.712	138.058	111.901	261.696	94.0281	91.7934	175.259	364.922	139.855	1.0581	-0.325555
GPR4	1.76087	0.777622	1.36475	0.954412	0.867801	2.97699	5.82838	1.05717	0.834616	1.08295	0.874531	0.604861	0.991146	3.28751	0.849239	1.72881	-0.222685
PTGIR	1.35805	0.336436	0	0.275283	0.053636	0.498576	1.1281	0.0571729	0.481459	0.267734	0.0720692	0.369447	0.166339	0.561283	0.297677	1.74852	0.835817
GNG8	1.39663	0.567427	0.805634	0.278572	0.452308	1.26133	3.52547	0.458028	0.609016	1.39982	0.850855	1.0385	0.525985	1.74828	0.974549	1.73092	0.888452
DACT3	28.5291	1.75266	1.065	1.82712	0.662318	9.79928	11.139	0.66187	1.19731	1.96299	1.47396	0.87915	1.32678	7.20006	1.37835	2.4392	0.0549791
INAFM1	2.57081	0	0.433612	0.281127	0.438197	0.135776	1.08428	0.583868	0.546312	0.382785	0.735993	0.37729	0.288234	0.601308	0.510595	1.05827	0.822765
C5AR2	0	0	0.198409	0.102909	0.300761	1.18042	0.372104	0.42746	0.44996	0.200174	0	0.057546	0.15052	0.659996	0.17692	2.12513	0.231722
LOC103789998	0.313289	0.053035	0	0	0	0.125751	0	0	0.0505974	0.202584	0.13633	0.116478	0.0132588	0.041917	0.126497	1.5897	3.16055
FGF21	1.31668	0	0	0	0	0	0.155166	0	0	0	0	0	0	0.0517221	0	5.72034	0
LOC118150310	0	0.069377	0	0	0	0	0	0.141477	0.0661884	0.132504	0.133754	0.0761843	0.0173443	0.0471589	0.102157	1.39247	2.49145
LOC118150365	10.1832	6.70393	7.252	1.8807	9.16087	10.2186	6.80033	25.3889	10.0506	15.5476	6.15461	9.46507	6.24938	14.136	10.3045	1.17746	0.721393
LOC118150367	5.44685	6.14713	8.00039	2.2634	5.88	6.37675	10.0028	19.5867	10.9961	14.6755	10.8636	16.0319	5.57273	11.9888	13.1418	1.10509	1.23756
RCN3	170.472	17.1734	22.0799	29.579	13.6892	67.7388	79.3047	11.71	12.8	19.133	15.4048	11.7079	20.6304	52.9178	14.7615	1.35894	-0.482907
LOC108589515	0.0578308	0.146848	0	0.240311	0.140467	0.232127	0.695145	0	0.373597	0.186977	0.188741	0.215009	0.131907	0.309091	0.241081	1.22228	0.865078
LOC100387822	0	0.0878745	0.116447	0.138051	0.168112	0.416718	0.415978	0.286716	0.184438	0.36923	0.316242	0.192993	0.127621	0.373137	0.265726	1.54044	1.05223
KLK15	0	0.184844	0	0	0	0.219141	0.328128	0	0.044087	0	0.0593941	0.10149	0.0462109	0.182423	0.0512428	1.95798	0.146112
KLK6	0	5.52946	4.20422	5.91878	1.95093	21.7619	16.3059	1.66366	4.10783	8.91605	1.39808	2.98624	4.40085	13.2438	4.35205	1.58925	-0.0160829
KLK14	0	0	0.0771727	0	0	0.09666	0.0964883	0	0.311138	0.155718	0.314375	0.179064	0.0192932	0.0643828	0.240074	1.68792	3.57041
FPR2	2.23062	0	0	0	0.0531176	0.131669	0.26287	0	0	0.0530293	0	0.0609794	0.0132794	0.131513	0.0285022	3.21412	1.04689
LOC118150208	0	0.324725	0.358591	0.318841	0.621228	1.66824	0.448343	1.10366	0.464701	1.39544	2.43462	0.832037	0.405846	1.07341	1.2817	1.40099	1.65663
ZNF432	4.48768	0.932264	1.03262	1.45096	1.10995	2.22224	3.00468	2.09325	1.60852	2.12149	1.75909	1.01285	1.13145	2.44006	1.62549	1.10806	0.522316
LOC103790041	0.360608	0.152613	0	0.299696	0.0729907	0.452326	0.0903046	0.778041	0.145599	0.218608	0.392303	0.167588	0.131325	0.440224	0.231024	1.73743	0.810192
LOC118150070	0	0	0	0	0	1.51501	0	0	1.70683	2.30508	2.91993	1.90223	0	0.505004	2.20852	8.983	11.1095
GALP	0	0	0	0	0.236963	0.146847	0	0.25259	0	0	0.477602	0.136018	0.0592409	0.133146	0.153405	1.15499	1.35791
LOC108589584	0.457132	0.221101	0.627839	0.542736	0.581606	1.37616	0.915812	0.901759	0.764654	1.31963	2.48655	1.03188	0.493321	1.06458	1.40068	1.10812	1.50364
LOC118152122	0.0935829	0	0	0	0.0378843	0.0469541	0	0.0201913	0	0	0.101808	0	0.00947108	0.0223818	0.0254521	1.15898	1.33697
LOC100895571	0	0.0767945	0	0.0754028	0	0	0.272645	0.156603	0	0	0	0	0.0380493	0.143083	0	1.88353	-5.28723
LOC103791716	0.116178	0	0	0.0965537	0	0	0.232749	1.00265	0	0	0	0	0.0241384	0.411801	0	4.03748	-4.65182
SORBS2	0.0487078	0.683197	1.26546	0.925263	0.360556	2.81392	5.42269	0.354307	0.230376	2.37346	0.439051	0.239298	0.80862	2.86364	0.820547	1.82304	0.0210973
CCDC110	0.157349	0.355158	0.0630317	0.348722	0.212328	0.578953	0.472848	0.475292	0.465898	0.25437	0.513539	0.511883	0.24481	0.509031	0.436422	1.05304	0.831483
LOC100410652	0.346908	0.0587262	0.111173	0.374803	0.0842613	0.661415	0.277996	0.119757	0.168081	0.252363	0.0754798	0.177343	0.157241	0.353056	0.168317	1.16186	0.0976045
LOC118152045	0	0	0	1.09509	0	1.6528	0	0	1.33005	0.798795	0	0	0.273773	0.550935	0.532212	1.00626	0.95647
LOC100393739	0.181773	0.307714	0	0	0	0.182405	0.364162	0	0	0	0.3955	0.337907	0.0769286	0.182189	0.183352	1.23311	1.24224
HPGD	0.418521	0.280445	0.223537	0.289855	0.197664	0.314982	1.18782	0.300998	0.647765	0.239621	0.645017	0.7618	0.247875	0.601266	0.573551	1.27498	1.20701
HAND2	18.4196	0	0.0260727	0	0	0.849069	1.23874	0	0	0.499788	0	0	0.00651818	0.695937	0.124947	6.5345	4.06629
PALLD	107.451	8.4262	30.0023	34.6851	20.9062	62.5525	86.8661	13.6046	9.86389	22.8189	10.8402	8.86237	23.5049	54.3411	13.0963	1.20904	-0.843752
LOC100410221	0	0.20152	0.349699	0.115423	0.0481906	0.298639	0.397478	0.90751	0.849137	0.721656	1.10079	0.442585	0.178708	0.534542	0.778542	1.57534	2.11697
LOC100391833	0.735657	0.155669	0	0.458545	0	0.55366	0.368451	0.158724	0.445544	0.297314	0	0.341887	0.153554	0.360278	0.271186	1.225	0.816486
CPE	3.54189	97.4583	129.834	202.41	87.658	463.009	258.665	109.033	115.521	153.334	109.424	89.7793	129.34	276.902	117.015	1.0982	-0.144481
LOC108590038	0	0	0.0214575	0	0.0433688	0.107503	0	0.184915	0.0432552	0.0432966	0.524461	0.298726	0.0162066	0.0974726	0.227435	2.51676	3.73075
NPY5R	0	1.21707	0.523638	0.950583	0.317505	2.68904	1.76769	1.21275	0.422231	1.083	0.995454	0.273374	0.7522	1.88983	0.693516	1.32791	-0.117025
NPY1R	0	17.4265	14.4227	23.0895	7.83538	60.5877	49.4307	18.818	6.68066	16.24	8.62752	6.09754	15.6935	42.9455	9.41143	1.45228	-0.737621
LOC118152425	0.69397	0.293696	0	1.1535	0	1.39276	0.347572	0.598918	0	0	0.754965	0.645027	0.361798	0.779751	0.349998	1.1057	-0.0477027
GASK1B	49.7924	0.998612	0.974156	1.10058	0.584826	3.96245	9.05645	0.581833	1.67211	0.836857	1.54544	0.548298	0.914543	4.53358	1.15068	2.30827	0.331035
NPY2R	0.107858	0.197804	0.921737	1.22507	0.116436	4.20306	1.29649	0.310285	0.203229	0.203423	0.195564	0.167086	0.615263	1.93661	0.192326	1.65266	-1.67251
FGA	0	0.842571	0.130208	0.540279	0.0328962	0.652348	5.82001	0.122729	0.09843	0.525463	0	0	0.386488	2.19836	0.155973	2.50486	-1.30363
MAB21L2	0.110976	0.281798	0.222276	0.299749	0.0898507	8.44956	2.94584	0.0718319	0.0448077	0.897013	0.0905475	0.0515746	0.223418	3.82241	0.270986	4.0906	0.277339
LOC118152184	2.32414	0	0.131129	0.0544101	0.238528	0.0985445	0.327899	0.226007	0.158602	0.185213	0.641008	0.273832	0.106017	0.217483	0.314664	1.02969	1.56055
EDNRA	13.8266	0.289761	0.365692	0.553214	0.153983	0.896983	0.914441	0.328274	0.445381	0.891615	0.786231	0.459611	0.340662	0.713233	0.645709	1.06382	0.920546
LOC118152189	1.2952	0.791762	0.807077	0.897015	0.233032	2.02175	2.30647	1.242	0.987793	1.97748	1.48732	1.67202	0.682222	1.85674	1.53115	1.44312	1.16513
LOC118152017	0.968973	0	0	0	0	0.0694529	0	0	0	0	0	0	0	0.023151	0	4.59401	0
TBC1D9	25.186	0.414579	0.681559	1.09265	0.375691	4.42352	2.94378	0.378217	0.260213	1.95868	0.462739	0.215648	0.641119	2.58184	0.724319	2.00804	0.175775
SETD7	39.455	3.46582	3.52265	5.09642	2.51009	11.5343	12.0314	2.47368	4.85744	5.10639	3.79698	2.9994	3.64874	8.67976	4.19005	1.25003	0.199518
LOC100392512	0.742125	0.251261	0.713481	0.0822359	0.280399	1.34047	0.941617	0.170794	0	0.759817	0.645883	0.183943	0.331844	0.817627	0.397411	1.29836	0.25941
PABPC4L	8.72895	0.462535	0.322593	0.645375	0.0931442	1.29874	1.75739	0.248216	0.929002	1.09262	2.44053	0.721779	0.380912	1.10145	1.29598	1.5294	1.76385
PCDH10	1.28365	0.0195768	0.00926507	0	0.0561783	0.104442	0.335937	0.019961	0	0.200971	0.14468	0.0107489	0.0212551	0.153447	0.0891	2.7949	2.01739
C3H4orf33	19.8277	3.12052	2.8544	2.88374	2.8595	6.93273	8.31691	2.75396	2.80197	3.95657	5.15668	2.44765	2.92954	6.0012	3.59072	1.03432	0.293509
LOC103791849	0	0.255882	0	0	0	0.15168	0.151411	0.130452	0	0.122178	0.411102	0	0.0639706	0.144514	0.13332	1.1633	1.04781
FAT4	18.4125	0.469324	0.865485	0.798488	0.414098	2.02417	2.56641	0.363025	0.729529	0.683864	0.514812	0.368759	0.636849	1.6512	0.574241	1.3731	-0.149048
TNIP3	0.683938	0	0.43836	0.341047	0.664494	1.16674	1.23317	0.236104	0.662753	0.856877	0.892863	0.603918	0.360975	0.878672	0.754103	1.28107	1.06078
NDNF	4.41944	0.0803017	0.0253361	0.105129	0.0384061	0.801279	2.16991	0.0955237	0.0638424	0.0894651	0.10321	0	0.0622931	1.02224	0.0641295	4.01495	0.0412618
LOC118152212	0	0	0	0.0213962	0	0.0775033	0	0.0444375	0	0.0208095	0	0.0239293	0.00534906	0.0406469	0.0111847	2.71359	0.940455
[truncated: 966 more rows]

## Sheet: Marmoset_ES_ntES_WT_FC2_down
Geneid	Fibro_1	ES15_IVF_1	ES17_IVF_2	ES37_NAT_1	ES13_NAT_2	ntES30_WT_1	ntES53_WT_2	ntES61_WT_3	ntES24_GFP_1	ntES50_GFP_2	ntES54_GFP_3	ntES55_GFP_4	ES_WT_average	ntES_WT_average	ntES_GFP_average	log2_FC_ntES_WT	log2_FC_ntES_GFP
[truncated: 2,366 more rows]

[truncated: 4 more sheets: Marmoset_ES_ntES_GFP_FC2_up, Marmoset_ES_ntES_GFP_FC2_down, ES_ntES_WT_GFP_common_up, ES_ntES_WT_GFP_common_down]
