# Supplementary material for: Derivation of embryonic stem cells from cloned blastocysts using improved somatic cell nuclear transfer in common marmosets
Source: Stem Cell Reports. 2025 Nov 13;20(12):102710. doi: 10.1016/j.stemcr.2025.102710 (PMC12744851; doi:10.1016/j.stemcr.2025.102710)
Supplement: Table S3. RNA sequencing data comparing control EB and ntEB [file mmc3.xlsx]

## Sheet: Marmoset_EB_RNAseq_tpm_sex_chr_
Geneid	EB13_NAT_1	EB37_NAT_2	EB17_IVF	ntEB30_WT_1	ntEB53_WT_2	ntEB61_WT_3	ntEB24_GFP_1	ntEB50_GFP_2
LOC100387375	0.0949162	0.0476844	0	0.0771193	0.200679	0	4.66553	1.56813
LOC118152095	0	0	0	0	0.0321973	0	1.52124	0.308774
LOC100385748	0.561117	0.0704741	0.135136	0	0.131817	0.0584991	0.0889719	0.105345
SLITRK6	3.81935	0.682956	0.093542	5.91715	7.93829	0.404934	0.595339	4.0106
LOC118152127	16.6746	19.7261	31.0619	5.00461	4.70369	22.5552	33.3355	6.21219
GPC5	4.58941	2.49634	3.10256	5.97183	9.30607	1.19917	2.56795	5.26041
GPC6	42.6691	27.7625	29.6612	73.8179	81.744	9.86971	61.078	93.1863
LOC108588276	0	0.213161	0.408743	0	0	0.176941	0.134555	0.0796582
LOC118147866	1.15596	1.59702	1.47549	0.469608	0.543115	1.22925	0.843139	0.694466
DCT	0.0662606	0.0443844	0.0638313	0.170483	0.0207546	0.0184213	0.0280171	0.0414661
TGDS	8.659	9.17486	7.81914	11.2283	11.2927	12.7223	10.3626	11.3106
GPR180	12.1662	11.3616	11.0416	13.8379	15.6109	6.00993	12.0075	13.3023
SOX21	0	0	0	0	0	0	0.313523	0.0742435
ABCC4	11.203	16.1753	6.35493	21.4771	17.5961	6.91125	22.4762	20.146
LOC100392244	0.211535	0.159408	0.20378	0.300776	0.298163	0.352857	0.402498	0.119141
CLDN10	0	0	0	0.539018	0	0.092218	3.15574	0.124549
DZIP1	20.0177	22.04	17.0992	65.4327	41.9743	5.04368	28.2157	22.7696
LOC118152162	0.0529605	0.106426	0.0510188	0.129091	0.0248829	0	0.201541	0.0397714
DNAJC3	98.1333	83.0215	102.629	116.495	109.149	105.569	70.7619	113.263
UGGT2	17.4903	13.0214	11.0933	40.0634	25.3669	5.06983	14.4277	23.4551
HS6ST3	1.27193	0.840783	0.92703	4.71846	0.424611	0.586251	1.49667	0.854625
LOC103789439	0	0	0	1.60926	0.186116	0	0	0
LOC118147868	1.34278	0.770961	0.184792	0.857219	0.180254	0	0	0.720269
OXGR1	0.379741	0.469602	0.619077	0.522143	0	0.0487259	0.222323	0.372916
LOC118152175	0.279842	0.421765	0.359443	0.151581	0	0	0	0.140101
LOC118148488	13.3522	9.17925	12.1856	0.57098	0	0.586116	0	2.11094
LOC118152172	0.458285	0.383725	0.536086	0.0354624	0.12304	0.718951	0.0138412	0.049165
LOC118151497	0.613133	0.616057	0.531588	0	0	0.971616	0.311103	0.184176
MBNL2	77.1441	70.1044	59.7015	44.0671	51.5791	86.2108	14.828	49.0741
LOC118152183	0.179777	0.505777	0.323281	0.155807	0.0900976	0.649745	0.182438	0.162007
LOC103791692	0.0846877	0.0709096	0.0135971	0	0.0265264	0.0235443	0	0.0423982
RAP2A	47.2983	37.4767	40.7869	74.0721	71.5951	27.637	39.4553	62.8699
IPO5	178.951	152.617	171.182	133.077	156.542	129.658	240.531	144.609
FARP1	55.8286	29.5564	44.8088	56.5072	50.344	38.626	57.7575	48.7139
RNF113B	0.0978714	0.122923	0	0.278321	0.160943	0.0408143	0.0310374	0.0367489
LOC108590755	0.173961	0.174791	0.0837916	0.212015	0	0.0362726	0.110335	0.0326596
STK24	57.9117	42.7475	57.7809	57.6857	42.3577	88.5242	74.7603	47.7862
LOC103791932	0.209015	0.280015	0.805406	1.07555	0.654689	0.697305	0.441891	0.313925
SLC15A1	0.85539	5.73822	0.630139	0.858533	0.5201	0.209832	0.893578	0.944656
DOCK9	68.1195	50.0696	57.5038	25.3853	29.7225	100.474	37.5052	39.3539
LOC118148374	0	0.543956	0	0	0	1.80611	1.37346	1.62621
LOC118152232	0	0.173685	0.0666092	0	0.0324867	0.173007	0	0
LOC118152235	6.11424	5.24236	3.80891	4.83533	2.98762	7.68326	2.99894	3.64264
LOC108590779	1.15696	3.1659	2.27651	1.60005	0.555152	4.16776	0.905541	1.05369
UBAC2	25.7397	27.3756	28.4673	29.8283	29.0389	25.6718	33.7034	26.1036
GPR18	0.116101	0.0583273	0.111844	0.282995	0.109097	0	0	0
GPR183	0	0.155416	0.149007	2.01081	1.48982	0.580534	0.588627	0.0580788
LOC118151498	0.118838	0.0597025	0	0	0	0.0991156	0.226119	0
LOC108589041	0.547457	0.137517	0	0	0.257217	0.2283	0.173612	0
LOC108590789	0.750022	0.102341	0.909845	0.473972	0.417647	0.780003	1.56218	1.05694
TM9SF2	216.827	209.84	244.271	193.696	225.296	263.861	189.034	223.653
LOC100409300	0.540707	0.72438	0.347255	0	0.338727	0.90194	0.685884	0.2707
CLYBL	2.75083	3.10067	2.79794	3.95955	2.11253	4.72835	5.73894	1.86653
LOC108590791	0.883742	0.355183	0	0.287216	0.332173	0.29483	0.44841	0.464561
LOC108590794	0.26625	1.3376	1.53893	0.86531	0.250189	1.33237	0	0.199944
ZIC5	0	0	0	0.0520095	0	0	5.50122	0.50474
ZIC2	0.0465365	0	0.179321	0	0	0.0388132	66.3512	2.20167
PCCA	13.8256	11.0513	13.2939	15.9312	8.47594	17.7038	30.5443	10.6527
GGACT	4.67986	3.84464	4.48088	4.0682	2.83369	5.88443	5.01616	2.67052
LOC118152252	0.0957002	0.0443799	0.0850998	0.0598125	0.00691749	0.0798176	0.616315	0.0884521
TMTC4	17.418	9.04716	12.8867	7.30093	8.58244	9.87978	14.5113	11.473
LOC118152262	0.179682	0	0.0865469	0	0	0.0374653	0.39887	0
LOC100415407	0	0.271475	0.650702	0	0.190416	0.16901	2.65616	0.4058
LOC118152276	0	0	0	0	0.0709106	0	0.287172	0.113339
NALCN	0.0194973	0.0195902	0.00939121	0.118811	0.100766	0.0650459	0.370983	0.0732086
LOC118152277	0	0	0.16345	0.0689285	0.0797178	0	1.07613	0
ITGBL1	0.0194895	0.0195824	0.00938746	0.174187	0.0366277	0	1.45862	0.117087
LOC100386224	0.315412	0.181095	0	0.0366103	0.0423409	0.0751616	0	0.0676751
FGF14	0.0565191	0.0126197	0.0120993	0.0459217	0.0590109	0.0104754	0.238981	0.127331
TPP2	17.5448	17.5828	16.814	17.4161	14.0825	18.8499	34.1225	16.1539
METTL21C	7.11583	8.82549	3.57028	0.903375	6.44281	9.21142	0	2.05956
CCDC168	0.0805172	0.0323605	0.0310261	0.013084	0.0416132	0.0537236	0.0612815	0.0906982
TEX30	19.9951	22.8615	18.3181	21.3173	23.8357	12.9539	24.9494	26.7065
POGLUT2	26.4478	26.3577	18.6033	65.9669	41.2803	10.4535	46.0359	36.3293
BIVM	16.0072	14.2258	15.2554	27.8757	19.7713	16.3206	19.4582	20.1847
LOC103793684	0.474581	0.655661	0.0571477	0.578395	0.501698	0.544251	0.150501	0.445491
ERCC5	16.4193	15.1914	16.0232	14.8455	15.1444	16.5461	25.9557	17.3721
LOC100396337	0.0573265	0.0345599	0.0607471	0.0558932	0.0754158	0.00956249	0.0363592	0.04305
SLC10A2	0	0	0	0.0545789	0.28405	0	0	0.0504453
LOC118152309	0.0586561	0.353615	0	0.881673	0	0.171225	0.074405	0
LOC103794074	0.217332	0.0311954	0.0598181	0.504519	0.218809	0.0517894	0.0393835	0.0699463
EFNB2	198.543	157.202	259.82	222.706	188.258	151.379	99.7874	205.542
ARGLU1	126.435	115.943	147.245	93.0286	115.443	201.009	178.129	106.071
FAM155A	0.0605514	0.1521	0	0.996258	0.0568988	0.0505022	0.441653	0.0909437
LOC108589170	0	0.0359442	0	0.072665	0.0672314	0	0.113447	0
LIG4	7.43203	7.00365	8.04893	10.3236	10.7575	6.57398	4.69911	8.98709
ABHD13	7.64448	7.24099	9.07214	9.83283	7.89831	8.14783	7.80312	7.76749
TNFSF13B	0.418151	0.694152	0.840668	0.398833	0.410011	0.636855	0.25368	0.259404
MYO16	0.148176	0.0525467	0.0167933	0.33285	0.0655235	0	2.99631	0.288005
LOC118152333	0	0	0	0.0823414	0	0	0.0642769	0
IRS2	3.14775	3.07367	3.2886	3.33201	1.64558	4.93639	6.27056	2.13079
LOC118152335	0.112301	0.0902692	0.0432735	0	0	0.0374653	0.227925	0.0674671
COL4A1	1466.37	617.051	1189.2	505.179	946.393	1188.23	482.032	1057.93
LOC100401177	2.25109	2.41262	2.16856	1.82901	1.97428	2.50333	2.66514	1.80319
COL4A2	759.235	375.497	724.94	355.616	571.837	640.628	339.585	685.569
LOC103794672	0	0.166517	0.319301	0	0	0.0691112	0.420448	0.124455
RAB20	115.96	184.167	183.231	23.9074	44.605	210.136	17.5338	66.1038
NAXD	41.581	42.3464	47.8502	39.135	40.0353	48.8207	41.2098	44.0991
CARS2	28.1881	43.0093	31.6214	28.1174	16.4984	27.7073	48.022	22.9305
ING1	11.4118	13.2673	12.6519	7.36866	6.83767	15.3796	16.8398	7.54362
LOC118152359	0.259656	0.675255	0.353133	0.02482	0.229641	0.63695	0.368122	0.0458805
LOC108589194	0	0.0551031	0	0.0594116	0.0343556	0.0304933	0	0
ANKRD10	40.5332	34.4858	39.3817	30.0034	21.0686	51.7682	28.3781	31.9792
ARHGEF7	7.93494	8.39508	8.46842	7.31113	8.12721	7.84282	18.9426	7.53697
TEX29	0	0.193502	0.185523	0	0	0.401555	0.244292	0
LOC103795407	0.0350194	0	0.134942	0.071133	0.032907	0	0.044422	0.0262983
SOX1	0.0395057	0.119082	0	0	0	0.0329492	0	0.0593346
LOC100407730	0	0.163915	0.628624	0.132549	0.153297	0	0	0.12251
TUBGCP3	22.6559	16.4584	19.5222	23.2034	21.3771	18.9427	32.1744	17.5889
LOC118152406	2.91445	1.35155	2.37566	1.27507	1.68532	3.36567	0.853147	3.03043
ATP11A	42.5121	32.0445	45.3321	22.6906	20.6212	40.1796	50.1324	25.9627
MCF2L	2.01627	1.55024	2.3646	0.733637	0.889661	1.11866	3.41389	1.26398
LOC118152664	0	1.19405	1.00171	0.120695	0	0	1.50746	0.557769
LOC103795678	0.327061	0.303342	0.193889	0.531473	0.378255	0.188848	0.351048	0.377862
F7	3.49668	3.73603	3.27359	9.66356	5.27572	2.21808	7.30924	6.65715
F10	0.634344	0.865001	0.960279	6.47936	4.81121	0.831391	7.70178	9.01698
PROZ	0.0932808	0.0468628	0.134791	0.227372	0	0.1167	0.414142	0.0700504
PCID2	25.3625	20.4562	22.4521	21.9818	18.8746	23.7178	32.6338	19.4152
CUL4A	56.6512	48.9866	63.4887	48.2338	40.4411	59.176	63.2755	47.6719
LAMP1	661.56	717.091	734.328	489.97	550.592	677.206	418.759	531.648
GRTP1	17.3639	20.0588	29.0602	13.7495	11.523	10.4321	49.4032	16.76
LOC108587858	0.821185	0.687584	0.395539	0.667212	0.514433	0	0	0.20556
LOC118152711	0.017391	0.0174739	0.05026	0.0565205	0	0	0.0110302	0
ADPRHL1	9.84334	7.53301	9.01569	5.22129	2.3723	25.9265	0.452869	2.71933
DCUN1D2	8.33209	7.792	7.36341	7.20578	6.74496	7.30392	9.9528	7.23025
LOC118152739	0.294304	0.54213	0.378018	0.518097	0.322643	0.286371	0.933309	0.442023
LOC118147899	1.33693	2.23884	0.858609	1.44834	0.837523	2.2301	3.39178	1.33865
TMCO3	44.149	38.7466	41.5806	48.9378	50.713	39.3208	44.7238	58.2232
TFDP1	57.1207	43.9979	54.4672	64.7894	58.5458	49.8716	84.1085	51.2567
GAS6	31.5087	15.8686	19.2477	42.7682	52.0429	5.71717	37.5973	75.256
LOC108590958	4.49438	4.48107	3.73012	6.15167	6.65977	1.90308	7.80612	12.462
C1H13orf46	0.0465884	0.0234053	0.0336602	0.037853	0.0766116	0.0388565	0.147743	0.244903
LOC118152791	0.0343124	0.206856	0.661088	0.0557576	0.096728	0.314797	0.478777	0.257674
RASA3	6.34934	3.75564	3.13578	10.1467	10.9674	0.732918	17.8509	12.5477
CDC16	83.3402	77.5833	78.8429	97.6862	80.2923	80.2808	118.901	78.0496
LOC103796350	6.85466	6.0497	9.54808	8.65515	8.53021	8.73009	3.29004	6.6084
UPF3A	16.3018	16.7342	21.3923	21.9798	21.8922	17.0891	38.6303	17.1582
CHAMP1	18.4205	15.2206	17.7266	20.3778	15.0304	17.8518	26.7358	16.117
LOC118152845	0	0	0.0295017	0.0497648	0	0.0510841	0	0.0229979
LOC118152818	0.685891	2.45035	0.807576	0.123841	1.28903	1.14412	0	1.48801
LOC108589297	0.0826136	0	0.0530565	0	0.0258767	0.0689029	0.104795	0.0827197
SPRY2	1.70787	1.2124	1.46642	2.11162	1.8665	0.665764	103.352	5.64598
LOC100410506	1.29814	1.5652	0.25011	0.843792	0.243968	0.866161	0.329338	1.3648
LOC118152830	0	0.163429	0	0.0881037	0	0.271318	0.894075	0.081431
LOC118152831	0.113553	0.0570472	0	0.230654	0	0.0473537	0.0360104	0.042637
NDFIP2	29.3862	38.579	33.0593	33.5275	35.2055	34.2611	24.0968	28.8106
LOC103796765	3.41397	2.79749	2.84178	1.07722	2.21136	2.43271	1.09316	2.24018
RBM26	13.5909	10.564	14.245	14.7371	14.078	15.1158	27.8254	12.7984
LOC118152851	0	0.00908331	0	0	0	0	0.0344024	0.00678886
OBI1	14.0012	11.6133	15.4458	8.87392	12.5007	11.6775	5.41669	11.6552
POU4F1	0.115505	0.174083	0.0556349	0.0469236	0	0.0481676	0	0.0216849
LOC108591018	1.23974	11.0922	2.67292	1.19915	1.66422	15.5591	0.449315	1.33
EDNRB	75.3576	64.8212	85.8601	123.211	89.8816	76.633	37.9481	60.4945
LOC108589315	0	0.360855	0	0.291803	0	0.0748846	0	0.134851
SLAIN1	1.24814	1.19437	2.30933	1.72238	2.4574	1.75152	13.7467	2.26144
MYCBP2	7.84193	5.31164	5.33468	12.5235	9.89054	5.56771	11.8961	9.94437
LOC103787766	0.210318	0.158491	0.253259	0.55537	0.0988156	0.0438533	0.200091	0.276397
FBXL3	35.3105	37.6638	38.4449	30.2883	29.989	39.0022	24.8782	36.0661
CLN5	59.7712	55.2613	47.1212	85.4572	71.6813	79.6827	42.7979	61.819
LOC103788035	0.447965	0.585132	0.258925	0.818935	0.378849	1.0835	0.937599	0.504608
KCTD12	13.3851	8.70578	7.89527	42.7941	18.9892	2.47957	30.1866	18.8362
LOC118151517	0	0	0	0	0.0324253	0	0	0.129567
LOC100406506	0.087615	0.234754	0	0.189832	0.0548866	0.146148	0.0740929	0.208353
LMO7	23.6274	18.4473	23.6346	14.9689	25.7379	29.2417	10.5808	23.9392
UCHL3	102.984	168.78	120.371	100.871	93.5496	138.894	129.751	97.5367
COMMD6	106.508	147.576	99.5963	119.091	127.705	114.943	99.4767	118.538
LOC118152906	0	0	0.0526006	0	0	0	0.138526	0.082009
TBC1D4	2.54264	2.78324	2.40959	6.41603	4.62314	1.99997	3.38267	4.05948
LOC103788291	0	0	0	0	0	0	1.51774	0
LOC103788360	0	0	0.0934385	0.157616	0.136716	0	0.246075	0
KLF12	0.446657	0.182646	0.435284	2.19855	0.351388	0.0866346	3.13597	0.44463
LOC118152917	0	0	0	0.468496	0	0	1.46286	0
KLF5	43.9921	33.7309	60.2914	31.6767	25.2807	61.7388	33.9039	27.4569
PIBF1	9.02063	8.90179	9.22193	13.2188	11.7633	10.2873	8.08574	7.7419
LOC100395014	11.295	4.33928	2.88024	3.77885	5.93118	6.09561	5.05684	5.73793
LOC103788559	0.255991	0.257212	0.369909	0.155994	0.0601374	0	0	0.14418
LOC103788967	0.213077	0.428187	0.615795	0.605937	0.200224	1.15514	0	0.640053
LOC118152944	0	0	0	0	0.246154	0.218481	0.0830723	0
DIS3	27.5348	23.1812	27.9241	23.4498	19.5401	26.9421	56.2801	20.1795
BORA	25.0948	25.3661	32.0461	24.8563	21.3729	27.673	33.8564	27.4908
MZT1	27.5484	25.9274	37.7075	14.957	20.0295	29.5757	21.4668	21.8762
LOC118151523	0	0	0	0.299153	0.17299	0	2.80228	0
LOC100397189	1.05513	0.0706776	0	0.171459	0	0.117336	3.65838	0.60748
LOC100407962	4.55767	5.2336	3.44973	5.15789	5.8123	2.17215	35.3078	4.15607
DACH1	0.798889	0.103574	0.0248258	8.01948	0.520646	0.0214937	1.29125	0.290292
LOC108591150	0	0.0279749	0.281624	0	0.0523252	0.17416	0.105953	0.0104542
KLHL1	0	0.0707968	0	0.085874	0	0.514211	0	0.0793702
LOC108589373	3.52729	0.283529	0.271838	0	0	0	28.2779	0.211909
PCDH9	0.394224	0.297078	0.071207	0.900863	2.87673	0.0513747	1.15642	1.06855
LOC100390671	0.29205	0	0.140671	0	0.274433	0	0	0.109659
LOC118152978	0	0	0	0	0	0	1.02607	0
PCDH20	0.368321	1.87682	0.0506882	2.37271	3.26326	0.109712	2.16921	0.493921
TDRD3	5.79835	5.95795	7.17196	5.4088	6.17	6.03242	8.90567	5.62879
LOC100410744	4.45352	5.91308	5.3628	1.80924	2.54082	5.43896	3.0264	1.79166
DIAPH3	30.1192	19.8248	27.8976	9.82357	14.9035	50.0414	20.0226	15.8963
LOC100405040	0.400835	0.134249	0.257426	0.434237	0.502207	0.222874	0	0.301012
LOC103789907	0.0579492	0.0232902	0	0.0659171	0.435629	0.0773309	0.147017	0.14796
PCDH17	6.68194	3.29826	4.04769	11.0715	9.98724	1.03429	5.72778	5.99298
LOC108591185	0.296043	0.185909	0.0712971	0.120267	0.0695462	0	0	0.166738
LOC100398638	1.02272	0	0.454721	2.17329	0	0	1.79629	0
LOC118153008	0.332207	0.166895	0.960081	1.21463	0	1.10829	1.89631	0.873163
LOC118153006	1.61452	1.11956	1.66486	1.66284	1.51713	0.663803	3.31721	1.00753
LOC118153011	0.165996	0	0.114221	0.154139	0.133699	0.217559	0.240646	0.284929
LOC103790014	0.0580274	0	0.1118	0	0	0.0241985	0.147215	0.0435764
OLFM4	0.302006	0.303446	0.339422	0.940622	1.1588	0.293865	0.957734	1.60647
PCDH8	0.325306	0.0363175	0	1.40966	0.101894	0.0301464	2.81977	0.122147
CNMD	0.186919	0.0939054	0.0900331	2.0123	0.0878221	0.233847	4.91996	0.0350924
SUGT1	11.4699	12.9024	13.118	14.9751	9.99953	15.2013	24.8411	11.1771
LOC108591195	0.724515	0.363985	0.43622	0.588668	0.170203	0.453205	0.689284	0.272042
LOC108591197	1.90121	2.48088	3.33001	2.70829	1.80973	3.89213	3.6645	1.61316
LOC118153031	0	0	0	0.157199	0.0454513	0.201708	0	0
LOC118153034	0.228036	0.68737	1.31805	0.555837	0.321421	1.52153	0	0.0856233
LOC100394972	1.10561	0.694302	0.0443781	0.374295	1.32029	0.480272	0.58436	3.13082
LOC100412893	3.65657	4.07369	2.78558	8.2789	7.3033	1.14843	9.19906	7.43359
LOC100412192	2.90493	0.132672	0.508805	1.93112	0.248155	0.110128	2.93117	3.96636
CKAP2	58.5342	45.2396	54.7328	50.7375	49.4034	48.4996	109.683	55.4748
NEK3	22.0887	14.7687	8.7942	21.17	16.748	14.0947	27.0199	19.587
LOC100404894	0	0.116562	0	0	0.109011	0	0	0.0435591
LOC100388825	1.95121	1.08681	0.776386	0.620356	1.2157	2.2465	9.25473	2.15015
LOC100410213	0.564932	0.630696	0.0403126	0.136002	0.806113	0.279215	0.398119	0.864199
LOC100403552	2.41129	1.32863	0.269754	2.11085	3.12832	1.64781	3.84806	2.69866
LOC103790443	1.39829	1.98199	0.91405	2.21135	2.20554	0.895494	2.53389	2.5314
LOC118153073	5.39146	7.52702	11.3717	10.9099	6.57011	8.94603	9.53147	7.61172
LOC103790647	40.3823	34.7017	33.7492	53.453	48.7523	35.1143	43.4224	42.3182
LOC100411834	3.53186	0.725872	0.657277	1.10872	0.905132	0.569057	6.31295	2.23034
LOC100413246	0.205239	0.763004	0.0790856	0.366864	0.752148	0.736061	0.46862	1.72622
DHRS12	0.0870324	0.0437237	0.0419208	0.0176784	0.0408913	0.0362942	0.358801	0.130716
LOC100389222	0	0.0968786	0	0.548381	0.362411	0.160834	0.244614	0.434442
ATP7B	19.1349	19.2723	22.6526	8.54181	12.2483	19.6122	11.5199	12.4513
NEK5	0.774867	0.62285	0.119433	0.113324	0.669876	0.555791	2.00515	0.884483
LOC118153108	0.067422	0.0338718	0.19485	0.0273902	0	0.0843488	0.0855246	0.0253157
TMEM272	0.0354182	0	0.136479	0.0719431	0	0.0295401	0.224639	0.0265978
LOC100413807	0	0	0.0788126	0	0.0512514	0	0.276742	0
WDFY2	8.63167	6.73786	7.82656	8.80844	7.48086	9.50803	17.7216	7.74749
LOC103791417	0.99391	2.79622	1.40429	1.77661	0.560373	1.65792	2.43749	1.0947
INTS6	16.6338	15.5193	17.3477	20.9608	17.5624	13.8129	16.8275	15.1991
SERPINE3	3.97564	1.10961	0.702144	0.753714	6.33014	0.976329	1.48491	5.60621
FAM124A	8.56319	3.53754	8.40732	5.15152	5.73359	2.86179	6.94511	6.47545
C1H13orf42	0.0734528	0	0.10614	0.298401	0	0.183787	0.0465873	0
LOC118153147	0	0	0.445889	0	0.173976	0	0.117427	0.139036
LOC100390920	0	0.0554952	0.0133017	0.0224379	0.0908253	0.0460654	0.0875767	0.0103693
RNASEH2B	12.3088	13.9791	13.5034	19.8742	18.3652	16.1987	10.7482	16.9812
LOC108591259	0	1.24082	0.486677	1.36825	1.05494	0.561807	0.712048	0.252924
DLEU7	1.13778	0.268989	0.90264	0.271895	0.251564	2.87476	0.297143	0.201042
LOC100391626	0.66066	0.829763	0.795547	0.268393	0.931212	0.413262	0.628533	0.496131
LOC103791457	0.138332	0	0	0.0374649	0.129988	0	0	0.0519412
LOC103791475	18.2307	14.8013	16.6214	13.0931	16.2897	12.1505	19.2025	18.1522
LOC103791486	5.72012	3.66949	5.95547	5.88099	6.22268	5.32127	4.96753	5.86514
KCNRG	0.682435	0.326519	0.657414	0.343248	0.305366	0.813109	0.535888	0.683311
TRIM13	28.183	24.1745	32.6495	21.0579	18.3082	33.9737	23.5077	25.5198
LOC103791476	0.957452	0	0.768624	0.777928	1.1996	0.66546	2.63147	1.07852
LOC108589993	0.594191	0.149256	0.572406	0	0.279174	0.743367	0.376865	0.334662
SPRYD7	14.894	17.2673	15.4746	18.5011	15.9693	18.036	21.2546	20.6131
LOC118153250	0	0.171575	0.329	0.554971	0.16046	0.284842	0	0.128235
KPNA3	33.7194	38.2643	41.1371	53.4385	45.8399	37.1008	55.7147	45.6206
EBPL	34.1745	50.7231	36.9068	47.2522	41.8033	42.9043	46.6205	44.5289
RCBTB1	38.2881	37.2804	37.843	54.428	42.6132	43.8299	68.0238	45.6086
LOC100403480	1.84488	1.28331	1.50382	1.03774	0.666766	2.01214	3.06029	1.27886
ARL11	0.0404906	0.0406837	0	0	0.0760963	0.0675414	0.205449	0.0608139
LOC100404214	0	0	0	0.0684517	0.0395832	0.0702664	0.106869	0.0632674
PHF11	60.0813	105.407	59.141	23.3705	42.5007	107.171	43.0083	44.8413
SETDB2	7.17468	6.42075	7.46577	6.55172	6.50602	9.29868	16.557	7.52424
CAB39L	24.0252	25.088	25.17	11.3948	18.8418	27.6471	3.1505	14.5356
CDADC1	8.77765	9.71074	9.1145	11.9514	7.55359	11.5901	8.55592	9.11735
MLNR	0.0326931	0.656981	0.598395	0.106253	0.184326	0.313574	0.207356	0.245513
FNDC3A	86.4047	72.0052	73.9175	93.8328	129.073	46.9324	61.7507	114.86
CYSLTR2	0.15868	0.18601	0.152863	0.590918	0.497028	0.132345	0.452892	0.436931
LOC100406030	0	0	0.204966	0.0864365	0	0.709824	1.75431	0.15978
RCBTB2	4.75578	6.28279	3.45424	7.18634	7.5664	6.74725	9.87893	5.41381
RB1	41.4917	32.1144	37.3171	50.0952	44.3175	47.7993	22.8128	46.4339
LPAR6	1.1879	0.895173	0.514956	2.75072	6.58584	0.990753	1.4315	1.73953
LOC103791583	1.07875	0.993572	1.0392	0.730404	1.18263	1.04967	1.93856	0.405052
ITM2B	503.255	661.115	671.141	844.595	723.303	947.259	321.296	613.999
MED4	33.291	36.5114	40.2632	42.5687	32.0948	52.0422	45.8063	32.9922
LOC118153542	0.0280128	0.168879	0.0539716	0.0455208	0.157938	0.0467276	0	0.0841464
LOC118147987	0	1.3726	0	0	0	3.98778	0	0
LOC108591336	2.20017	2.5724	1.07902	1.69012	1.39083	3.20295	2.68941	2.04277
SUCLA2	44.6605	51.4825	43.7523	55.3524	39.9552	46.5879	36.7855	38.0859
LOC118153536	0.365885	0.321676	0.793058	0.222961	0.214884	0.495888	0.348093	0.274766
NUDT15	20.1234	18.6448	15.1311	18.839	9.1703	18.4472	22.2284	17.7332
LOC118153548	0.267876	0	0	0.290199	0.0419529	0	0.0566333	0
HTR2A	0.0257434	0.0129331	0.0247995	0.250998	0.169334	0.021471	0.0326554	0.135326
ESD	126.324	141.125	116.274	150.758	128.135	125.028	90.939	108.181
LOC100401558	1.2017	0.658601	0.210481	0.177524	0.205312	0.273346	0.415734	0.410198
LRCH1	7.49549	8.25574	8.35266	4.59287	7.41141	8.7759	9.62093	7.35359
LOC100403125	1.91007	2.52524	1.7432	1.22521	1.03913	1.84461	1.40274	1.28341
RUBCNL	0.536786	0.912739	0.0795547	1.8452	1.28042	0.826523	3.2998	1.5194
LOC100408035	0	0	0	0	0.0187693	0.0333184	0.0760115	0
LOC100395653	0	0	0	0	0.0845254	0	0.171154	0
LOC100414528	16.4631	32.5409	9.72371	27.235	27.6939	11.9751	7.39478	30.9688
LOC100390195	0.172439	0.259892	0.0553723	0.607129	0.405094	0.191761	0.182282	0.323739
LOC100393827	63.5799	57.3506	59.3483	36.6492	35.0968	65.1071	111.762	49.2277
LOC100389836	0.798126	0.229123	0	0.370558	0.21428	0.0950953	1.73558	0
MFSD14B	62.0674	73.12	53.576	28.4801	44.2985	95.6006	36.4916	39.1158
LOC108591661	0	0.130029	0	0	0	0.0539673	0.246238	0
LOC100412363	0.0779579	0.156659	0.225299	0	0	0.19506	0	0
LOC100391263	5.72001	5.84416	5.44838	3.20277	3.22096	6.78084	12.6365	3.79679
LOC108591653	0.460381	2.77546	1.77401	0.467574	1.08153	0.767951	3.35795	1.03719
LOC103791986	0.157469	0.197775	0.037924	0.0319859	0.110978	0.328339	0.149812	0.0295634
LOC100390552	0	0.169528	0.0541792	0	0	0.140722	0.356709	0.0211175
LOC118153609	0	0.00608376	0.00583289	0	0.00284482	0	0.0614448	0
SUSD3	5.17739	7.80312	5.91549	0	3.95995	1.80759	4.27651	3.97845
CARD19	15.3389	17.5879	15.8196	20.6248	17.0138	10.4855	12.0559	19.5597
NINJ1	33.8596	59.0717	42.1338	34.2246	38.1092	41.588	20.361	50.3554
LOC118153618	0.0502478	0.0757312	0.145217	0.183718	0.0944336	0.188589	0.0956088	0.13207
LOC100397447	0	0	0	0.086405	0	0.0443478	0	0.119792
WNK2	7.38845	8.02784	8.5379	0.696012	1.47834	7.5843	13.3844	2.09072
LOC103792021	5.33122	5.19675	6.4197	0.242441	2.50482	8.39515	0.0504674	1.9719
FAM120A	86.8473	84.8513	91.3349	63.458	59.4676	70.2961	65.3238	63.5722
LOC108591679	0.90317	1.08658	1.27074	0.386224	0.357343	1.05063	0.241193	0.660399
LOC103792037	0.449863	0.556318	0.466706	0.168698	0.487762	0.375203	0.702339	0.285857
PHF2	8.75807	7.21842	9.47631	17.4495	11.9511	6.05538	11.9146	10.4946
BARX1	1.51473	1.71219	0.866394	0.461517	0	0.710628	0.780578	0.959768
PTPDC1	9.01676	5.19171	6.0352	9.59767	8.23902	10.7189	11.9019	9.6952
LOC118153646	0.237967	0.986293	0.429829	0.338358	0.167709	0.669847	0	0.245718
LOC108591688	4.86583	3.64706	4.61182	2.64628	5.01479	5.33468	6.67005	3.8456
LOC100404937	2.65214	3.19775	2.26292	4.91001	2.77698	2.44899	4.80605	3.0444
LOC108591695	1.33431	1.30876	1.36191	0.94216	1.25383	1.6693	1.28958	0.739587
LOC100406400	0	0.0874475	0	0.212141	0.0817825	0.108883	0	0.0980372
LOC103792067	0.236013	0.474278	0.151574	0.0319601	0.0739256	0.262459	0.399176	0.0590791
LOC108591704	0.500586	0.754459	0.40186	1.69469	1.25437	0.76543	3.22787	1.15909
SPIN1	43.8185	40.3407	39.9888	83.6556	54.232	35.2577	78.1208	49.7289
NXNL2	15.4441	10.8124	14.5899	4.77646	8.00528	21.3159	28.8174	9.46543
C1H9orf47	1.0865	0.327506	0.575668	1.00049	2.4333	0.271856	1.74575	1.69984
S1PR3	8.22357	4.55326	4.1005	6.8228	18.6385	1.84752	7.64002	14.8193
SHC3	0.525255	0.106809	0.31926	0.0965311	0.152772	1.25167	1.33257	0.216007
CKS2	609.184	654.856	586.049	199.992	392.063	627.744	763.266	418.183
SECISBP2	19.784	16.3654	17.7074	16.5337	19.2004	19.8182	23.1041	17.7813
SEMA4D	5.86679	4.31887	7.44708	2.0368	1.84997	6.43112	27.1791	3.35605
LOC103791906	0	0.290253	0.834853	0.208632	0.120644	0.321244	0.366437	0.120519
GADD45G	20.1103	75.6038	57.6639	23.3031	23.3996	54.4271	24.1402	29.0386
SPATA31E1	0.175265	0	0.0562797	0.284805	0.274488	0	0.0741077	0.087745
LOC100895811	6.53529	5.8647	6.3918	9.56595	6.65673	6.99019	8.10014	5.80689
NFIL3	52.7565	70.4805	51.3886	25.3416	42.8576	61.7045	26.7686	41.2215
AUH	19.7004	23.9482	27.3243	18.7814	18.8836	28.1244	23.3938	19.5457
LOC118153706	0.103667	0.416647	0.199733	0.168459	0.389656	1.21048	2.23553	0.389252
LOC118153708	0.0563171	0.339514	0.271261	0.125833	0.31752	0.234853	0.250033	0.401774
SYK	1.12418	1.69431	1.27248	0.296852	1.61096	0.562563	2.45987	1.81506
LOC118153711	0.406407	1.63338	0.652511	1.15572	1.78216	0.225973	5.49894	2.18724
DIRAS2	1.33142	0.923698	1.40476	3.78622	5.95766	0.343713	4.46353	5.01114
LOC100392489	4.13042	7.60855	5.21058	3.62231	3.01876	3.80036	5.28101	3.17565
CTSL	1214.13	1593.54	1397.84	1015.22	860.459	1741.54	547.575	970.221
DAPK1	13.7715	11.3213	14.2081	28.1339	27.8939	8.29846	126.616	27.933
LOC100413679	0.186633	0.187523	0.107874	0.363934	0.07015	0.0622636	0	0.168185
LOC100411835	126.838	123.322	60.1061	109.125	83.4032	53.9932	44.9609	65.9934
GAS1	57.6368	44.5849	45.6118	162.733	38.9017	32.2247	46.7393	68.6056
LOC100387424	0.100117	0.150892	0.0964465	0.081345	0.047039	0.104377	0	0.150369
ZNF484	1.96584	2.54583	1.76751	3.6914	2.59984	1.36025	2.1427	3.22593
LOC100384909	0.0409099	0.041105	0	0.166196	0	0.0682408	0.155682	0.245774
PRXL2C	107.917	88.052	99.8379	108.125	107.036	81.0845	95.2055	105.977
LOC100414698	0.59197	1.14383	1.4476	0.443977	0.984155	0.987451	0.577624	0.512939
CDC14B	14.0957	11.5151	15.387	6.60825	6.47576	13.1241	47.2321	10.6281
LOC108591742	1.84094	3.51447	1.5961	1.34619	1.03794	2.61021	0.467046	1.65898
HABP4	19.9684	11.4258	17.2316	14.5536	12.8042	10.7448	20.773	14.9584
ZNF367	7.72351	4.44873	5.89107	2.75857	3.04111	8.13079	7.37942	3.22061
SLC35D2	9.53125	9.5767	11.7585	11.8458	13.6292	20.612	7.5505	10.9203
LOC118153757	0.781663	0.706851	0.677704	0.44457	0.58761	0.651937	0.396615	0.1174
LOC118153765	66.8619	81.5464	53.2298	69.9736	76.1847	75.1956	69.3448	70.8635
LOC100389715	10.2302	10.3895	11.593	15.051	10.3573	11.4132	30.1122	15.3815
ZNF782	0.376245	1.29163	0.634288	1.96156	0.73656	0.758356	3.61926	1.50691
CTSV	44.1296	9.47958	35.0983	20.5947	40.8956	11.495	138.263	56.8109
LOC100408211	0.497745	0.250059	0.479495	0.539222	1.01339	0.345948	0.315694	0.498384
FBP2	0.272199	0.273497	0.0874065	0.368603	0	0.15135	0.863209	0.136274
FBP1	0.71043	5.53209	1.02657	1.47914	1.75239	3.07373	6.30825	1.66721
AOPEP	8.39563	12.5527	8.8531	10.8912	10.5294	8.64126	6.95845	9.59537
FANCC	4.91982	4.16498	3.3882	2.97675	3.04925	3.78902	6.13455	2.35826
LOC118153797	0.520799	0.0872138	0.501705	0.282099	0.326256	0.434366	1.76169	0
LOC118144505	0	0	0	0.199491	0.102541	0	0.0692114	0
PTCH1	12.1014	8.39028	8.46769	4.16196	8.55168	7.43228	40.217	6.46436
ERCC6L2	16.5576	13.1466	13.4502	23.0171	15.2647	6.89528	12.4722	15.4438
HSD17B3	0	0	0	0	0	0.52278	0.63608	0.282425
LOC108590963	0.118838	2.3881	2.06066	0.193112	0	0.991156	0.150746	0.267729
LOC108590011	0.259117	0.115712	0.0554705	0.163748	0.270541	0.372196	0.146084	0.0864834
LOC118153814	0	0.109978	0.0451899	0.0889331	0.0440801	0.0456453	0.019835	0.0587126
LOC118153825	0.0777505	0.156243	0	2.21103	0.584484	0.194541	0.493131	0.350327
LOC118142825	0.554453	0.419966	0.780645	0.408909	0.440853	0.924871	1.39582	0.570112
LOC100408163	2.01313	3.38588	2.48739	2.34683	2.38518	5.11009	5.16282	2.72779
ZNF510	3.26875	2.48974	3.65679	3.36265	5.10277	3.46279	3.76185	3.43461
LOC100413489	9.06438	12.1647	10.1976	12.5665	6.96895	11.6837	13.2671	7.14022
LOC100388384	1.41965	1.28113	1.78547	0.950537	0.938749	1.58968	2.01758	0.97726
FGD3	4.14591	16.9392	10.9567	0.968831	0.758479	2.73874	3.93267	1.63937
BICD2	30.6094	27.1251	34.9582	23.5583	22.8003	23.7214	22.0278	22.995
LOC108591634	2.09214	3.78381	2.55289	2.49313	1.70382	6.86338	0.884625	1.99009
IPPK	10.6198	13.1732	10.8339	6.03514	5.91462	12.9998	9.87631	7.60542
CENPP	8.44707	7.80203	8.69334	9.71936	8.52914	10.6334	10.7816	7.05264
LOC108591630	2.27799	1.71664	2.37734	4.16444	2.49734	6.49143	6.02004	1.28301
ECM2	0.374477	0.292649	0.0801662	1.89319	0.0977468	0.399086	0.0791705	0.171856
ASPN	0.226271	0.202089	0.121097	5.71962	0.141748	0.3355	0.159458	0.0755205
OMD	0.057367	0.115281	0	0.978822	0	0.215308	0.0727698	0
OGN	1.80077	8.84	0.991284	72.6545	0.966939	2.87509	0.489486	0.3091
NOL8	23.2643	23.2668	23.4253	26.5662	21.7088	23.6576	35.6388	22.4362
IARS1	57.4939	39.4912	47.6227	63.6926	46.5695	46.7653	104.815	49.0999
LOC118148520	1.09903	1.10427	2.64684	2.67888	0	0	5.57646	0
LOC100894472	1.27536	2.77647	1.94529	1.29529	0.565927	5.11168	2.65139	0.904543
LOC103790778	0.867116	2.73822	0.59666	3.01942	1.74602	4.0293	2.357	1.02327
LOC118153850	1.27306	2.15127	0.66894	1.88066	1.3594	4.34366	0.880843	1.26021
NMRK1	15.7061	12.1393	14.032	16.1209	16.4856	14.3059	9.45434	15.4111
OSTF1	194.173	226.045	233.029	109.34	179.332	270.206	123.612	183.657
LOC100399320	0.495775	0.24907	0.159199	0	0	1.24049	0	0.155129
LOC100386550	0.257142	0.0574152	0.137619	0	0	0.977013	0.362426	0.0858241
LOC100388573	0.103083	0.310722	0.198606	0.167509	0.193729	0.429874	0	0.309645
ZNF658	5.59739	5.10447	7.28236	5.77135	4.3593	8.67721	6.96521	4.7974
LOC100392984	2.37171	2.33905	1.51755	3.87536	1.64476	5.17517	3.51918	1.62991
LOC100894858	0.133307	0	0.128419	0	0	0.0833873	0.0845496	0
LOC100397193	0.0731587	0.0735075	0.599049	0	0.0687456	0.183051	0.0464007	0
LOC100396828	0.0752683	0.0756272	0.0725087	0.122311	0.282912	0.0627766	0.190955	0.113047
LOC118145527	0.213492	0.143007	0.27422	0.0578207	0.133743	0.534182	0	0.160325
TMEM252	0.156836	0.105056	0	1.14686	0.294751	0.130807	0.397891	0.117778
PGM5	14.496	8.84174	7.65678	150.884	17.6049	4.26156	24.5815	19.8391
LOC100394542	0.0872923	0.175417	0.21023	0.177312	0.06152	0.163812	0.11073	0.0327767
LOC100394900	20.427	21.5214	21.5239	26.4661	21.7991	30.3354	43.0991	23.2797
LOC103792665	0	0.106272	0	0.0859361	0	0.0882143	0.134166	0.238283
LOC108590055	0.120127	0.16898	0.0925785	0	0.0451524	0.140267	0	0.0180422
LOC118153888	0.131686	0.176418	0.0281906	0	0	0	0	0.0439516
LOC118153900	0.769659	0.451108	0.401613	0	0.271212	0.42795	0	0.361241
PRUNE2	18.2727	23.8121	15.6716	8.58576	14.43	17.9795	5.21822	13.4871
GCNT1	54.2063	33.3707	45.566	45.3706	50.4277	40.5323	39.3046	51.9845
LOC100397814	0.615357	0.52317	0.501597	0.153839	0.222399	0.473752	0.480356	0.213282
LOC108590009	3.26858	1.88292	2.09916	0.779011	0.573331	0.981404	0.110565	0.981834
LOC118153898	1.07479	0.11999	0.230085	0.0485146	0.504977	0.298804	0.227227	0
LOC100399497	16.8301	16.3498	14.959	23.7981	23.6787	25.1269	16.513	15.6414
LOC118148396	0	2.17582	1.56458	4.39866	1.01744	1.80611	2.06019	1.21966
LOC100411785	82.1148	94.9554	69.521	68.0288	52.2972	118.679	33.3376	68.7486
LOC103790804	0.562196	3.01268	2.16634	3.04522	2.28923	3.59485	2.13943	3.7997
LOC118145569	0.0563931	0	0.0543256	0.66438	0.0529914	0.23517	0	0.169397
LOC100404885	0	0.0493177	0.047284	0	0.0461228	0.0409376	0.124525	0
LOC108590007	0.230372	0.347206	0.443851	0	0.108238	0.432313	0.146113	0.173001
LOC118153903	0	0	0.0467038	0	0.0455568	0	0.36899	0
CARNMT1	11.4041	12.9951	12.5575	13.7863	11.6195	14.2733	23.9439	12.2063
C1H9orf40	13.5895	9.876	17.3952	8.68191	9.58607	16.0542	16.4826	12.1065
LOC118153913	0	0	0.129027	0.0725496	0	0.111709	0.3398	0.0335275
TRPM6	9.48927	2.82566	5.5371	1.19592	1.32903	8.90886	3.53603	1.45733
RORB	0	0	0.0285796	0.072314	0.0278778	0.0371155	0.0376329	0.0111395
LOC103792776	0.232017	0	0.149007	0	0	0.129008	0.0981044	0
LOC100406511	0.388753	0.781213	0.3745	0.315861	0.547954	0.324235	0	0
LOC100413368	1.98824	1.94421	2.10346	0.20193	0.166813	0.177671	0.135111	0.45326
ANXA1	1366.6	2440.99	1222.26	969.322	1152.74	1374.74	359.988	1232.28
ALDH1A1	15.4878	6.56111	3.2797	163.748	34.8236	3.49119	12.2479	26.0487
TMC1	0.150382	0.339972	0	0.519286	0.247293	0.062712	0.143069	0.282328
LOC100414813	0.140011	0.316526	0.0674386	0.170638	0	0	0.0888014	0.0525714
ZFAND5	127.938	141.834	138.448	143.985	131.263	147.178	163.567	136.707
GDA	0.717673	3.92923	0.620814	1.41612	15.3456	0.293176	2.61962	6.42336
LOC108591932	0	0	0.0730605	0.0205403	0.0237554	0	0.032068	0.0189846
C1H9orf85	2.32554	2.57901	2.64929	4.20236	3.59978	2.9295	3.25594	2.36958
LOC108587672	0.460623	1.23419	0.147912	0.623759	0.577117	1.15253	0.973831	0.461214
ABHD17B	14.1028	9.10632	13.0263	16.4463	16.9354	12.7309	19.0468	15.8548
LOC100410389	0.099436	0.0499551	0.383161	0.403958	0.186876	0.663468	0.504537	0.149346
CEMIP2	60.249	56.7435	60.9635	63.5572	71.3695	60.7533	51.6926	73.8066
TRPM3	0.250909	0.378158	0.169197	0.706725	0.35366	0.181365	0.228098	0.0847904
LOC118146792	0.163685	0.164466	0.315368	0	0	0	0.207634	0.122922
KLF9	5.63385	4.65844	5.19721	4.09806	5.14878	4.05437	7.52077	4.8322
SMC5	6.27452	3.49592	5.90325	9.70375	5.02357	4.57293	23.8528	6.83304
MAMDC2	0.0918737	0.184624	0.17701	0.920649	0.0575545	0.178794	2.13659	0.298973
LOC100389225	0.241206	0.363535	0	0.19598	0.226656	0.40235	0.458954	0.362274
LOC103792869	0.743539	0.659192	0.63201	1.24379	1.19188	0.565422	0.665772	1.31381
PTAR1	6.77623	6.28092	6.61788	8.76701	6.68518	5.90962	8.57738	7.46019
LOC118153968	0.591141	0.536848	0.887055	1.31159	0.437977	0.701626	1.65834	0.759795
APBA1	0.922965	4.45518	0.494977	5.04835	0.500704	0.634877	0.700053	0.371565
LOC118153983	0	0.148802	0	0.060164	0	0.123518	0.18786	0.111215
LOC118145716	0.13404	0	0	0.35395	0.25191	0.0279487	0.212537	0.352308
FAM189A2	1.81969	2.57634	2.37449	4.11291	3.09341	4.87042	4.09194	6.41023
LOC108592021	0.211382	0	0	5.58181	0	0.0881505	0.536276	0.277796
FXN	4.122	4.65669	3.12732	10.7762	5.11765	2.56507	6.88136	5.61355
TJP2	50.1961	37.4353	61.279	19.731	26.1293	74.113	44.4742	41.6937
PIP5K1B	9.44187	12.8315	6.35287	8.64107	18.8266	18.0546	4.75361	10.4392
LOC103792905	0.0294581	0.0591971	0.0851341	0.0478693	0.0138406	0.110561	0	0.0663658
FAM122A	7.8375	8.34477	6.75785	8.35958	6.83435	8.12389	6.0142	7.02405
LOC118154002	0.111683	0.157102	0.107589	0.163336	0.104946	0.111778	0.566679	0.201288
LOC100392856	0.921799	1.32314	1.39543	0.213989	0.247484	1.53763	0	0.791128
LOC100393584	20.211	28.1309	26.5376	38.4383	27.3651	24.9217	38.6167	29.4054
ROR2	5.43767	4.28703	5.29017	17.3334	12.7742	0.864387	18.4222	12.5335
LOC118154017	0.265444	0.177806	0.59666	0.179727	0.20786	0	0.0561191	0.0996692
SPTLC1	81.622	78.637	78.3084	89.7497	84.1418	64.2273	101.911	89.5747
TUT7	9.99155	8.38935	9.72223	8.15588	8.57369	8.2752	8.93092	8.57352
ISCA1	45.6867	55.5488	48.4535	75.2134	44.4931	57.4988	59.8656	50.0736
C1H9orf153	0.102456	0	0.2961	0.0277485	0.048138	0.142421	0.129965	0.115411
LOC118154042	0.402121	0.303029	0	1.55193	0.188932	0	0.892656	0.150989
GOLM1	42.144	45.9403	47.6958	120.854	57.7105	14.1418	75.235	63.1216
NAA35	30.1578	33.4167	32.4565	29.7878	21.8397	28.6969	35.1473	24.129
LOC103792404	0	0.124888	0.179607	0.353464	0.0583987	0.414667	0	0.233352
AGTPBP1	8.28062	10.4504	10.6071	7.04489	4.18188	9.50041	11.0241	6.06824
LOC100387672	0.0851316	0.0855376	0.0820104	0.207508	0	0	0	0
LOC100388387	0	0	0	0	0	0	3.83094	0
LOC108589926	0	0	0	0	0.0716878	0	2.22578	0
NTRK2	1.03629	0.575156	0.370795	6.09235	6.91614	0.0658518	5.35201	5.5772
SLC28A3	0.0379764	0	0	0	0	0.126695	4.96181	0.114075
LOC100389591	0.794408	0	0.306113	0.903637	0.895785	0.132513	0.403081	0.238628
RMI1	7.86072	7.08912	10.1028	6.44913	6.97218	9.73826	13.0113	6.47902
HNRNPK	529.022	509.877	539.758	552.942	472.666	563.633	710.962	507.822
C1H9orf64	1.87059	2.51934	2.45379	5.02304	3.22877	1.11755	2.13723	2.68993
KIF27	3.19583	1.63118	2.58686	1.51815	1.82294	2.35036	4.48131	2.21593
LOC103792453	0	0.0277424	0.0531968	0	0.103781	0.0690851	0.210144	0.0829384
LOC103792457	0.0817511	0	0.21001	0	0	0.409101	0.449371	0.0818561
GKAP1	17.7359	13.5164	15.0223	6.1061	7.23844	21.5932	7.57876	7.59071
LOC103792470	28.9334	27.9749	25.2302	24.2512	18.1531	35.3732	19.4172	20.4211
UBQLN1	100.997	89.5857	111.268	69.7376	76.8222	136.8	98.96	78.0367
IDNK	5.27477	5.19065	8.2245	6.53907	5.00769	7.80093	0.896736	4.32869
FRMD3	0.546046	0.463515	0.426263	0.504857	0.513108	0.266972	0.191078	0.339361
RASEF	25.0554	17.0535	26.3476	2.70476	8.74457	40.995	5.59835	12.9162
LOC103792497	0	0	0	0	0	0	0.119798	0.0177304
LOC118154488	0.292874	0	0.064122	0.0432655	0.0500378	0.0777218	0.303963	0
LOC100409191	0	0.0326736	0	0.0264213	0	0.0542435	0.845619	0.0122101
LOC118154491	0.481816	0.166414	0.362618	0.0734016	0.056594	0.150695	0.0381989	0.113071
LOC118154492	0.0269838	0	0.0714847	0	0	0.0956483	0.0085572	0.0202638
LOC118154496	0.466043	1.00343	0.128273	1.75806	0.0938422	0.40258	1.2668	0.474974
LOC100386230	0	0.186145	0.0892344	0	0	0.0772574	0.0587508	0
LOC103792545	0.563823	0.283256	1.49366	0	0.596038	0.47025	0	0.105852
TLE1	36.0358	42.7391	48.3592	15.966	15.6631	51.518	32.0944	19.7168
LOC118154521	0.0154875	0.217859	0.0596787	0	0	0.0387515	0	0
TLE4	5.45097	4.16384	4.85298	6.27126	7.74622	4.55564	21.3812	7.06293
PSAT1	26.7278	17.3278	17.735	16.3323	11.5156	11.7935	197.657	16.7402
CEP78	7.95106	7.18201	6.84717	9.75559	6.50921	7.0334	28.0928	8.53424
LOC100391995	0.213544	0	0	3.9906	1.70563	3.29492	2.84424	2.32527
LOC118154538	0	0	0.333677	0.0938102	0	0.192594	0.439378	0.173411
GNAQ	27.5668	23.9003	25.9099	28.2894	25.8639	41.2058	39.2634	27.3623
LOC103792618	0.0301321	0.0908275	0.0580548	0	0	0.100525	0.0382225	0
LOC100392360	0.546434	1.30397	1.316	0.499474	0.385104	0.113937	0.259931	0.564233
LOC118147209	3.26499	11.8605	12.0972	32.2417	6.37208	5.02731	27.717	29.4226
LOC103791325	7.31964	8.69173	6.80199	3.06371	3.43905	3.48409	6.04928	3.66452
LOC118151490	0.05604	0.0469227	0.00899756	1.16867	0.087766	0.132429	2.45249	0.168336
LOC100401560	0.109124	0.164466	0.105123	0.554142	0.0512705	0.182026	0.553691	0.163896
LOC103791218	15.3026	14.5059	15.7088	14.8244	12.5577	20.2128	24.2422	13.7276
LOC100894345	1.47902	2.02806	1.71814	0.98257	0.931988	2.1152	3.58673	1.23809
VPS13A	13.4873	11.7167	12.6996	7.31005	7.81768	14.8084	13.4677	8.93892
LOC103792619	0.261721	0	0.126063	0.106324	0.122967	0	0	0.294814
LOC100404098	0.0739732	0	0.0712611	1.53263	0.834132	0.185089	0.797595	0.777716
LOC118151581	0	0	0	0.822113	0	0	1.5797	0.17535
FOXD4	1.468	3.19584	2.59266	2.04471	0.886789	3.06092	3.63563	1.62737
CBWD1	7.06403	7.91668	7.3285	7.50552	7.35277	10.2878	20.3339	7.99804
LOC118151565	0.0729032	0.0732509	0	0	0	0.0608041	1.94203	0
LOC100392361	0	0	0.0175226	0.0591158	0	0	0.0461467	0.0273193
DOCK8	4.43666	7.02107	7.27402	7.43833	8.8111	5.59322	9.654	8.98937
LOC118151573	0	0.21662	0.207687	0	0.30388	0.0899057	0	0.161901
LOC100403606	2.07645	2.41577	2.21088	5.30552	4.82664	0.820344	3.95095	3.7342
KANK1	35.8345	25.9367	35.9874	14.3885	17.1176	39.7803	24.5583	27.9286
DMRT1	0	0.051906	0	0.104934	0	0	0	0
DMRT3	0	0	0.0536426	0.226217	0	0	0	0.0418168
DMRT2	0.187255	0.0376295	0.50509	0.304288	0.739029	0.0312355	0.617583	1.60308
LOC108590242	0	0.362339	1.04219	0	0.451822	0	0.152481	0.270812
LOC118154567	0.181956	0.0609411	0	0.0492796	0.113987	0.025293	0.69243	0.0910946
SMARCA2	22.3502	14.1243	19.6864	17.8467	13.8155	20.1422	42.6455	12.9085
LOC118154571	0.0169769	0.102347	0	0.0413811	0.0319056	0	0.0430702	0.038247
LOC103793023	0.272998	0.352671	0	0.697119	0	0	0.148413	0.117149
LOC103793026	0.0550135	0.0552759	0.0529966	0.0670477	0.051695	0.114709	0	0.0413131
VLDLR	43.6212	31.264	46.4726	81.5879	65.155	20.7675	53.7329	72.6081
KCNV2	2.00549	1.28832	4.11731	6.51785	6.11697	1.09683	4.8377	2.64176
PUM3	17.9958	20.9781	19.0513	28.6576	19.3801	18.5803	29.0387	18.3532
RFX3	1.41782	1.08307	2.02069	1.33345	1.35967	1.12582	3.18432	1.37831
LOC103793037	0.469204	0.665565	0.425413	0.269102	0.389031	0.897767	1.47045	0.373082
LOC118154592	0.0181918	0	0.0262872	0.0147808	0	0	0.0230762	0
GLIS3	1.20676	1.88613	1.21787	3.15157	1.51195	1.27009	1.27564	2.64677
SLC1A1	9.57791	4.33495	9.07713	13.3767	9.79476	22.3961	4.9036	10.2252
SPATA6L	0.0567654	0.0998132	0	0.207548	0.133353	0.0236723	0.144013	0.149201
PLPP6	8.78584	8.85219	12.2149	8.26561	7.181	13.5999	3.88987	7.98686
LOC118154610	0.490507	0.246423	1.18131	1.59414	0.921837	1.43185	0.311103	0.552529
LOC103793059	6.46641	3.62637	4.34604	5.98706	10.457	6.2712	6.48579	4.40431
CDC37L1	11.486	11.3036	14.2732	14.3394	11.286	12.8167	18.1293	13.4897
AK3	68.5781	67.7122	70.0882	76.121	89.2551	104.124	66.0173	76.0854
LOC103793066	0.144509	0.399295	0.174014	0.645774	0.271584	0.723157	1.0082	0.0542605
LOC118150595	8.40063	5.75022	6.87874	8.14794	5.82175	7.88225	18.5151	7.76742
LOC100407604	0.0263609	0.0264866	0	0.128509	0.0495415	0.021986	0.434703	0.019796
RCL1	26.5183	31.7909	28.3701	25.4611	28.6866	28.4687	65.7809	30.2637
JAK2	10.5935	9.30173	9.22702	14.1101	15.3145	11.1082	15.1154	14.8071
LOC100405363	2.65765	1.78022	0.213351	1.25962	1.45678	1.66244	0.280935	1.33053
INSL6	0	0	0	0	0.0410501	0.236829	0.526439	0
RLN2	0.943909	6.77436	0.779401	0.657364	1.01368	1.79944	0.342098	4.15178
PLGRKT	22.5165	34.076	14.9685	23.9266	26.5352	40.7021	23.546	26.9357
CD274	1.26418	3.41369	2.13121	1.47652	2.59858	2.17465	0.701579	3.20407
PDCD1LG2	1.40225	4.64951	1.67504	1.23048	2.81981	1.19292	0.498051	3.66458
LOC100384912	0	0.443264	0.212493	0.119481	0	0.122648	0	0
RIC1	12.6473	9.43284	10.9736	13.854	10.368	8.67865	13.6532	12.3213
ERMP1	107.949	70.8303	85.4417	43.4447	57.2683	110.595	37.7409	54.5692
LOC118154644	0.170827	0.0286069	0.0274273	0.231328	0.0535075	0	0	0.106904
MLANA	0.0940006	0.613918	0.271663	0.458252	0.485817	0.2744	0.238479	0.211773
KIAA2026	10.5827	8.40841	11.1031	11.5535	11.3525	7.64672	15.6455	10.6279
RANBP6	25.4318	21.7357	25.2463	35.2285	24.5972	30.9372	25.3557	25.678
LOC108590293	0.533471	0.357343	0	0.288963	0	0.148312	0.225569	0
IL33	2.97249	1.67506	0.606033	11.8074	4.65531	0.183642	4.86785	3.2952
UHRF2	22.2256	17.3524	21.7517	19.6174	24.1236	20.4948	21.3161	25.5046
LOC108592232	0.183287	0.276241	0.750408	0.14892	0.129173	0.611472	0.464997	0.447335
GLDC	183.767	133.768	194.361	20.2463	31.173	228.914	158.888	33.4922
LOC103793103	0.280236	0.732088	0.188973	0.910765	0.315998	1.26213	0.248835	0.336715
LOC103793102	0.642981	1.34593	1.96146	0.391816	0.906293	1.20661	1.42733	0.281665
KDM4C	2.7903	2.72798	2.81748	4.06683	3.83952	2.74424	5.86505	3.7669
LOC108592238	0.965888	0.970494	0.155079	1.30797	0	1.34265	0	0
DMAC1	73.201	64.9653	68.0702	73.7348	75.295	86.7637	89.1937	86.7054
PTPRD	12.0075	6.2739	9.60321	39.6918	27.7533	2.33998	21.6853	19.186
LOC100406877	0.343932	0.115191	0.110441	1.21092	0.107728	0.286852	0.436276	0
LOC118154655	0.178839	0	0	0.0968709	0	0	2.72228	0.0447671
LOC100406234	0	0.0363715	0	0.0882346	0	0	0.275509	0
TYRP1	1.01212	2.24798	0.590137	3.54906	1.80202	1.19957	1.28387	3.52029
LURAP1L	22.755	33.4948	15.9387	2.62223	20.7681	17.6156	1.76193	17.4256
MPDZ	61.1815	37.1278	44.9085	45.8984	39.1954	46.4045	30.9429	37.0572
LOC118148460	4.06031	0	3.91144	6.1267	3.27033	2.41889	2.94313	1.74237
NFIB	0.36665	0.167454	0	3.95849	0.328872	0.0741333	1.21911	0.158529
LOC100409427	0.407162	0.818206	0.294175	0.578932	0.286951	0.933868	3.87362	1.14661
ZDHHC21	6.30518	5.78674	6.57886	4.43545	4.95532	7.00713	4.58419	4.96453
CER1	0.119714	0.120285	0.115325	0	0	0	0.759285	0
FREM1	12.3796	3.70858	9.62234	35.1607	25.2214	1.38192	24.589	25.2193
LOC118154689	0	0	0	0.315861	0.121767	0	0	0.145969
LOC100399369	80.2987	65.5276	72.703	99.4864	87.3866	69.5576	79.2485	85.6395
TTC39B	9.63714	12.1155	7.84015	8.542	3.9213	9.28763	8.33501	3.80902
LOC118154695	0.509307	0.319835	0.613292	0.103453	0.119646	0.796465	0.48454	0
SNAPC3	18.5711	17.1493	13.5459	28.6628	21.1699	13.9179	30.5569	19.8762
PSIP1	34.6336	28.5171	34.0373	65.5538	38.2549	30.7472	139.097	32.4198
CCDC171	0.203853	0.778337	0.282786	0.251758	0.122596	0.510064	0.403396	0.146963
LOC118154712	0.927481	0.652333	0.0893476	0.753577	0.174307	0.696199	0	0.0696504
LOC103793209	0	0	0	0.0755014	0	0.077503	5.36331	0
BNC2	5.20452	4.06092	4.34156	14.9788	6.40583	0.87505	5.80208	7.40927
CNTLN	1.02091	1.02578	0.861634	4.12909	3.90948	0.406901	2.51555	3.29395
SH3GL2	0.957556	0.914017	0.276735	0.836364	1.07975	0.239592	1.57905	2.08536
ADAMTSL1	4.44024	3.50206	2.17612	28.6597	8.51987	0.822244	13.7266	5.34563
SAXO1	0.0710257	0.0713644	0.41053	0.403958	0	0	0.495527	0.160013
LOC108592290	1.26494	2.25951	2.70792	1.82713	0.528284	1.17223	1.42629	1.05547
RRAGA	59.7791	57.7756	64.9397	91.1994	61.505	54.4906	81.5573	68.238
LOC118154757	19.0851	13.985	20.5852	16.8919	19.9438	14.5647	19.4121	19.1665
PLIN2	80.9984	74.8739	99.3666	71.4051	109.016	114.039	82.276	149.728
LOC118154806	0.339933	2.39087	0.654939	3.31434	0.638855	0	6.89925	6.12664
LOC118154809	0	0	0.247255	0	0	0.107034	0.16279	0.0481866
DENND4C	23.662	17.1826	21.4757	12.8457	15.4896	24.16	12.4793	16.4163
RPS6	619.978	579.052	573.494	450.045	516.477	607.007	407.53	518.831
LOC100413370	4.76949	3.66465	7.56762	6.72463	4.74543	5.73292	3.73682	4.42447
ACER2	118.503	80.4796	123.293	21.7239	65.5341	127.396	34.2053	68.941
LOC118154791	0.634606	0.956449	3.36237	6.10147	0.198775	0.264643	6.3058	1.11199
LOC100415051	15.9209	12.0817	21.8322	12.3237	17.5472	23.1058	25.563	12.5217
LOC100385876	0.388983	2.86614	0.499628	0.632096	0.487358	0.937232	4.55046	2.66146
LOC108589996	0	0	0	0	0	0	1.7187	0.0598522
LOC100387594	0.257797	0.647566	0.124173	1.98987	0.726739	1.07506	0.327015	0
LOC103793333	0	0	0	0	0.0117336	0.020829	1.56811	0.0187543
SLC24A2	0.984742	0.418608	0.170268	0.71804	2.23624	0.431715	0.688629	0.839053
LOC118154870	0.0183886	0	0	0.171818	0.0345587	0	0.0466517	0.082855
MLLT3	5.09755	4.68728	2.36108	13.5967	8.79629	0.721476	6.24415	9.22604
FOCAD	9.10121	9.81849	8.44146	12.8746	9.32969	9.11728	13.1748	10.1014
HACD4	22.3892	21.0406	17.0766	17.7204	18.7312	21.5383	7.68198	19.9938
LOC100388031	0.145083	0.291549	0.209645	3.35957	0.204497	0.242009	0.920185	0.27238
IFNB1	1.11736	12.8599	2.15279	0.453927	1.04996	11.3949	0	2.44101
LOC100387372	0.557905	0.160161	1.22846	0	0	0.731207	0.2022	0.359113
LOC103793373	0.158194	0.476844	0.304788	0.128532	0.148651	0.395819	0	0
LOC103793369	0.0353839	0.319974	0.20452	0.402491	0.182872	0.177069	0.134653	0.358722
KLHL9	31.808	20.8037	25.9211	56.0819	43.9109	19.9382	29.2322	47.2262
MTAP	13.4553	12.8218	15.3325	7.01929	10.1578	11.9332	14.5819	9.78761
LOC118155240	0.578941	0.56619	0.453608	0.282233	0.544018	0.585869	0.636466	0.556497
CDKN2A	13.4483	20.8897	9.09395	3.77414	11.1587	8.49824	2.80359	25.6278
CDKN2B	18.5759	28.9584	17.4548	15.1813	25.6516	12.8806	4.7458	43.4176
LOC103793377	1.14088	1.52843	0.499569	1.03932	0.454814	1.23988	0.0438546	1.35004
LOC103793382	1.52792	1.389	0.630815	0.325137	0.752061	0.879904	0	1.83039
DMRTA1	0.211012	0.424036	0.319433	0.563326	0.991417	0.201134	0.267668	0.882861
ELAVL2	0.431704	0.118299	0.151228	0.0637743	0.147514	0.458255	0.47294	0.0736804
TUSC1	5.18464	4.70639	6.09679	2.49845	4.16631	7.06781	1.63283	3.14163
LOC100400692	0	0	0	0	0	0	0.331102	0.049004
LOC100401056	0.875275	0.703559	0.337274	0.71116	0.657982	1.46003	1.11028	0.26292
LOC100402889	0	0	0	0	0	0	0.352237	0
CAAP1	9.91404	7.97396	11.0561	9.70188	8.21461	10.1627	9.4784	9.02211
PLAA	38.5737	43.1199	43.8938	35.7535	30.9502	45.8951	69.2048	34.4935
LOC100397266	0.551203	0.369221	0.491661	0.215632	0.153468	0.357564	1.57967	0.291286
LOC100396901	17.8588	22.0685	17.9378	12.9973	13.6797	24.2836	25.7136	12.5532
LOC118155311	10.7603	13.2788	12.4751	10.166	7.56871	17.5577	19.9583	9.52522
LOC108590327	35.7068	44.2898	46.1953	38.2995	25.9406	62.6679	57.2425	26.2735
LOC100415728	0.917511	0.489752	0.580041	0.0931846	0.323312	0.813067	2.32772	0.322977
IFT74	28.1482	23.9677	31.3597	40.0681	31.1884	32.8118	29.3097	26.3396
LOC100405665	0.299531	0.601918	0.288549	0.730105	0.281463	0.74946	1.51981	0.67481
TEK	181.489	79.169	114.267	310.44	247.532	25.43	135.573	238.689
LOC100404588	0	0.160074	0.153473	0	0	0	0	0.119639
EQTN	0	1.79838	0.502899	0.121187	0	0.435401	0.567604	0
MOB3B	15.6035	40.8418	22.348	3.3745	4.54413	22.7643	11.3416	7.16199
C9orf72	17.719	16.8856	17.7038	16.1401	18.3671	15.0973	18.0836	15.4921
LINGO2	0.0597928	0.0150195	0.00720007	0.170036	0.453	0.00623369	0.298647	0.0898044
LOC103793494	0	0	0	0	0.0228808	0.0203085	1.40538	0
ACO1	54.0785	60.2095	62.2851	83.8551	64.2491	85.3816	111.245	66.5154
DDX58	45.4597	82.9089	53.5457	28.5386	41.8243	44.4839	12.6891	34.6031
LOC103793513	0.244025	0.539415	0.329109	0.456021	0.43568	0.3867	0.216681	0.219905
TOPORS	21.9692	21.6368	27.595	27.2167	20.9112	24.5192	40.9209	21.9639
SMIM27	1.85362	2.19504	1.65811	2.04394	2.73712	2.65027	2.85516	2.38628
NDUFB6	255.844	271.134	249.336	304.103	239.647	329.796	246.383	236.77
TMEM215	0.139255	0.0582995	0.0447164	0.895725	0.0654273	0.0193573	0.161924	0.156863
LOC103793528	0	0.0721179	0	0.0291588	0.033723	0.0598636	0.250379	0.0269504
LOC118155343	0.637212	1.02997	0.90743	0.990448	0.98928	1.08603	1.79232	0.634563
APTX	17.3201	16.7655	18.2862	20.5225	19.5632	21.1942	19.5293	18.262
LOC118155347	4.84247	3.60412	4.14661	3.06017	4.38184	3.96402	5.00513	4.17526
DNAJA1	232.063	238.058	229.222	262.347	211.878	274.133	272.845	216.479
SMU1	55.9877	56.7148	62.0969	62.0176	51.7497	62.9774	78.8387	57.5213
LOC103793565	1.56526	1.6937	2.43579	1.3696	0	1.50633	1.22186	1.89881
B4GALT1	88.6752	80.9718	96.1574	79.2702	84.8935	94.7759	50.2709	102.721
SPINK4	1.84094	2.95956	0.35469	7.32925	6.40061	1.22833	4.67046	3.17971
BAG1	31.1002	45.0948	40.7042	30.4098	29.4761	50.67	33.1928	35.6367
CHMP5	159.271	185.527	151.328	172.242	188.576	184.182	126.85	185.081
NFX1	20.696	18.4962	24.1956	14.3566	16.3015	26.1453	27.3411	15.5688
AQP7	5.05683	19.8253	13.254	1.61246	0.96829	13.4008	0.629354	2.00622
AQP3	2.10426	2.8694	9.01341	0.915916	0.494332	0.376079	1.81128	4.57136
NOL6	23.8502	22.4974	29.4409	18.388	15.3417	23.8327	73.5256	20.0576
LOC100388032	0.315024	0.316526	0.303474	0.383935	0.666047	0	0.199803	0
UBE2R2	53.1931	47.4048	62.7225	46.7529	51.74	56.3598	38.2585	59.6596
LOC100388754	0	0.331032	0.211588	0	0	0.320581	0	0.0824711
UBAP2	47.437	40.1503	50.6862	28.3285	31.1672	44.3317	46.4346	35.3938
LOC100390202	0.275275	1.38294	0.662956	0.559151	0.77601	0.918359	1.04756	1.44705
DCAF12	37.1011	48.3308	42.9179	40.4636	33.7198	44.108	54.9909	35.5091
LOC108589915	0	1.18442	0.486677	0.136825	0	1.26407	0.213614	0.379386
UBAP1	56.9774	70.5983	68.3797	70.4578	59.2948	55.782	51.336	61.5426
KIF24	1.38156	1.21348	1.69228	1.12252	1.0317	1.57961	3.81837	1.13369
NUDT2	119.027	107.629	111.57	114.685	147.173	130.871	67.0879	132.959
MYORG	3.69218	9.95548	8.59133	5.47806	10.5425	10.3317	3.93687	5.20381
C1H9orf24	0.284696	0.326918	0.195899	0.72699	0.15287	0.101763	5.00431	0.305423
LOC118155388	0.52106	0.661319	0.528375	0.222821	0.335009	0.663312	1.56544	0.45308
FAM219A	35.1279	35.9859	35.1445	27.7696	33.7307	33.1921	30.7405	36.1242
DNAI1	0.337577	0.193821	0.325201	0.039183	0.0906326	0.241331	0.214108	0.0724309
LOC118155390	0	0.257099	0	0	0	0.0533533	0	0.0960779
ENHO	1.59596	1.60357	0.542628	2.44087	1.67612	5.16776	4.88254	1.62151
CNTFR	43.1234	33.411	36.9079	151.29	111.729	7.04779	75.5709	62.2037
RPP25L	25.7527	21.3555	24.8713	31.4125	26.5885	29.5808	26.0511	28.0053
LOC118142893	0.16107	0.323676	0.659449	0.392607	0.227031	0.235092	0.817267	0.635027
DCTN3	75.2424	65.0987	65.4511	101.711	86.84	64.7615	64.8224	74.1969
ARID3C	0.120058	0.241262	0.0578283	0.0487736	0.0564081	0	0.0761468	0.0901594
SIGMAR1	141.21	175.476	101.99	147.476	123.605	122.872	64.6635	119.407
GALT	71.6792	106.39	73.5138	59.3819	46.1732	113.322	59.4973	62.308
IL11RA	94.8405	65.0405	79.2751	123.587	137.153	48.919	68.2239	124.932
CCL27	0.235912	0.0948147	0.136357	0.0575034	0.0443363	0.0983798	0.179552	0.124013
LOC100397075	1.19393	0.94256	0.739385	1.03936	1.20205	0.213382	0.540891	0.512341
LOC118142906	0.981013	0.86248	0.649719	2.49085	1.72844	0.409101	1.78884	2.39429
CCL19	1.24477	0.178672	0.171304	0.794648	0.668388	0	0	0.333847
CCL21	0	0	0	0.264802	0.306251	0	0.206708	0.18356
LOC100398173	1.02731	0.77942	1.03003	1.82268	1.10324	0.646981	1.24994	1.00763
LOC118142907	0.924233	0.392886	0	1.70405	0.601257	0.177887	0.496009	0.800844
PHF24	0.0676509	0.0226578	0	0	0.04238	0.0188078	0.028605	0.101607
DNAJB5	9.78006	8.64072	8.88776	16.3036	18.2897	3.43556	13.9338	15.6477
C1H9orf131	0.0432971	0.0870071	0.166839	0	0	0	0	0.0325145
VCP	285.759	268.224	281.709	252.232	251.965	306.112	393.68	275.262
LOC118142917	0.231466	0.116285	0.139362	0.188066	0.190316	0.16892	0.477123	0.19555
FANCG	10.1495	9.07232	13.166	6.71732	8.31618	11.6792	20.8325	11.9797
LOC100895126	0.204721	0	0.788862	0	0.384744	0.170745	0.259688	0.307476
PIGO	11.9829	7.38063	10.4483	6.90245	8.51108	9.58932	9.04238	9.3153
STOML2	149.701	139.22	151.067	123.962	125.225	152.735	175.062	143.445
FAM214B	24.6809	24.1341	26.8445	29.2313	27.3137	27.5239	27.3335	28.8343
UNC13B	3.41047	4.05726	3.90873	2.55249	2.23051	5.64992	17.2256	3.74658
LOC118142932	0.13472	0.135362	0	0.10946	0.18989	0.112361	0.170892	0.10117
LOC100402529	0.124613	0.166943	0.0600221	0.134997	0.312256	0.155898	0.105381	0.233949
LOC118142934	0	0	0.265683	0	0.518316	0.920092	0	1.44978
RUSC2	25.2226	22.5398	18.6898	33.9245	26.6692	23.3537	22.8408	25.8061
FAM166B	0.0883742	0.0887957	0.170268	0.071804	0.290652	0.184269	0.95287	0.298646
LOC100402891	0.128446	0.258116	0	0.0782714	0.0603487	0.107128	0.0814663	0
TESK1	33.5979	36.6441	38.9902	36.209	29.8808	32.547	32.7185	30.1549
CD72	0.120042	0.221126	0.289102	0.536436	0.319602	0.216926	4.03523	0.210343
SIT1	0	0.122594	0	0	0	0	0.464317	0.0916269
CCDC107	75.1316	69.898	61.5756	68.5585	68.0616	69.4203	43.4994	61.3994
ARHGEF39	21.2967	13.859	22.0749	6.84371	9.53941	16.7192	16.8901	12.927
LOC100407494	1.60981	0.808745	0.310158	0.784782	0.605083	0.402794	0.612612	1.3298
CA9	9.12082	6.09626	6.49431	5.67076	5.10512	5.02731	6.99214	7.95126
TPM2	664.23	528.4	423.991	851.293	389.22	439.49	208.671	451.872
TLN1	109.749	73.1989	82.5118	103.937	97.3505	72.4407	79.0467	94.6282
CREB3	181.846	186.825	157.935	219.223	193.872	149.149	123.909	180.827
GBA2	12.0896	9.57237	10.4591	10.5698	7.07725	10.7195	16.6757	7.40412
RGP1	9.13448	5.98947	8.7717	9.30266	9.07292	5.53488	9.39689	9.82952
NPR2	5.61134	1.76585	4.40188	7.23149	9.88513	0.649137	5.2708	7.6548
LOC103793878	0.453243	0.683107	1.05518	0.0920649	0.496887	0.34652	0.239557	0.709102
SPAG8	0.808468	0.649859	1.20718	0.853943	0.83567	1.48344	2.97406	0.880338
LOC118142961	0.163137	0.491746	0	0.0662744	0.0766483	0.408188	0.206939	0.12251
HINT2	28.6544	23.9135	28.8378	13.7499	21.0339	31.7714	16.8483	21.6703
FAM221B	0.998436	1.10352	0.817555	2.57565	2.15788	0.37473	1.01321	0.99347
TMEM8B	3.0927	1.83994	3.35173	5.22402	4.74161	3.42793	4.15537	3.16289
HRCT1	4.90008	3.60466	6.19555	1.24416	3.41226	7.40742	0.499478	3.35122
SPAAR	17.6242	21.997	25.4406	3.11005	7.76302	41.2499	0.41918	5.54222
LOC100412773	0.12993	0.130549	0.312915	0	0	0.108366	0	0
LOC100407248	0.134844	0.270974	0	0	0.12671	0.22493	0	0.0506315
LOC100407609	0.417415	0.762555	1.13322	0	0.142631	0.632981	0.0962707	0.113987
LOC103793901	0.346705	0.348359	0.333994	0	0.39095	0.433748	0	0.260363
RECK	13.2624	8.38137	14.8016	19.5754	33.2332	4.1421	21.6239	21.609
GLIPR2	101.889	91.9329	133.438	85.5544	79.1517	148.476	76.6193	87.7187
LOC118142995	0.594691	0.638736	0.572888	0.466524	0.443201	0.530202	0.520251	0.446591
CCIN	1.81599	1.08839	2.60876	1.812	0.658627	0.637727	1.05075	1.50729
LOC108592587	4.29915	3.81145	3.65429	1.1301	1.18818	3.69111	0.962374	1.42434
CLTA	278.761	228.781	309.605	164.113	199.281	342.69	196.521	199.111
GNE	29.1841	20.5382	20.5425	30.0338	31.0545	27.1014	16.6447	32.998
LOC103793921	0	0.383217	0.183708	0.464829	0.089598	0.357864	0.665229	0.143208
RNF38	26.862	25.7192	30.6763	22.195	24.2616	23.6625	47.1636	31.5042
LOC103793931	0.183172	0.552135	0	0	0	0.152772	0.464705	0.27511
LOC100409066	3.3172	2.79544	2.26783	0.608599	0.703862	1.6957	1.62885	0.482148
MELK	25.865	36.6649	41.894	46.7264	19.0688	21.6156	69.7945	36.5313
PAX5	0.0235988	0.0237113	0	0.009587	0	0	0.029935	0.0177218
LOC118151348	0.680729	0.310898	0.357693	0.201124	0.348909	0.567754	1.9625	0.882985
ZCCHC7	18.7019	19.9925	20.7194	17.2808	19.9708	20.1724	23.339	20.5099
LOC100409428	0.148246	0.297907	0	0.060225	0	0.432751	0	0.222655
LOC118143050	0	0.0806524	0.0386633	0	0.0754276	0.16737	0	0
GRHPR	84.2652	122.446	96.5	53.9137	59.3213	156.241	30.7618	58.3513
ZBTB5	21.141	17.2757	22.5122	12.4844	13.1187	20.6722	18.1854	13.5847
POLR1E	41.5111	38.7542	45.8041	45.6493	38.9198	42.9352	60.51	42.3548
FBXO10	11.2931	9.0776	13.7258	8.4722	8.45417	12.276	28.2925	11.0956
TOMM5	164.766	196.014	149.457	140.441	136.518	235.463	156.805	149.172
LOC100392493	0.599471	0.8533	1.53998	1.94828	0.093885	0.624977	0.253476	0.15006
FRMPD1	1.82404	2.00728	0.693301	0.897281	0.804534	4.4708	0.912921	0.633641
EXOSC3	7.59129	8.45875	9.51999	8.47996	6.55245	11.2752	10.5406	6.26062
TRMT10B	4.3562	3.74933	5.19414	4.96852	4.18611	5.52526	4.48321	4.0614
DCAF10	17.8099	18.1367	22.0883	14.9125	16.1573	14.4599	6.36913	17.835
LOC100410510	0	0	0.415374	0.0291946	0	0	0	0
SLC25A51	20.0011	19.0577	21.2852	36.3787	26.3797	14.1391	28.1791	20.8927
LOC103793997	0.0356341	0.393844	0.617897	0.202668	0.0334846	0.326922	0.497219	0.347878
SHB	7.25008	7.98962	6.63224	12.1852	7.55446	9.5823	14.7592	10.0109
LOC118148356	0	0	0	3.83109	0	1.96633	2.9906	0.885234
LOC118143097	0	0	0.136843	0.288542	0	0	0	0.106675
LOC118143096	0	0	0.199497	0.0280434	0.032433	0.0287868	0.0437821	0.155517
ALDH1B1	6.40845	6.32194	4.32145	32.3535	9.08757	1.02039	18.4383	11.6813
IGFBPL1	0.276018	0.475429	0.151942	0.961131	0.222315	0.0986611	9.70353	1.0512
LOC108587689	0.19328	0.353878	0.0868902	0.205896	0.153369	0.379722	0.397728	0.325772
CCDC180	0.0811836	0.101963	0.0782071	0.0494711	0.152573	0.270841	0.476287	0.0304829
LOC103794050	0.369991	0	0.0475234	0.160329	0.139069	0.0617173	0.156444	0.0740932
TDRD7	10.4571	18.6642	13.1507	10.9989	8.70074	12.3847	4.79943	9.53768
LOC118143148	0.0511803	0.128561	0.147912	0.0831679	0.048093	0.0426863	0.064922	0.0768691
TMOD1	5.84861	4.16252	6.78663	2.07	1.89439	17.3131	0.252919	1.71358
TSTD2	5.23916	4.44114	5.98502	6.27848	4.57459	5.68442	11.3117	5.50122
NCBP1	25.8696	25.6775	27.7253	28.7171	23.3303	27.7052	45.3588	24.0133
XPA	13.8862	9.20373	13.5649	17.4979	12.5908	12.3538	14.4007	13.9041
LOC118143160	0.28549	0.286852	0	0.23196	0.268269	0.15874	0	0.142928
FOXE1	0.466751	0.703466	0.374699	0.0948087	0.511696	0.259526	0	1.02233
LOC103794090	0.0369679	0.0557162	0.195869	0.195236	0.208428	0.107914	0.140681	0.291496
TRMO	7.40106	8.81208	6.3098	11.4554	7.09371	8.39497	7.04117	8.42026
LOC118143169	1.73227	1.16036	0.953579	1.00534	1.00767	1.03199	0.627824	0.557518
ANP32B	157.742	158.564	160.722	123.011	170.235	139.993	99.3844	172.793
TRIM14	5.30392	5.16136	4.82783	2.17168	2.90405	2.15959	3.39049	5.26891
NANS	70.1073	98.9294	63.8072	58.1236	54.4601	68.706	109.709	81.7676
CORO2A	2.63751	4.45215	4.078	5.111	6.74129	1.97981	20.5592	8.62584
TBC1D2	9.23062	10.3166	7.16159	16.1864	15.7693	6.12728	13.4876	18.8981
GABBR2	0.0535131	0.107537	0.0257756	0.260876	0.301711	0.044632	1.45944	1.04485
ANKS6	7.10221	4.75738	6.46911	5.45619	8.05876	5.22437	21.9561	10.8676
GALNT12	24.7772	20.7782	30.3553	36.7973	29.3397	23.0434	54.5917	34.8562
COL15A1	52.8022	36.882	87.4668	30.2581	41.3605	10.7073	28.0557	30.7312
TGFBR1	20.6436	15.6786	17.8338	47.1547	26.495	21.2411	37.5184	27.2885
ALG2	16.7763	17.9228	16.9593	15.7342	13.0639	16.5616	14.5155	16.3312
SEC61B	259.204	399.853	257.241	391.97	263.627	384.981	295.92	317.094
NR4A3	0.699765	0.401773	0.442986	1.03965	0.657554	0.566956	0.557951	0.33782
LOC103794196	2.94964	5.76276	3.47294	0.133143	1.69382	7.38033	0.831468	0.861416
STX17	13.7011	11.7343	13.638	10.3427	11.3654	14.1806	6.58971	10.825
LOC100414453	2.13611	3.52606	2.05779	1.48765	2.86751	2.41788	2.32256	2.86454
ERP44	100.322	94.3433	103.451	101.901	112.91	102.027	71.9225	111.754
INVS	6.69214	6.20587	4.62512	7.66218	5.98846	3.82	10.1556	5.94767
TEX10	20.9153	18.2073	21.888	15.2996	15.1291	23.4143	71.3312	16.4654
MSANTD3	1.80317	1.6283	2.00092	4.19123	3.83921	0.685328	4.32853	3.65097
TMEFF1	0.449411	0.169333	0.108234	1.71162	0.554271	0.21084	29.1095	1.49762
CAVIN4	0	0.0794311	0	0.417504	0	0	1.20336	0.296833
PLPPR1	0	0	0.0511114	0.0431084	0	0	0.134604	0.0398436
LOC100396712	0.895656	0.530957	0.603972	0.269256	0.117828	0.552788	0.340841	0.32285
MRPL50	62.9347	90.3154	55.0974	80.5978	65.2562	69.0719	59.1417	65.0308
ZNF189	8.01276	5.85148	7.59962	14.6315	8.59674	7.13078	12.7314	9.70831
ALDOB	0	0	0.328233	1.62643	4.24228	0	6.75325	2.17491
LOC100395628	0.61837	0.17752	0.397133	0.7656	0.0553399	0.34383	0.915134	0.464373
LOC100391517	0.0530053	0.0177527	0.0340413	0.100489	0.166027	0	0.179299	0.185757
PGAP4	2.55979	3.36445	1.03969	18.235	7.11213	0.761663	10.9699	7.19047
LOC103794268	0.280379	0.281716	0	0.151872	0.0878221	0	0.296383	0
RNF20	30.3082	26.5239	32.0909	35.4655	31.2555	25.0123	42.597	32.0485
GRIN3A	0.200808	0.122814	0.24391	0.588782	0.270737	0.0655364	0.343324	0.28193
CYLC2	0	0	0	0.201722	0.174973	0	0	0.046611
LOC100398523	6.34636	6.89087	7.49419	0.998015	0.961861	5.97609	3.37595	3.45911
SMC2	35.1418	30.5259	35.466	26.7778	28.1803	32.9931	69.0345	30.5538
LOC100392938	0	0.0578904	0.0555033	0.0234063	0.0203026	0.0480537	0.0365426	0.0108168
NIPSNAP3A	26.3413	32.3485	23.9045	34.6366	33.4815	23.5263	28.7327	35.4854
ABCA1	4.40762	3.75724	3.10096	26.8119	18.0341	1.37721	11.2147	13.9443
LOC100400558	0.174846	0.351359	0.33687	1.1365	0.328597	1.89576	1.33075	0.262605
LOC103794318	0.372885	0.439822	0.281124	1.04063	0.639847	0.162261	1.39845	0.876594
LOC100403489	0.404626	0.152458	0.487238	0.328758	0.570327	0.421842	1.21901	0.151929
LOC100894670	4.96698	12.5955	10.2533	18.6409	6.88991	4.73445	4.50042	8.70337
LOC103794606	0.0586267	0.0441797	0.0282386	0.0238171	0.0688628	0.122242	0.167327	0.0110066
LOC118143659	0	0.297304	0.285044	0.32055	0.139022	0.246786	0.500452	0.370341
SLC44A1	3.24058	4.19705	3.03875	19.1497	6.20899	1.66767	30.1668	6.89508
FSD1L	2.26608	1.36613	2.00835	6.44414	4.78685	0.438479	3.21945	5.15967
FKTN	4.95336	3.86354	4.3023	6.04233	4.58557	4.71035	5.21635	4.8628
TAL2	0.120703	0.181917	0.116277	0.539389	0.170133	0	0.535888	0.135965
LOC108593841	0.312665	0.157078	0.150601	0	0	0	0.198307	0
TMEM38B	14.3194	16.5957	17.2543	14.8599	15.898	22.2895	31.3225	16.3074
LOC103794347	0	0.0194708	0.0186679	0	0.0546283	0.129298	0.0245814	0.0145524
LOC118151359	0.624329	0.156827	0.300719	0.887716	0.330001	0.0976339	1.63342	0.644666
ZNF462	3.63335	2.18128	3.68231	5.62352	4.3619	2.39526	11.2775	6.17276
LOC118143690	0.123106	0.0758121	0.0229535	0.045172	0.0447795	0.0828028	0.0503742	0.0984128
RAD23B	105.922	106.122	110.567	112.354	98.0672	136.405	142.491	106.822
LOC118147938	0.507538	1.01992	1.46679	0.824748	0	0.423306	0.64381	0.762285
KLF4	9.48017	24.8767	15.8227	6.62784	27.9472	10.6099	257.151	12.6491
LOC100407377	0.898961	0.722598	0.692801	0.584323	0.50684	0.599814	1.14033	0.945121
LOC103794361	0.161873	0.975867	0.779689	0.263043	0.304216	1.21507	0.205335	0.364681
LOC118143698	0.0711121	0.0357256	0	0.0433339	0.133645	0	0	0.0133506
LOC118143707	0	0.224454	0	0	0.0699713	0	0.188912	0
ACTL7A	0.225921	0.0567496	0.217638	0.206506	0	0.0942134	0.608983	0.0424146
ACTL7B	0.403862	0.284051	0.752172	0.196882	0.1518	0.235785	0.905058	0.161752
ELP1	52.3049	29.6497	39.6088	33.5877	28.3438	32.7537	56.7872	37.4315
ABITRAM	15.3636	19.163	18.5352	29.2898	19.5056	20.3856	22.1462	20.7422
CTNNAL1	97.2321	87.314	96.7507	35.9531	58.8094	107.323	21.0847	53.3664
TMEM245	40.9095	27.517	47.3358	18.3972	32.3861	56.5397	24.4191	28.0429
LOC103794377	0.210824	0.211829	0.270792	0.171294	0.165089	0.0879174	0.089143	0.0263868
FRRS1L	2.27517	1.54746	2.76498	13.1675	2.79575	0.204355	1.28762	2.208
EPB41L4B	10.034	9.23855	14.2429	2.72768	2.86594	17.2125	4.15397	3.88294
LOC108592879	0	0.0639669	0	0	0.0598231	0.0530976	0	0.143426
PTPN3	24.0244	14.1866	23.87	5.89119	9.41444	28.6862	3.98296	13.279
PALM2AKAP2	24.0344	13.1602	26.6638	26.2292	21.8679	18.5034	38.8729	33.2628
TXN	1018.98	1497.32	986.965	974.89	991.49	1507.53	719.02	1010.99
TXNDC8	0.045707	0.0688874	0.0880624	0	0	0.114364	0	0
SVEP1	0.519516	0.344516	0.270253	3.69343	0.942183	0.19065	0.685364	0.745162
MUSK	0.07825	0.0393116	0.0376905	0.095367	0	0	0.0496299	0.102835
LPAR1	8.23518	7.48706	7.52268	25.6361	7.33793	3.07303	7.88268	10.1902
LOC100414705	0.21671	0.653231	0.730677	0.176077	0.203638	0.180745	0.549792	0.325483
LOC100405668	0	0.0274674	0.0263347	0.0222113	0	0	0.0693538	0
ECPAS	26.5786	24.2372	23.2666	19.5932	19.3807	27.9702	32.0239	19.0822
ZNF483	0.362163	0.220539	0.222017	0.187254	0.206252	0.274598	15.3412	0.630477
PTGR1	77.7248	137.226	66.8244	164.591	179.008	178.76	55.5446	183.338
DNAJC25	17.3396	18.7249	17.8903	29.6514	24.2729	12.7859	21.0085	25.5803
GNG10	79.0113	83.7986	75.5225	170.941	85.2996	111.332	99.0563	85.0133
SHOC1	0.070234	0.0564551	0.0270636	0.068478	0.0659974	0.0585778	0.677096	0.0632918
LOC103794433	0.252421	0.409701	0.11223	0.646827	0.437897	0.129556	0.295564	0.379117
UGCG	12.3237	14.0127	13.0134	22.6774	16.3255	13.1522	41.1165	17.2772
SUSD1	1.31665	0.717523	0.85992	0.181319	0.419401	0.930627	0.28308	0.921725
PTBP3	52.4497	67.9931	67.6074	39.6821	42.7486	72.7412	51.3153	49.6177
HSDL2	66.334	63.5255	67.391	60.3734	56.6912	62.4665	64.2194	61.8763
LOC118148043	1.36608	3.4315	0	0	0	0	3.46575	1.02588
C1H9orf147	0	0.0369851	0	0.0598155	0.0691784	0.0921019	0.0933857	0.0552853
KIAA1958	1.51145	1.19422	1.25087	0.881964	0.968371	1.02568	3.74739	1.34657
INIP	19.9507	19.5241	20.3649	21.831	21.4546	17.6595	25.0099	25.7
LOC118143812	0.0620815	0	0.0598054	0.0756618	0	0.0388338	0.0393751	0.0233105
SNX30	9.62462	9.40851	8.70844	9.30952	12.4449	7.79004	11.1964	13.1084
SLC46A2	0	0	0	0.0541311	0	0	0.0845111	0.200126
ZFP37	3.01775	3.19278	3.65795	2.17587	2.29111	4.90049	2.94072	2.17617
LOC118151908	0.947624	1.15051	1.02699	0.481215	0.14841	0.329314	1.85317	1.42326
SLC31A2	21.9687	34.3365	23.1689	6.97066	14.3695	28.4122	13.7515	25.3396
FKBP15	57.241	42.4205	61.197	31.9368	41.7905	69.7112	54.2018	38.1424
SLC31A1	140.49	103.792	150.413	76.4341	68.7705	217.402	200.21	70.9446
LOC103794631	0.461902	0.14767	0.546096	0.102353	0.157833	0.402755	2.07736	0.126135
CDC26	81.8045	100.682	101.162	94.3859	83.6773	115.442	76.3627	76.3087
PRPF4	28.8693	31.7695	31.6152	20.8568	24.0275	29.1855	45.1178	27.7426
RNF183	2.47608	6.63435	3.29966	1.40827	2.7145	4.74983	1.20401	6.29111
WDR31	0.432459	0.224269	0.295654	0.430714	0.471916	0.279242	1.23871	0.743806
BSPRY	3.69177	5.85386	7.64074	1.78099	2.41209	9.42967	3.1098	8.10055
HDHD3	11.8923	13.2767	15.5385	15.1416	13.1445	11.5908	10.6349	13.379
ALAD	23.747	25.3403	21.0625	18.1601	24.3366	24.9123	19.4321	26.3072
POLE3	90.4911	86.2529	88.7243	77.1273	82.8347	84.315	115.674	87.3453
C1H9orf43	1.11731	3.07076	2.08938	3.49776	2.37775	2.82306	2.79293	1.72748
RGS3	3.39382	2.28919	1.86264	3.57868	3.50357	1.99888	2.60276	3.35841
ZNF618	3.62433	1.79736	1.51346	9.87065	1.98788	0.726517	18.8239	3.58615
AMBP	0	0	0	0.914847	0	0.0853727	0.64922	0.461214
KIF12	2.1824	1.0713	0.369122	1.21823	0.861005	2.01473	6.63563	1.68895
LOC118144096	0.839186	0.153307	0.146985	1.05375	1.147	0	0.677412	0.458326
COL27A1	23.6594	7.26758	14.6184	58.4622	36.8894	2.54815	39.1053	43.5787
LOC118144104	0.268204	0	0	0.87166	0.378038	0	0.340215	0.302117
ORM1	0	0	0	0.692096	0.160086	0	0	1.4073
AKNA	14.5573	7.50977	12.0962	7.24989	9.32475	17.3297	13.3754	9.31724
LOC100411120	148.276	175.577	144.965	96.1188	147.151	203.02	72.3611	76.2661
WHRN	3.59065	1.89146	3.40863	1.61448	1.09739	3.05289	8.40193	2.09433
LOC118144109	0.225052	0.197859	0.0271	0.0228568	0	0.164239	0.249792	0.0422514
ATP6V1G1	887.075	1019.75	876.202	1055.51	754.473	1356.43	611.877	807.443
LOC118144108	0.668873	1.20971	1.37461	1.15938	0.670427	1.85955	1.5838	0.736705
TMEM268	2.88471	2.78627	3.11959	7.969	4.94921	1.24178	9.34877	5.283
TNFSF15	1.37072	0.973579	1.27493	1.49775	6.7733	0.0197109	0.689507	8.62534
LOC100412775	0.158451	0.318413	0.228962	0.514965	0.148893	0.396462	0.502486	0.38672
LOC100413855	1.38707	4.91109	0	0	2.0482	2.5341	0.418928	0.396815
TNFSF8	0.0491827	0.0247086	0.153983	0.169834	0.023108	0	0.031194	0.0369344
TNC	158.649	97.2058	83.4636	255.868	63.3762	184.969	56.0513	138.579
LOC118144137	0.979853	0.926612	1.1105	1.77958	0.216646	3.89388	0.219342	1.21196
PAPPA	2.02302	0.536542	0.356135	1.30996	1.46675	0.137038	2.68343	1.62718
ASTN2	0.177752	0.148833	0.214043	0.890608	0.487169	0.17296	1.40923	0.778661
TRIM32	9.83526	10.1218	9.88122	13.239	11.449	8.96818	19.2493	12.0021
TLR4	0.241485	0.145582	0.0232631	0.657291	3.17686	0	0.275691	0.616578
BRINP1	6.40231	8.99238	3.93074	9.06663	15.697	10.9804	7.80675	10.2422
CDK5RAP2	19.3135	14.1495	18.403	15.1704	16.9635	15.7381	38.6743	19.4319
MEGF9	8.61868	7.76594	5.45351	11.4333	8.99986	6.8896	5.42242	7.01022
FBXW2	39.2197	34.9063	36.7373	29.0166	28.8016	41.0428	38.9938	35.9495
PSMD5	31.3402	30.2365	32.0791	45.3109	34.8742	27.0305	47.2358	33.9583
LOC108593085	2.45379	2.00543	2.86148	1.97463	2.0741	3.54476	3.55942	2.00141
PHF19	19.1139	15.0323	19.2001	33.729	31.2197	10.7177	32.8172	30.5099
TRAF1	4.96673	3.87856	4.0409	7.65273	5.17495	4.78634	4.92923	5.68171
C5	12.7105	21.4411	12.411	2.74386	11.1192	23.2203	23.1392	15.6656
CNTRL	14.4311	8.56774	12.3808	12.1458	11.6234	19.8065	15.0787	12.089
RAB14	80.9227	82.0168	91.2124	73.8353	71.4839	113.822	87.9615	73.6498
GSN	1101.67	567.505	709.459	1316.32	542.608	289.186	676.332	951.038
LOC100401187	1.48328	0.406461	0.389701	4.60155	1.52052	0.22493	2.90784	0.911366
STOM	59.459	52.3134	44.0608	112.66	126.62	18.0457	76.5658	132.015
LOC100401933	0.0860673	0.115304	0.0967304	0.186479	0.0539171	0.0957112	0.236548	0.0861778
LOC103787226	0.0802843	0.161334	0.0257803	0.0652309	0.100589	0.267841	0.305521	0.140678
LOC100403009	0.283777	0.155526	1.09349	0.524019	0.242417	0.193648	0.0654491	0.290599
GGTA1	114.718	80.4826	133.185	50.7389	50.9493	166.751	23.0576	65.47
DAB2IP	25.9343	19.9245	23.4663	24.605	34.7084	22.4737	28.0316	30.5698
TTLL11	0.415168	0.850339	0.153825	2.22504	1.15537	0.25304	0.931746	1.45695
LOC118144237	0.453665	0.0911658	0.0874065	0.700345	0.25578	0	0.863209	1.05613
NDUFA8	175.197	167.126	167.852	164.165	155.809	206.642	254.646	152.907
LHX6	0.304016	0.0916398	0.0146435	0.234662	0.62849	0.228205	0.559183	0.148398
LOC118144238	0.0841514	0.0422763	0	0.0341865	0.158151	0	0.160119	0.0315973
RBM18	18.1281	20.0443	18.4687	39.0005	22.7449	20.8875	26.136	20.3435
MRRF	35.447	37.9392	34.6703	31.7738	31.8351	36.3724	29.9167	27.5857
PTGS1	3.27901	0.732144	1.74084	7.62551	4.01243	0.316024	5.98955	3.61154
LOC103794843	0.0184466	0	0	0.119903	0.0346678	0	0	0
LOC100396106	0.189762	0.517525	0.731219	0.264311	0.216526	0.226098	0.326681	0.7227
PDCL	39.5042	43.6242	38.3657	53.6985	42.1329	32.0539	42.1218	50.7385
RC3H2	27.3567	21.7944	25.9046	24.4359	23.4863	19.541	25.881	25.2437
ZBTB6	14.8624	14.2902	16.5097	18.3736	15.0017	16.3548	17.7479	17.9166
ZBTB26	4.06874	4.45424	4.3437	6.21696	4.93606	5.31815	5.5656	4.79983
RABGAP1	31.0213	32.8175	33.4942	30.8721	28.2603	29.3323	23.211	25.329
GPR21	0.0389893	0.0587629	0.11268	0.221751	0.256462	0.0162593	0.0989156	0.0731989
STRBP	4.5084	3.46152	4.92789	4.45474	4.37451	4.93724	17.5245	5.69693
CRB2	36.9797	17.7211	42.9881	24.1001	35.2636	2.32724	31.9091	46.8191
DENND1A	6.76812	6.4418	8.91432	6.7936	6.74312	5.77244	11.5603	6.90124
LOC100385283	0.182031	0.548697	0.175357	0.8874	0.171051	0.607284	1.15453	0.683493
LHX2	0.194183	0	0.187063	0.433876	0	0.161956	0.12316	0.18228
LOC103794917	0.0630047	0	0	0.102383	0	0.210193	0	0
NEK6	20.8504	18.3859	17.4747	14.0851	25.5917	20.6693	18.1992	25.0227
PSMB7	372.046	419.805	345.789	290.502	306.069	433.035	459.614	323.861
ADGRD2	0.435136	0.9094	1.25755	0.537392	1.14489	0.464538	2.51698	0.836535
NR5A1	0.464526	0.622322	0.279685	4.30896	0.545632	0.193716	1.69409	0.726755
NR6A1	87.6444	75.1894	92.8357	10.4183	34.6982	164.025	40.0411	37.7316
LOC118144300	3.09684	3.73393	1.64082	9.18406	7.12959	1.93716	1.76775	4.88379
LOC118144299	0.0699048	0.280953	0.202026	0.340785	0.16422	0.233213	0.487707	0.341224
OLFML2A	0.858369	0.436427	0.627646	2.60484	1.23418	0.241513	1.83659	1.44453
LOC100387309	1.67371	1.40141	1.74671	28.4444	1.17956	1.33778	1.15001	1.46638
LOC100386951	0.434774	0.0873694	0.167533	0.141301	0	0.290094	0	0.1306
WDR38	0.0545821	0.109685	0.315486	0.266088	0.205159	0.318665	0.0692373	0
RPL35	1871.93	2144.37	1970.1	1651.04	1952.1	2143.78	1235.88	1940.24
ARPC5L	111.319	118.435	115.105	85.5014	90.5264	149.635	163.51	107.152
GOLGA1	14.8178	12.4268	14.4452	10.9482	11.497	13.5157	13.779	12.2249
SCAI	3.9325	2.60783	3.57996	3.6265	3.82462	3.64064	9.57765	4.00153
LOC103794969	0.13921	0	0	0.226217	0	0.232214	0.264882	0.104542
PPP6C	27.444	29.6046	35.0289	36.8168	31.0358	36.4778	35.9585	30.279
LOC103794974	0.141092	0.141765	0.271838	0.802458	0	0.176514	1.07385	0.582751
RABEPK	34.6752	35.652	45.1706	34.407	34.3859	45.2961	38.9274	33.7343
HSPA5	740.873	711.741	735.942	762.283	698.595	688.229	969.423	720.519
GAPVD1	30.0346	22.377	27.2853	26.3703	27.3203	21.5453	38.6952	26.1011
MAPKAP1	26.0886	25.4254	25.8708	31.027	25.8439	23.9618	34.0876	27.679
PBX3	7.26303	4.25532	2.87877	20.5015	10.7674	1.1224	18.4012	13.1824
MVB12B	2.0375	1.23631	1.62292	3.12461	2.16325	1.16601	3.34539	2.93764
LMX1B	0	0.160951	0.0257191	0	0	0.0445341	0.237063	0.0200491
ZBTB43	10.7918	9.31727	12.9773	7.7049	8.71369	10.2778	14.5978	11.498
ZBTB34	7.03701	5.86396	7.05901	5.54355	5.28284	6.95365	14.3599	7.20305
RALGPS1	8.19615	7.12519	10.1425	2.94608	4.85352	18.2868	7.48617	5.67991
ANGPTL2	198.255	116.238	204.024	260.765	308.879	20.5522	149.044	291.554
LOC118144379	0	0.0286014	0.013711	0	0.0668713	0.0237414	0	0.0641299
GARNL3	2.97313	3.79341	2.36404	5.41927	4.36067	4.38212	3.3324	4.19371
SLC2A8	23.3787	29.0917	25.0509	15.2546	19.9744	26.8183	24.5915	30.6294
ZNF79	10.25	13.4523	15.2133	11.8275	9.28659	17.237	14.7385	10.9819
RPL12	2977.42	2384.25	2824.58	3091.45	3005.17	2900.54	2172.43	3220
LOC118148401	5.62196	0.564877	3.79109	6.85175	3.1697	5.62672	6.41829	0.844377
LRSAM1	4.72174	4.28206	6.73822	6.43065	5.64467	7.14276	4.83966	6.0249
NIBAN2	198.568	167.595	185.543	93.2302	129.895	159.615	98.586	163.065
STXBP1	4.9626	3.01118	4.37709	12.6461	8.66031	1.62603	18.1493	9.09902
CFAP157	0.133028	0.0534649	0.0512602	0.086468	0.075002	0.0221901	0.134996	0.0799192
PTRH1	4.6337	4.45274	4.25523	4.82045	4.99172	4.1416	5.21864	4.93234
TTC16	0.0946397	0.142636	0.250717	0.538262	0.533585	0.0789331	0.690288	0.284284
TOR2A	15.2616	17.0881	12.6325	29.6728	28.4717	10.0038	24.2416	20.5019
SH2D3C	0.365507	0.111772	0.214325	0.703699	1.41864	0.0861523	4.23327	0.334152
LOC118144441	0.226622	0.113851	0.382048	1.15081	0.425903	0	2.58722	0.382915
CDK9	71.0459	73.9274	83.4683	66.5322	70.416	80.1092	127.013	68.6127
FPGS	23.3033	21.7061	27.4349	25.6583	30.7084	26.6931	62.419	27.2075
ENG	10.9819	7.44393	5.07161	22.1617	44.0759	1.11263	19.0675	28.7661
AK1	10.8286	10.3579	6.64837	27.5442	20.0794	1.99896	19.8897	14.8325
ST6GALNAC6	30.8198	28.255	28.6916	58.0897	54.8872	13.0635	38.6974	45.5833
ST6GALNAC4	8.19381	7.28134	5.63247	20.8422	17.3337	2.33522	29.2489	14.3782
PIP5KL1	0.112786	0.963255	0.597581	0.206187	0.317948	0.305721	2.75408	0.169397
DPM2	25.6077	51.348	26.273	24.5646	22.7764	33.3021	34.8772	29.457
FAM102A	33.3939	52.8845	40.83	11.705	12.4719	42.2307	16.7762	17.9598
NAIF1	8.52987	11.5789	10.3959	7.01802	8.35943	10.1683	11.5032	8.57318
SLC25A25	8.70519	18.8725	14.8378	6.53603	4.65727	12.0831	13.8152	6.4991
PTGES2	33.0981	25.1301	32.5772	20.1022	25.0502	35.5244	41.263	24.4056
LCN2	1.21809	4.02139	0.670533	0.848312	0	3.77347	8.71903	2.48287
C1H9orf16	163.463	182.289	183.792	156.178	222.729	216.972	131.368	173.191
CIZ1	27.2475	21.855	29.5483	19.6337	19.1371	30.1144	16.5904	20.8477
DNM1	3.47054	1.74355	2.37227	5.52558	5.52724	0.436313	8.17351	6.46771
GOLGA2	59.2927	47.8854	56.9938	70.6149	64.1177	48.8975	50.5122	70.6041
SWI5	67.9021	71.8716	58.0225	79.597	75.2036	87.4136	59.3073	70.4546
LOC100404944	0	0.12749	0.122233	0	0	0.0529133	0.482858	0
TRUB2	53.6225	70.4693	60.5119	62.4247	49.8547	82.0162	60.4622	55.055
COQ4	52.9598	43.4424	56.8998	44.0954	50.1902	62.6912	61.9588	51.0806
SLC27A4	9.37641	12.736	9.53445	8.58023	8.70698	10.3481	9.51115	13.3122
URM1	16.7365	18.1115	20.7955	17.1311	15.1931	24.5282	18.2369	16.7361
LOC118144803	0.359774	0.413131	0.594143	0.375835	0.193184	0.428665	0.847548	0.154387
LOC118144797	0	0	0	0.0790178	0	0	0.123365	0.0365166
CERCAM	27.9329	24.5517	24.6232	61.0711	34.5223	29.764	25.4421	32.3833
ODF2	25.1433	20.8907	25.4918	13.024	17.8026	23.2313	32.2659	20.1581
GLE1	38.3569	34.2131	44.1141	16.5058	22.349	39.8559	29.0062	22.0826
LOC118151378	0.328474	0.0825101	0.158216	0.400327	0.30866	0.13698	0.208334	0.123336
SPTAN1	91.0649	61.8149	78.6895	94.2634	99.7984	79.1515	184.722	106.395
DYNC2I2	12.7996	9.32393	11.2822	8.52769	6.94587	13.2908	38.561	7.85781
SET	153.951	150.13	183.299	149.114	147.361	175.653	412.041	152.91
PKN3	12.6881	10.0806	18.1822	5.49271	8.94202	11.971	29.7316	10.1319
ZDHHC12	34.9593	32.3808	47.6152	15.1356	24.9151	51.634	14.7294	27.5122
LOC118144845	0.184793	0.185674	0.0890088	0.0750719	0.173646	0.616497	0.468818	0
ZER1	19.1333	14.0203	23.0751	13.7535	12.59	21.3816	17.8453	15.0678
LOC118148479	1.40549	0	2.70792	1.14196	0	4.68893	5.34858	5.27736
TBC1D13	21.9868	24.7211	24.8243	23.5913	17.0884	31.418	41.7262	23.11
ENDOG	7.27126	9.80369	8.92048	2.57523	3.44552	17.5715	3.31102	4.38703
SPOUT1	32.9669	30.7416	35.7372	26.133	25.8392	42.328	56.3723	31.0754
KYAT1	4.48859	2.48757	2.9861	5.26603	4.12326	2.5853	5.3363	4.33816
LOC100391047	0.351373	0.235365	0.33849	0.475816	0.220118	0.0976861	0.594286	0.131934
LRRC8A	42.5945	30.8944	40.232	33.853	44.3907	30.4271	33.6375	51.4508
PHYHD1	9.99662	6.7621	10.123	3.83728	4.99266	19.0713	7.08919	7.38887
DOLK	24.3899	24.3934	26.0102	22.8953	23.3143	24.5323	21.6819	23.5641
NUP188	63.0069	47.367	57.7829	35.9065	43.6852	47.1067	84.366	46.4676
SH3GLB2	107.804	106.011	123.015	25.3278	54.9986	133.179	123.726	74.6419
MIGA2	11.7868	8.75595	9.16622	11.241	9.79848	10.3121	12.2116	9.03322
DOLPP1	24.3939	25.1222	27.6992	25.4196	27.3201	27.1362	37.0022	26.4072
CRAT	20.0883	14.1945	20.1188	11.0802	16.7472	16.1585	8.77884	16.6647
PTPA	51.1271	43.6631	49.2526	52.2068	44.816	52.8592	72.3037	48.5877
IER5L	28.7987	41.4075	40.8538	8.71376	23.0713	27.0159	12.9136	33.176
LOC103795236	0.0461544	0.0463745	0.20008	0.0750008	0.281907	0.0769891	0.292733	0.0346603
LOC108593362	0	0.0835189	0.080075	0.219495	0	0.103991	0.0527203	0.062422
LOC103795238	0.169023	0.373624	0.293087	0.109865	0.0635309	0.0563886	0	0.152316
LOC108593364	0	0.394807	0.757053	0.319257	0.184615	0	0.498434	0
C1H9orf50	0.350026	1.12543	1.14646	0.824748	0.624933	1.22613	0.932415	1.02514
NTMT1	8.18589	8.77588	9.01769	13.2066	15.697	6.82734	11.7501	11.5152
ASB6	19.6007	16.3943	24.0043	19.7798	18.9327	17.326	28.6656	18.732
PRRX2	11.4304	9.57078	9.34297	31.0981	16.3555	3.03336	20.4311	21.6547
PTGES	225.932	263.19	352.14	73.7005	97.352	543.419	23.6127	135.263
TOR1B	18.9476	19.6012	17.3374	29.681	22.9572	22.3479	20.9128	21.3572
TOR1A	79.1535	83.1891	87.293	87.2377	86.9865	70.3751	92.0672	79.8964
C1H9orf78	55.9772	65.0276	69.0325	56.5469	52.53	74.2237	75.0046	53.4194
USP20	12.992	11.6983	15.1736	9.96472	10.9547	14.1358	10.4228	9.31249
FNBP1	19.0926	20.045	20.9088	18.045	21.2535	16.4652	18.6901	17.6531
GPR107	36.0252	23.6644	30.6856	24.3963	31.4306	22.7	25.9772	32.3834
LOC108589618	0.209714	0.948215	0.606077	3.15227	0.788257	1.31182	1.06409	0
NCS1	15.9641	14.6245	14.0486	30.5209	20.7474	6.25191	19.9466	24.0087
LOC103795279	0.258481	0.259714	0	0.367527	0.0607223	0	0.655764	0.19411
LOC118144925	6.93223	3.58215	4.29304	6.43706	5.58349	2.72568	11.3059	7.06508
HMCN2	0.00906768	0.0273328	0.056779	0.014735	0	0.0151256	0.0230046	0.013619
ASS1	150.693	141.092	76.5854	317.615	122.498	64.4936	256.739	146.885
FUBP3	30.527	26.8261	33.6915	29.6691	23.9594	32.3025	46.9457	26.5939
PRDM12	0.737927	0.617871	0.799731	0.599565	0.288922	0.410306	0.780048	0.207808
LOC100397457	0.0547662	0	0	0.0444975	0.0514626	0.0456771	0.0694707	0
EXOSC2	45.3558	36.7486	49.8178	33.5525	42.1467	42.685	101.413	40.9388
ABL1	21.8138	18.5754	19.8229	38.9873	30.4565	12.7592	52.7772	28.157
LOC108593399	0	0.160512	0	0.0648982	0	0.133237	0	0
LOC118144948	0.271189	0.272482	0	0.330511	0.764492	0	0	0
QRFP	0.538185	0	0.103691	0.34982	0.404577	0	0.409611	0.646651
LAMC3	40.0607	13.1342	13.2807	39.2913	142.701	1.96601	66.0997	67.5172
AIF1L	29.7665	56.4893	48.4836	4.82055	10.0046	86.7993	20.1036	16.6317
NUP214	21.2951	19.7991	23.6306	17.0083	17.4139	23.1569	33.0914	17.8447
FAM78A	3.5011	4.83697	3.37274	2.18428	4.20051	3.65007	4.75836	2.37097
PLPP7	0.861519	0.375105	1.21723	3.17326	1.16036	0.0479026	1.49354	0.819494
PRRC2B	67.0314	43.457	64.8829	43.2132	54.2839	48.9537	90.159	61.7769
LOC118148370	9.34814	3.41554	3.27469	2.07146	1.59714	4.96154	11.8581	1.27638
POMT1	19.3013	15.2082	18.6594	19.9727	20.4255	13.9909	25.4364	19.2976
UCK1	6.25119	7.16828	8.24947	6.7312	6.60564	7.87875	10.1994	5.32266
PRRT1B	0.418628	0.911353	0.70574	0.170067	0	0.087288	0.398271	0.157187
RAPGEF1	24.3271	22.1061	26.5956	27.8258	27.0189	19.2836	35.9341	27.0219
MED27	6.69768	7.70672	7.71879	8.10157	6.30653	6.92268	9.55581	5.92456
NTNG2	0.0554518	0.089146	0.0213675	0.306371	0.0208428	0.0184996	0.0140681	0
SETX	13.1873	9.09807	11.8257	11.0917	10.3101	11.6853	23.5679	11.6623
LOC103795385	0	0	0	0	0	0.504464	0	0.605622
TTF1	9.43158	11.6506	12.1678	7.91858	11.0349	11.7686	21.7931	10.8741
CFAP77	0.039146	0.157331	0.0754214	1.27224	0.441415	0	2.75594	0.235177
DDX31	7.85352	9.24749	8.771	7.9595	5.39947	13.5122	15.4758	6.26863
GTF3C4	10.1915	8.03272	11.3689	12.1857	8.47375	10.6632	21.3185	9.57129
AK8	0.142108	0.092391	0.11274	0.434684	0.282782	0.0976078	0.307509	0.364097
SPACA9	4.72627	4.53657	5.74846	6.75769	9.18007	7.59749	11.9905	7.45541
TSC1	14.0201	13.393	14.3932	16.629	14.6888	12.1038	20.6545	16.0671
GTF3C5	24.2299	22.5155	24.2314	18.8718	21.5778	25.558	53.536	22.5564
CEL	0.2301	0.520194	0.471035	0.046739	0.054055	0.287868	0.14594	0.215996
RALGDS	13.2168	17.6651	18.9572	10.8389	12.5354	9.7113	26.2534	14.0367
GBGT1	24.1825	14.1162	13.9948	13.9408	12.0501	17.9752	52.3643	13.3564
OBP2B	0.359584	2.34844	1.0392	0.146081	0.337894	2.02437	0	1.01263
LOC100413375	2.90022	1.45702	0.279389	0.824748	0.136264	3.62834	0.735783	2.72245
LOC100413736	15.7942	17.4415	16.4352	16.162	13.7214	18.0818	28.1623	17.2878
LOC118148330	0	2.09811	2.0116	0.848312	0	2.6124	1.32441	3.13626
LOC118148360	6.82131	1.95824	3.75498	4.75055	1.83138	4.87649	8.65281	2.19538
LOC118142782	20.1914	14.8389	23.999	18.2842	17.1239	13.6147	24.3208	18.6256
LOC118142863	11.8746	8.73538	11.4393	11.3136	9.33182	12.1735	28.8258	10.5894
ABO	3.63583	1.48245	0.913703	0.685011	2.57476	3.25216	2.33944	5.06504
LOC118145072	0	0.188776	0.012928	0	0.025221	0	0	0.0604677
SURF6	12.4469	9.33513	16.9439	8.70127	11.9626	12.0078	32.1174	11.7438
LOC100410514	22.5072	19.0468	23.1903	22.0354	22.0428	15.2507	30.8911	23.306
LOC100896489	14.1846	18.4064	19.9146	20.104	16.975	20.9553	25.6583	16.9574
LOC118148361	0	3.91648	3.75498	5.54231	0.915692	0	2.47223	4.39076
LOC100896523	43.2194	34.381	52.144	17.1462	36.4111	74.1318	50.3621	33.441
SURF2	6.49459	4.59365	5.98893	8.69638	6.00245	6.07601	13.1434	5.96815
SURF4	72.3022	56.7629	60.802	79.7866	80.5208	32.1707	75.6664	90.3749
STKLD1	0.499146	0.461932	0.670653	0.864474	0.876358	0.306752	1.41629	1.05547
REXO4	8.35351	8.30043	12.3233	10.0431	14.0772	7.06998	17.5955	12.5001
ADAMTS13	0.223086	0.0249056	0.202968	0.584051	6.35875	0	1.63502	2.16858
CACFD1	23.1479	19.5159	18.3124	37.8842	35.6477	15.5554	28.768	29.3588
SLC2A6	2.69235	3.78201	1.20869	10.3217	6.53364	0.872047	22.3814	5.53556
MYMK	0.306652	0.359467	0.19694	0.747464	0.0480258	0.170507	0.129662	0.191904
ADAMTSL2	0.885012	1.50963	0.912045	3.17729	3.6843	0.120161	1.0182	2.10975
LOC118145117	0.186126	0	0	0	0.408097	0	0	0
FAM163B	0.504643	0.529095	0.782053	1.3192	1.38137	0.146397	1.22461	1.02157
SARDH	0.170389	0.136961	0.0875423	0.664516	0.512355	0	0.518731	0.682431
VAV2	66.812	54.2617	80.8266	23.9691	35.1511	56.468	64.1682	49.1528
LOC118145165	0.125793	0.210654	0.0807871	0.681375	0.236409	0.0699439	0.851026	0.283397
LOC118145195	2.90468	1.03561	1.44422	6.31884	3.43384	2.81336	2.97143	3.09605
BRD3OS	14.3168	12.5088	13.7567	27.1919	21.0916	15.8193	21.9231	19.2756
BRD3	29.2655	23.432	34.1401	29.8526	32.1686	27.1441	33.804	31.6304
WDR5	58.6634	54.6181	72.6211	25.4536	31.5468	70.4992	104.073	41.1116
LOC118148459	1.16009	2.33124	2.23511	2.82771	0	0.967557	0	1.74237
RXRA	11.4511	8.88743	12.0283	6.09874	9.46798	13.4988	8.11672	10.3714
LOC103795550	0.106513	0.107021	0.13681	0.490402	0.300263	0.014806	0.15763	0.159974
LOC118145407	0	0.0108502	0.0520138	0.0175478	0.0405892	0.018013	0.0273962	0
COL5A1	514.793	268.063	254.213	1130.44	986.4	70.8694	490.274	742.443
LOC108587808	0	0.133638	0	0.108065	6.99892	0	0.843573	0.799047
OLFM1	0	0.232019	0	0	0.216989	0	5.56545	0.346822
LOC103795688	9.76393	7.36444	3.45473	10.0388	2.90253	5.23978	45.3914	6.88022
LOC118145468	0.0759023	0.118633	0.0731195	0.102784	0.0158497	0.105509	0.652577	0.133
LOC118145473	0.231283	0.697158	0	0.375835	0.434664	0.192899	0.586764	0.173685
LOC118145474	0	0	0	0.234017	0	0.0600553	0.0913386	0.0540734
LOC108593558	0	0.0175156	0	0.18413	0.0655235	0.0145393	0.298525	0.0392733
LOC118145484	0	0	0.209541	0.0706927	0.327033	0	2.92474	0.359363
PPP1R26	4.29236	2.22598	5.02423	4.6688	7.3079	2.23268	18.4422	8.01518
C1H9orf116	4.62201	3.99904	3.9269	9.07549	6.63545	3.69431	15.594	5.68851
MRPS2	83.9458	90.0597	90.7464	83.43	65.4795	75.5342	119.906	77.8114
OBP2A	0.736749	0.370131	0.283895	0.77819	0.207692	0.553029	0.560738	0.276636
LOC100385033	0	0	0.180297	0.608265	0	0.156098	0.356115	0.983845
LOC100385396	0.806461	1.41804	0	0	0.378907	1.00893	0.255748	1.05984
GLT6D1	0.851068	1.12235	0.768624	0.129655	0	1.55274	0.674736	0
LCN9	0	0.222079	0	0.0598608	0.103846	0	0.0934563	0
SOHLH1	0.280559	0.563793	0.0900908	0.0759845	0.263635	0.272996	0.474517	0.351148
KCNT1	0	0.0484393	0	0	0	0.0201043	0	0.072407
CAMSAP1	14.0405	9.08993	12.9879	13.4024	11.1886	10.1923	26.2886	13.2947
LOC108593579	0.549773	0.448821	0.926829	0.697953	0.129153	1.28962	1.22042	0.645093
UBAC1	32.2109	29.4908	28.6492	28.5403	27.7108	28.5558	52.6594	31.3626
LOC103795589	0	0	0	0.398982	0.153812	0	0.934354	0.184382
NACC2	22.2566	12.1898	19.8087	16.7708	18.6506	10.8617	23.3511	22.2362
TMEM250	53.6555	42.9548	45.9584	36.4467	34.8391	39.2938	35.6185	42.508
LHX3	0	0	0	0	0	0	2.88789	0
QSOX2	26.7611	21.9788	23.9033	31.8841	26.5896	16.6607	56.2493	26.3203
CCDC187	0.0150444	0.0529064	0	0.0488941	0.0282737	0	0.114502	0
LOC118145512	0	0	0	0	0.239849	0.496732	0	0.127787
GPSM1	8.22212	5.24276	7.24369	19.6845	15.4358	1.15758	11.8114	15.4758
DNLZ	4.30266	3.76277	3.01274	6.89471	6.43904	3.7215	4.90201	5.23564
CARD9	0.445813	1.23183	0.885778	0.158472	0.837842	1.16195	0.636201	1.06714
SNAPC4	6.10201	6.07752	7.09095	3.50172	3.71904	7.01115	11.0287	4.14978
ENTR1	21.5542	21.657	27.0205	24.3728	22.7143	27.1349	33.9065	21.4295
PMPCA	154.094	143.059	169.303	130.557	127.469	177.285	193.908	147.291
INPP5E	3.32964	2.49055	4.29457	7.36449	7.52647	3.857	13.0698	6.89008
SEC16A	30.8953	24.6078	28.5775	30.4633	26.4185	24.9097	49.0827	29.3654
C1H9orf163	0	0.0621795	0.387501	0	0.174454	0.206456	0.588751	0.0929458
NOTCH1	5.65725	4.05443	5.43062	4.54249	10.5008	2.84432	29.5649	9.07087
AGPAT2	63.7614	50.5017	64.9622	33.6446	41.566	96.828	66.3456	47.8589
EGFL7	14.1499	11.058	11.5324	13.1757	41.261	8.97295	16.8665	20.6112
DIPK1B	52.0715	33.8449	49.6414	44.0656	46.2807	44.815	52.1854	51.0554
LOC103795641	61.2161	42.633	64.4637	25.9701	51.1125	59.4751	51.9263	58.7447
LOC118148416	9.67308	12.419	16.5661	2.61979	9.08959	8.51593	11.5886	4.84275
LOC118148430	1.66103	6.1195	6.40054	3.14904	4.16223	11.0829	13.3444	0
LCN15	0.318317	0.0639669	0.245317	0	0.478584	0.265488	0.161513	0.286853
LOC108593665	0.374797	0.0941462	0	0.304522	0	0	0.950858	0
TMEM141	94.2657	101.383	79.0753	149.71	120.099	104.854	79.9094	96.9353
LOC118145556	0.322246	0.323783	0.620864	0.837839	1.02955	1.66635	0.899291	0.338793
LOC108593661	0.545867	0.914116	0.350569	0.591355	0.569933	0.303516	0.538557	0.409926
CCDC183	0.654798	0.430179	0.315395	0.347861	0.449642	0.420097	7.89078	0.302602
RABL6	55.5775	40.2353	54.442	40.1944	45.4339	53.0097	82.2241	39.7951
AJM1	0.565956	0.581579	0.545206	0.167214	0.314255	0.321838	0.505802	0.367056
PHPT1	51.8723	53.3261	48.3511	59.9672	61.3804	54.5467	57.7779	44.5448
MAMDC4	0.396896	0.185152	0.259448	0.207307	0.133198	0.118224	0.48548	0.255475
EDF1	429.84	439.037	393.053	300.71	298.149	485.292	370.464	285.034
TRAF2	13.7183	10.6479	14.1774	8.45253	10.3361	11.2912	27.941	12.3019
FBXW5	87.3083	72.3309	81.6555	71.1204	74.398	64.6813	85.4604	78.3074
C8G	0.518863	1.2661	0.785462	0.421575	0.417912	0.741859	1.41038	1.72558
LOC108593697	0.656814	0.959922	0.805296	0.0970292	0.841628	0.747011	0.908909	0.358722
PTGDS	5.50541	4.88354	3.32376	14.1873	6.82258	0.638087	8.9626	5.09191
LCNL1	0.193861	0.0779141	0	0.346526	0.182167	0.0323375	0.63937	0.465863
PAXX	45.6691	66.8467	50.7411	33.2926	29.0529	77.8573	21.8305	34.6315
CLIC3	1.7108	4.19426	2.63693	2.22404	1.22178	1.48395	1.38889	0.20556
ABCA2	14.3771	7.33586	10.0924	24.6019	25.14	1.22343	18.7764	24.3723
C1H9orf139	0	0	0.0243198	0	0	0	0.0640475	0.151667
NPDC1	27.3771	23.9009	21.5782	16.9551	25.5008	57.3235	28.0494	34.5769
ENTPD2	3.4287	3.47096	5.63744	0.670272	2.51936	3.61221	5.10143	6.73715
SAPCD2	9.89699	8.6438	13.2928	6.95881	5.2223	12.7309	15.886	7.87535
UAP1L1	13.9671	13.7992	12.6201	17.713	15.6618	17.418	16.3641	18.1113
MAN1B1	137.174	172.577	124.961	168.772	157.436	147.534	151.35	152.804
LOC118148373	1.69966	0	3.27469	2.07146	0.798568	5.67033	11.8581	0.638192
DPP7	88.1914	65.4626	88.5478	79.4363	87.0509	116.699	70.4972	85.6367
LOC108588013	0.871008	0.318241	1.83071	0.707693	0.595249	1.05666	0.401771	0.951411
GRIN1	0.384408	0.708108	0.58633	0.286303	0.331118	1.2958	1.66603	0.505183
LOC118145600	0.122421	0	0.0786219	0	0.115037	0.238243	0	0
LOC118145601	0.398251	0.348518	0.408401	0.15657	0.338012	0.739316	1.10814	0.202597
ANAPC2	19.1836	14.0722	25.0194	14.0171	14.9254	19.5579	24.2663	13.9226
SSNA1	135.035	115.207	120.151	122.718	123.866	128.242	119.182	132.441
TPRN	16.1068	15.7308	21.1835	13.453	14.8231	16.7377	13.3602	16.941
TMEM203	41.2058	44.1751	47.1206	43.5312	43.8173	46.7886	37.3008	46.9162
NDOR1	3.5578	2.06237	3.62509	2.03462	2.30166	2.35105	6.19678	2.6615
RNF208	1.79131	1.70986	1.46679	0.582175	1.00995	0.896413	3.86286	1.84966
CYSRT1	0.730855	0.12239	1.17343	0.544334	0.457846	0.761951	0.695315	0.0457371
SLC34A3	0.454843	0.323252	0.406106	0.270409	0.198066	0.175799	0.281447	0.283253
TUBB4B	731.818	579.594	743.061	304.36	428.778	836.292	1008.74	482.529
FAM166A	0.0908459	0.182558	0.131273	0.295249	0.042683	0	0.115238	0
NELFB	34.8857	30.2051	34.2679	31.0851	27.6218	29.9792	47.8095	33.0161
TOR4A	4.12136	5.48455	5.68188	6.20608	8.41679	2.64296	3.83382	12.5038
LOC108593737	0.241605	0.0520194	0.166248	0.0420651	0.097299	0.100754	0.284584	0.155517
NRARP	0.564585	0.936007	0.353525	0.550469	0.397896	0.376708	12.6763	0.869164
EXD3	1.05968	0.903406	0.98989	1.17407	0.778499	1.00165	1.21385	1.10444
LOC118145676	0.0382246	0	0.0552348	0	0.0359189	0.127523	0.0969756	0.172232
NOXA1	6.99296	5.79705	8.46425	3.42262	7.82527	7.54849	6.41924	9.19788
ENTPD8	0.609772	1.07948	1.14686	0.353885	1.09141	0.145307	2.46781	2.79111
NSMF	52.5758	45.1751	54.8201	60.4098	69.0198	28.2866	71.3832	60.1281
PNPLA7	4.88566	2.36431	4.71614	3.15947	6.39922	5.58834	7.31045	5.72806
MRPL41	33.1904	29.8848	32.5919	21.848	23.704	40.5515	16.6478	23.9249
DPH7	41.1106	35.8618	50.5906	25.7029	31.1392	40.5349	60.8941	30.7021
ZMYND19	18.155	17.8072	20.9168	16.561	16.1225	17.8043	35.2192	16.3805
EHMT1	32.0282	23.5446	32.8333	20.3331	21.7989	25.4616	48.4376	22.9842
LOC103795821	0	0.198739	0.523995	0.0803544	0	0.494907	0.250903	0.111403
CACNA1B	3.5806	1.72481	1.91629	3.58566	1.77231	1.37643	14.1773	2.83275
LOC103795837	3.53756	4.19078	3.78264	4.02103	3.24766	3.82579	9.30759	3.51946
LOC118145727	1.90594	1.03117	1.34174	1.84638	0.688835	0.733674	3.81249	1.26614
LOC100396164	0.0441871	0	0.170268	0.502628	0.0830434	0.0737075	0.112102	0.132732
LOC118151388	0.734001	1.15893	0.70709	0.596375	3.84275	1.57419	2.12818	0.39372
LOC118145732	0	0	0	0	0.124527	0	0.58836	0
LOC100404522	0	0	0	0.195841	0.129426	0.028719	0.283914	0.0775753
LOC100407683	0.246633	0.0826029	0.395984	0	0.309007	0.0342835	0.417137	0.370424
LOC118145735	0	0	0.0733968	0.139285	0.0357972	0	0.0483235	0
LOC103791281	0	0.0705757	0.625906	0.513635	0.231013	0.820169	0.534601	0.0395612
LOC118152019	0	0	0	0	0	0	2.91917	0
LOC100396719	0	0	0	0.403272	0.155465	0.0689939	0.209867	0.0621217
LOC108588084	0.139299	0.0466544	0.0670959	0.613059	0.0872641	0.116181	1.04548	0.0697389
LOC118142866	0.158606	0.0956172	0.0305581	0.206187	0	0.0529133	2.25334	0.0714642
LOC118152020	0	0	0	0	0	0	12.7874	0
RTL6	11.8552	9.89592	14.2067	23.9009	12.9397	6.58456	18.1616	13.8141
SHISAL1	0.0375568	0.0377359	0	0.0762871	0.0352913	0	0.881352	0.0564075
PARVG	0.0938196	0.094267	0.18076	0.0762283	0.0881603	0	0	0.14091
PARVB	24.0265	20.623	19.4237	35.822	34.0737	8.54258	26.6231	25.5836
SAMM50	87.0461	78.8195	114.955	82.1354	70.9804	124.823	181.464	74.6978
LOC103787719	0.77195	0.410628	0.743648	0.903918	1.04541	1.47703	1.00802	0.886609
PNPLA3	13.7558	8.81596	16.1927	4.41316	5.88918	19.1392	30.3729	6.70972
SULT4A1	0.110652	0.111179	0.42638	1.57333	1.42102	0.0615252	12.0711	1.26028
EFCAB6	0.154131	0.191306	0.25329	0.405161	0.0937161	0.166361	0.184014	0.108938
MPPED1	0	0	0	0.0718583	0	0	1.12187	0.016604
SCUBE1	1.4122	0.42405	0.516023	7.22738	5.59024	0.216612	9.49222	1.92599
TTLL12	26.046	26.1505	27.2983	21.4647	22.9291	17.0847	19.6248	20.8832
TSPO	74.1115	87.5498	69.7216	137.81	195.128	34.3619	85.8006	129.98
MCAT	15.8177	18.2705	21.9491	11.1786	12.5578	17.9068	24.9002	11.714
BIK	0.657972	0.406837	0.780121	0.164493	0.380481	0.0844267	12.7121	0.380087
LOC103791300	0.0337655	0.0678531	0.0650551	0.164607	0	0	0.192742	0
TTLL1	9.18061	11.6864	11.236	16.9094	10.8987	9.59166	26.8138	12.8317
PACSIN2	47.569	58.2685	51.2002	38.8918	43.0648	45.9753	58.4325	51.7183
LOC108588092	0	0.686834	0.054876	0	0	0	0	0
ARFGAP3	64.6044	57.8112	54.7577	92.65	68.6115	51.4861	61.4629	71.8162
A4GALT	114.051	147.346	145.516	22.3874	44.6623	107.394	266.824	71.2427
LOC100412723	0.237034	2.14348	0.456687	0.641966	0.668207	2.04285	5.41218	0.356008
CYB5R3	252.882	282.532	299.016	202.133	220.336	299.745	291.025	209.581
POLDIP3	68.4485	69.1596	75.5491	57.4981	56.2647	87.1232	133.343	69.3085
RRP7A	31.8087	32.8743	34.1696	26.7351	26.099	33.0065	61.7368	28.5631
SERHL2	1.1383	1.21101	1.6771	0.924867	0.723577	0.781846	0.976775	1.0811
LOC118145827	0.0739171	0.0371348	0.0178018	0.105101	0.0347291	0.0462372	1.10172	0.0971407
LOC118151399	0.207925	0	0.500753	0.0844692	0.0976911	0	0.395627	0.312287
LOC118142885	0.232756	0.116933	0	1.60747	0.328074	0	0.590501	0.349583
LOC118145832	1.82064	0.261331	1.75388	1.05662	0.244402	0.216926	7.91818	0.781274
TCF20	16.0112	11.5052	18.7944	11.9286	11.2463	17.4405	29.2651	13.5921
LOC100415600	0.203675	0.0682155	0.425117	0.27581	0.0637964	0.283122	1.76547	0.101968
LOC103790837	4.53566	3.89218	4.0151	5.91627	4.74587	6.50253	6.90417	4.32669
LOC103790838	4.18109	3.80893	3.06113	6.88485	4.87181	4.5566	11.3146	4.94002
LOC100397276	1.40607	1.26248	0.691667	0.607674	1.01202	0.823394	1.44205	0.876175
NDUFA6	217.156	214.394	196.853	268.669	232.376	251.969	278.925	223.717
SMDT1	70.2284	87.8801	66.5882	87.3505	81.321	86.3993	61.1433	66.5466
PHETA2	4.88768	4.53322	4.28593	12.1683	9.06794	1.49821	9.53848	9.30166
LOC118148481	0	0	0	0	2.01991	1.79283	2.72673	1.61425
NAGA	22.6509	21.0772	18.4524	36.7473	41.7653	18.3334	27.0341	34.2155
WBP2NL	3.56065	2.03555	4.58333	1.94531	4.12465	1.61287	4.16624	3.4346
SEPTIN3	0.697835	0.256523	0.229549	1.03718	0.191924	0.170348	11.2701	0.46014
CENPM	6.76121	5.4432	7.21455	2.72968	4.8012	7.08683	11.4532	4.49925
TNFRSF13C	1.35973	1.43452	2.22679	0.580009	0.894396	0.793847	3.72991	1.83799
SHISA8	0.159158	0.415785	0.122658	0.0517264	0.0598231	0.0530976	1.04984	0.741036
SREBF2	120.798	71.2212	125.126	61.4187	70.5151	105.489	108.326	86.5889
LOC108590261	2.62134	3.41772	3.21667	2.2059	0.997017	3.46164	1.82092	1.38266
CCDC134	5.46364	4.88808	5.29937	3.46622	3.9619	3.97427	12.5795	4.40275
MEI1	0	0.0289909	0	0	0	0.060162	0.256202	0
LOC100400169	0.150847	0.101044	0.0605486	0.14299	0.070874	0.0209687	0.223241	0.132161
SNU13	218.579	223.971	210.026	180.777	185.472	265.805	295.233	185.993
LOC118148051	2.04913	0	0	0	0.64184	0.569683	4.33218	0
XRCC6	237.913	199.637	227.528	177.779	172.715	245.75	367.872	183.227
DESI1	73.3447	52.0375	72.112	63.6284	63.9279	58.2181	47.1762	67.2433
PMM1	31.4951	33.2302	32.873	66.0463	47.6291	29.601	50.4895	45.3291
CSDC2	16.2382	16.097	10.9002	8.75148	15.6676	10.2085	20.1151	25.1443
LOC108590259	0.297903	0.997745	1.53056	0.806819	1.21304	0.745387	0.251926	0.745713
MIEF1	39.9971	33.6391	42.141	32.5506	27.6627	42.5823	52.2106	32.4102
ATF4	584.018	613.941	654.341	713.748	433.541	603.833	672.886	490.381
RPS19BP1	93.9899	113.518	101.228	115.133	88.3203	110.533	157.989	85.3826
CACNA1I	0.0276316	0.187402	0.0798555	0.145929	0.0129824	0.0115229	0.16649	0.145252
GRAP2	0.110168	0.0221387	0.169806	0.187974	0.113875	0.0183769	0.0838487	0.23165
FAM83F	3.88753	35.395	13.8853	4.64073	2.44472	4.93834	21.1667	7.68024
TNRC6B	7.33713	4.42327	6.77264	8.28367	6.38032	7.07879	10.1118	7.13802
ADSL	144.343	116.184	121.159	93.3771	112.327	144.021	237.016	115.791
SGSM3	31.7141	20.4369	31.8837	27.182	38.5397	24.6808	36.1156	32.7874
MRTFA	32.7869	25.016	38.8211	19.0774	24.9936	33.1673	20.0759	25.5619
LOC108590254	1.07383	0.457737	0.626945	0.528779	0.12231	0.569937	0.247663	0.390985
MCHR1	0.395993	0.149206	0.429159	1.26687	0.651186	0.206421	3.23366	0.594753
LOC108590381	0.577071	0.70189	4.29126	1.34903	1.56019	2.93001	2.32446	0.357331
LOC103791225	23.4524	19.9479	7.15803	2.68846	2.61834	22.2231	10.3091	22.4944
LOC103790460	0.118838	0.358215	0.858609	0.386224	0.167505	0.693809	0.452237	0.624702
SLC25A17	35.3205	39.0841	37.5407	41.9674	34.6547	39.9184	29.9742	42.4071
ST13	202.33	193.241	239.144	193.377	184.736	258.701	288.711	178.686
XPNPEP3	14.2445	13.8148	13.6768	11.6503	10.3935	14.1228	16.1545	12.2379
RBX1	397.039	475.669	342.407	379.304	346.711	506.632	277.324	386.85
EP300	29.4196	20.6479	31.5885	21.6725	20.4112	25.7661	56.63	24.2576
LOC103787576	0.102504	0.205986	0.49373	0.333138	0	0.854924	1.56031	0.307907
L3MBTL2	44.7221	42.9816	44.304	26.2393	24.6069	49.1809	116.998	28.4422
CHADL	0.327738	0.373207	0.168385	0.0177524	0.0410624	0.328015	0.110862	0.147671
RANGAP1	46.0089	34.4212	44.7151	16.5097	29.2927	45.9145	58.7762	32.4184
LOC103787582	0.578983	0.357996	0.257426	0.651355	0.334805	1.22581	1.41238	0.367903
ZC3H7B	43.3331	25.7897	40.3165	33.8472	34.7517	28.4428	54.2801	41.5457
LOC108588053	0	0	0	0	0.413301	0.183419	0	0.110099
TEF	3.42894	3.16405	4.88069	4.55996	4.45834	7.5057	4.82895	4.13053
LOC108588061	0	0	0.540199	0	0.175644	0.077949	0.237107	0.14037
TOB2	25.125	30.5793	32.0943	22.0417	22.2555	25.5644	64.7308	25.8193
PHF5A	137.465	161.57	138.204	133.921	124.43	157.546	175.58	135.81
ACO2	129.411	104.042	117.567	84.4455	92.7307	149.99	112.411	103.313
LOC103787608	2.29588	5.3826	2.58032	1.11924	2.37313	4.46799	3.59185	2.41377
POLR3H	19.1402	18.5868	19.932	13.5531	15.9258	25.417	36.7579	13.7713
LOC100394907	0.0552492	0.0555127	0.088706	0.0149633	0.069222	0.0921599	0.140167	0.0276601
LOC100395398	0	0.301949	0.289498	0.0976675	0	0	0	0.0902706
LOC118153856	6.41922	3.7624	9.66229	3.5314	4.80675	6.35773	18.406	4.61974
LOC103791252	6.7038	5.6995	5.73544	3.65661	7.18046	5.51303	26.1059	4.57664
LOC118153815	14.7737	12.8861	18.2433	7.11825	13.679	13.4053	57.214	12.4078
LOC118142919	79.9336	67.1464	75.7518	79.5276	82.9892	90.4986	59.7589	65.1698
MIF	542.787	590.398	623.156	310.19	470.057	594.831	711.998	536.358
DERL3	1.50126	2.79608	1.79895	1.19002	1.4107	2.07666	11.9834	1.81482
SMARCB1	86.1425	100.141	96.6244	90.175	76.6839	101.758	147.721	95.5067
MMP11	3.37011	2.22406	1.42157	2.15492	1.49909	0.582118	9.10645	3.60905
CHCHD10	109.374	118.883	111.925	86.8842	105.833	182.699	151.377	116.944
C1H22orf15	0.221807	0.260009	0.071225	0.841018	0.312641	0.154163	3.18877	0.3609
VPREB3	0	0.449138	0	0	0	0	3.11864	0
ZNF70	2.68295	2.62086	2.57262	3.58269	3.22142	1.47107	3.78146	3.28337
LOC103794241	0.693164	0.435294	0.166938	0.492796	0.162838	0.361328	0.769367	0.195203
LOC118142923	2.1287	0.712952	0.797478	1.24913	1.11128	1.87405	2.25021	0.976909
LOC100392935	4.50105	5.01813	6.77132	5.3604	3.34114	4.66256	6.7524	4.15184
LOC100394194	0	0.0619696	0.118829	0.100223	0.0579552	0	0.234706	0
LOC100387311	19.1231	29.0423	27.633	14.7338	9.01922	14.2689	29.6017	16.9468
LOC100389231	60.2589	64.3521	74.2206	38.9584	49.2629	91.9008	82.4441	55.7249
LOC100390034	0.0128502	0.0903803	0.0371372	0	0.0241501	0	0.0733519	0.0289501
LOC100395213	180.902	213.524	326.716	196.248	112.153	65.5061	65.1866	111.02
LOC118154701	0.147536	0.0926495	0.124361	0.149841	0.329261	0	0.0701807	0.221588
LOC118142942	0	0.0689521	0.132218	0	0	0	0.957554	0.103069
LRRC74B	0.120902	0.0607395	0.0873523	0.098233	0	0.151256	3.75742	0
LOC100397459	0.0289218	0.0581195	0	0	0	0.12061	0.256811	0.0217192
SLC7A4	57.4389	30.975	52.111	4.60783	6.28559	34.0316	3.68916	9.6097
P2RX6	0.17692	0	0.25565	0.287494	0.0332495	0	0.673266	0.026572
THAP7	14.6171	16.5895	14.4802	12.1649	13.3461	15.9917	11.5604	12.3768
LZTR1	23.8205	18.7154	22.3836	25.922	24.6164	15.0473	30.5798	27.1688
AIFM3	0.0567434	0.114028	0.409972	0.23052	0.106641	0.0946523	0.755777	0.234367
CRKL	53.7179	40.08	57.9058	39.0891	40.1573	58.7779	74.575	41.3208
SNAP29	60.8113	68.0294	66.4066	59.7338	52.8518	79.5937	60.8136	59.317
PI4KA	38.9931	36.8776	42.3564	21.1386	27.5709	48.6849	47.6788	27.7383
LOC103796100	0	0.788201	0	0.212457	0	0.872359	0	0
SERPIND1	2.63665	2.70875	0.371008	16.2716	9.18661	1.21072	6.4261	3.64858
TMEM191C	1.43785	1.62913	1.85667	1.01911	0.804919	2.90875	2.71645	1.28654
LOC108588233	0	0.696529	0.095401	0	0	0.578174	1.00497	0.223108
HIC2	28.5307	30.7256	38.1456	9.89314	14.1923	32.7029	21.1888	16.1923
LOC100398895	0.0211077	0.148459	0.0610015	0.01715	0	0.0880232	0.0803252	0
LOC108593870	0.332855	0.501664	0.732918	0.115905	0.0670236	1.4079	0.331749	0.214253
UBE2L3	49.5813	65.1749	55.9551	61.0648	47.328	66.4116	78.9075	54.4915
YDJC	24.3256	20.0771	25.2122	5.42643	11.6843	28.5307	17.9769	11.9881
CCDC116	1.86395	1.08625	2.047	0.378614	0.840727	2.23863	1.395	1.10581
SDF2L1	33.9869	33.3841	33.7362	25.6261	25.345	37.4626	29.8682	27.6464
LOC100392738	1.19323	3.35698	1.95412	3.78105	2.13038	2.18944	4.08675	3.18106
PPIL2	67.6403	78.2178	79.1045	49.9777	54.6895	85.7174	110.202	65.8984
LOC118146214	0.27776	0.279084	0.133788	0	0.261005	0.26062	0.748716	0.15644
YPEL1	3.96696	2.20396	2.7425	1.93389	3.57418	5.2743	7.13371	3.36457
MAPK1	87.4826	79.3099	88.4333	72.7651	68.5199	91.1264	88.929	78.7769
PPM1F	17.4256	17.2242	17.1822	20.8406	22.1474	14.9114	27.2218	24.1522
TOP3B	3.51655	3.34881	4.49324	3.73748	3.4511	4.68657	10.4821	3.42683
LOC118143481	0	0	0	0.0656516	0	0	0.153746	0.0303397
ZNF280B	6.01555	4.16844	5.26213	2.16292	3.02126	4.46934	10.3497	4.30976
ZNF280A	7.53497	12.1582	10.012	1.56824	1.36028	7.36798	2.21295	1.44946
PRAME	0.157724	0.45562	0.227912	0.0640754	0.0370525	0.115105	0.800291	0.177668
RSPH14	0.35032	0.263993	0.590583	0.782745	0.740673	0	2.83292	0.920771
GNAZ	0.637258	0.400185	0.882472	0.566312	0.0748522	0.332186	2.85452	0.448647
RAB36	0.463366	0.423251	0.405798	0.171129	0.197916	0.0351332	5.45031	1.85057
BCR	44.0343	62.8786	51.1402	11.7277	17.1743	43.2438	14.8825	22.1882
LOC118146221	0.600292	1.96025	0.505997	0.060967	0	0.312916	0	0.112699
LOC118146219	0.170601	0.651375	0.460169	0.0277226	0.032062	0.284576	0.173125	0.153738
SPECC1L	31.1355	21.6169	32.3939	22.878	16.3418	29.5904	42.9823	20.2493
LOC100415168	4.80963	3.78201	3.12244	3.05829	3.14401	7.23799	2.78524	1.49185
LOC108593927	0.174637	0.17547	0.168234	0.141892	0	0.582615	0.221526	0.196719
LOC103796241	0.533471	0.393077	0.513912	0.173378	0.167097	0.711896	1.53387	0.320493
ADORA2A	41.4206	23.9304	52.8963	2.67905	12.1375	21.3642	7.95041	13.097
LOC118146228	0.384829	0.708885	0.37072	0	0.0602693	0.829153	0.0406795	0.120414
UPB1	36.7997	26.4038	33.1405	3.97602	4.8283	28.0598	0.962159	5.2551
GUCD1	8.66036	6.76129	10.1457	6.64831	7.09031	7.45554	7.39952	8.04355
SNRPD3	283.875	363.427	292.325	257.01	218.378	383.927	630.746	243.242
GGT1	153.617	101.562	77.3899	29.9098	39.9771	179.334	102.806	58.5263
LRRC75B	3.87441	6.13425	6.50336	3.05256	5.62654	10.9182	10.4251	6.61259
GGT5	1.21809	2.17305	0.790271	3.81741	6.98448	1.555	4.09936	1.86682
SUSD2	4.53079	2.08474	1.63166	13.0736	4.45644	0.565062	91.0167	3.83174
CABIN1	13.6569	14.6868	16.6406	14.0577	12.9295	11.1027	17.1937	13.0561
LOC108593963	1.07281	4.5812	4.65067	1.30749	0.882088	1.90138	8.50538	2.92046
LOC118146242	1.17942	6.58575	2.17923	1.06825	0.872087	1.46746	2.35451	1.23418
LOC100388510	4.0819	15.5754	13.1075	6.17903	4.24664	5.61331	12.1125	6.76933
LOC118142783	111.253	163.197	214.528	45.4984	58.0306	124.158	102.957	67.0191
LOC118152025	0	0.549724	3.38194	0.0740884	0.0856854	0	0.115669	0.0684772
LOC118151421	0	0.254537	1.1592	0.102915	0	0	0.160674	0
LOC108593978	0.225225	0.0848621	0	0	0	0.187846	0.214273	0.0422839
PIWIL3	0.66306	0.231138	0.534465	0.0219892	0.11444	0.282152	3.46735	0.0914572
SGSM1	0.138027	0.138686	0.0831043	0.252331	0.0324253	0.0575601	30.6621	0.207307
KIAA1671	2.12739	5.40213	2.37854	2.37276	1.9082	2.75827	4.87381	2.32861
LOC118146285	0.235254	0.315167	0.302171	0.191143	0.0736876	0.0654035	0	0.176667
CRYBB3	0	0.290972	0.0697434	0	0	0	0	0.054368
LOC103796330	1.074	0.755383	0.775965	1.78887	2.11934	1.34363	1.29424	0.806532
GRK3	3.88283	3.79944	3.34967	10.1766	8.18895	1.15399	11.6609	4.36835
MYO18B	1.36355	0.507999	0.314861	9.29878	1.96274	0.238526	2.34509	0.732509
SEZ6L	0.0996469	0.0444987	0.0426638	0.278873	0.0936361	0.110812	0.533696	0.299325
LOC118151423	0.257949	0.345572	0.248491	0.139722	0.161593	0.286852	1.19976	0.12914
ASPHD2	0.704681	0.960913	1.18798	0.899725	0.472981	1.11249	5.36331	0.642587
HPS4	13.103	13.2987	15.5748	11.1038	15.4881	19.1351	17.4407	13.1862
SRRD	11.4141	10.2209	12.2838	9.53266	9.30451	12.3213	14.7615	10.2931
TFIP11	13.3914	11.2418	18.5597	14.6448	12.7718	12.817	19.5952	13.5356
TPST2	16.6294	14.8346	16.6271	13.7889	18.3665	11.306	41.7889	23.0823
CRYBB1	0	0.067063	0	0.21692	0	0	0.761989	0
LOC103796371	0.0599171	0.0535136	0.0128267	0.876286	0.0500469	0.0222103	17.7513	0.229977
LOC118146311	0.0290714	0.014605	0.0280055	0.318876	0.0409767	0.0242467	0.110631	0.0218315
LOC118146308	0.17108	0.0859481	0.0329616	0.125102	0.0482281	0.0856125	0.15191	0.05139
LOC108594033	0.536517	0.479178	0.287137	0.678096	0.112034	0.099439	0.378094	0.492438
LOC108594036	9.63358	5.30512	4.81866	15.5416	19.7587	1.66103	7.57885	20.3121
LOC118152027	0.836458	1.15561	0.302171	1.784	2.25975	0	1.06104	1.96297
MN1	6.58638	3.43477	2.53451	8.2598	7.61862	0.80608	4.35902	12.6946
LOC118146321	0	0	0	0.148951	0	0.1529	0.232547	0
PITPNB	77.4307	74.0043	95.7287	79.0221	87.3818	99.9719	87.8423	72.7139
LOC118144849	0.390832	0.235617	0.301202	0.38106	0.146902	0.195581	0.594922	0.32285
LOC118144842	28.2009	27.0916	32.8699	26.5863	15.6268	17.3711	36.865	20.612
TTC28	4.73387	3.39746	3.11664	12.6509	6.80719	1.45295	7.85097	5.77732
LOC108594048	0.126409	0.0846746	0.0405915	0.0684715	0.0395946	0.0351433	0	0.0474643
LOC100404228	0.70082	0.402378	0.192893	0	0.0940779	0.292255	0.126998	0.0751843
LOC100385887	0.978824	0.491746	0.471468	0.397646	1.22637	0.952439	0.827756	0.73506
CHEK2	23.2545	16.5571	21.4367	10.1326	13.6759	21.792	81.3375	16.8693
HSCB	14.3501	15.4916	12.6666	17.8959	16.6204	16.0323	25.6536	15.488
CCDC117	22.2785	19.4919	25.3854	18.7717	19.8294	24.3649	30.2422	20.5009
XBP1	79.1197	99.2017	91.5927	124.924	89.9775	88.4377	106.255	127.627
ZNRF3	5.22132	3.74169	6.31559	2.51259	2.36142	3.13305	5.89649	4.08725
LOC118146344	0.494378	0.165578	0.317501	0.267787	0.154852	0.82466	0.313558	0.680642
LOC100406658	0.559328	2.99731	0.718428	0	0.175196	0.622001	1.41901	3.22026
KREMEN1	24.9738	12.2979	15.2151	28.9874	41.4288	5.20185	20.8937	46.0549
LOC118146349	0	0.113675	0	0.183845	0.531555	0.377437	0.287024	0.169921
LOC108594071	5.10813	3.94807	3.78526	5.26775	3.13846	1.96633	2.49217	6.0491
EMID1	16.0524	11.6553	10.8642	18.6833	21.5527	7.10951	17.6871	27.4313
RHBDD3	16.4732	13.1215	19.2539	13.95	17.8466	25.5988	14.7998	15.5071
EWSR1	128.644	141.418	162.243	132.225	120.056	150.3	240.69	125.755
GAS2L1	11.9385	10.3248	12.1903	15.8539	14.0175	11.4979	12.0097	14.5318
RASL10A	1.97021	1.41401	2.16912	0.686055	1.05792	1.60411	17.7325	2.4307
AP1B1	51.8766	33.2641	40.3463	24.3188	29.888	52.5753	55.7612	35.7378
LOC118148470	9.89699	0.764938	7.33395	1.23712	2.14615	8.25447	11.5886	2.28685
NEFH	0	0.0766135	0.0367271	0.0929294	0.107476	0.0635953	7.66527	0.171782
THOC5	73.8143	56.8843	61.8685	77.5494	68.7591	66.3053	72.9984	71.0193
NIPSNAP1	49.2533	33.2249	52.6131	58.5751	55.3956	42.1558	61.5119	59.1599
NF2	17.6356	24.8339	34.346	20.7123	28.5546	43.0009	14.4796	25.4741
CABP7	0.515898	0.789878	0.851971	0.439126	0.230847	0.0614683	2.43068	0.756392
ZMAT5	37.8249	32.2665	37.3926	48.7746	51.1517	35.0959	46.9458	38.8656
UQCR10	409.071	506.643	339.347	297.415	406.216	409.4	322.837	363.172
LOC108594095	0.550789	0.553416	0.16326	0.447516	0.398127	0.459379	0.806162	0.413622
ASCC2	52.2667	53.8614	45.4524	70.704	55.3072	38.7062	65.4773	67.9103
LOC100414342	3.53769	2.74671	1.54909	1.30653	1.81325	2.4141	3.26367	1.93213
MTMR3	16.796	13.711	16.6839	16.8586	14.6947	11.8693	16.7571	18.0549
HORMAD2	0.334538	0.313725	0.515637	0.380537	0.23053	0.223214	0.820431	0.73693
LIF	2.87613	2.58845	1.63181	4.86008	6.59908	1.17733	5.30467	4.90277
CASTOR1	28.4043	20.0569	20.7117	12.0333	23.968	11.6064	14.6119	23.1842
TBC1D10A	41.1713	56.0999	50.7309	42.2879	37.1366	48.7811	25.7843	45.5994
SF3A1	73.4612	70.7249	77.3465	62.0574	60.6192	80.3102	146.086	66.4356
CCDC157	0.494043	0.761146	0.507659	0.669016	0.696363	0.384581	2.75745	0.482311
RNF215	14.1829	11.1893	13.6291	18.7791	18.9544	9.46324	21.1449	19.1188
LOC100895563	0.310562	0.416057	0	0.672882	1.75097	0.863401	0.787892	0.932881
SEC14L2	4.14831	3.27782	3.6341	3.31596	4.75591	10.7379	3.25264	3.58907
LOC118148325	0.716524	0	2.07076	0.582175	0	1.79283	0	0.538083
MTFP1	55.7691	43.7534	59.6733	18.0525	41.5172	51.5578	73.0848	43.9841
SEC14L3	0.13981	0	0.101013	0	0	0	0.399033	0
LOC108594156	0	0	0.0625275	0	0.182976	0	2.88171	0.0974858
LOC100391642	0	0.0547606	0.0262513	0.287832	0	0	4.14804	0.20464
GAL3ST1	0.905785	6.21904	2.78133	0.367974	0.656092	2.48672	11.4898	1.82807
PES1	52.2202	59.8298	57.3902	36.6389	44.5435	59.6485	133.531	46.365
LOC100392740	21.9159	23.5933	47.5028	1.82836	20.3181	17.8707	26.6832	22.4828
TCN2	3.07912	3.58998	5.65262	1.86453	16.7052	5.0393	17.8711	10.2963
SLC35E4	4.16272	6.53278	8.59307	2.44807	2.60775	3.73639	3.77171	3.42377
DUSP18	18.5847	19.513	18.2254	9.50544	8.70043	13.3956	12.6565	9.22481
OSBP2	1.12855	1.31807	0.752657	1.19908	0.652598	1.75379	2.56946	0.449101
LOC118146656	0.0758542	0.0762159	0.0730731	0.0308157	0.0356393	0	0.481104	0.0284818
MORC2	32.2709	25.069	33.4883	26.7986	25.3939	33.6988	59.9799	27.8956
LOC118146674	95.2216	108.281	115.225	83.538	81.8089	138.451	115.484	90.836
SMTN	17.6543	17.6988	22.1814	35.7479	43.6259	11.5785	35.1697	29.5406
SELENOM	232.854	276.872	179.392	575.693	422.143	148.669	242.821	407.326
LOC103796605	1.36184	0.532131	1.23903	1.35238	1.13751	0.252406	1.63152	1.36359
INPP5J	1.22865	0.96446	1.51649	0.592727	0.739625	0.592429	7.20824	1.09567
PLA2G3	0.1361	0.218798	0.104888	0.154813	0	0	1.24302	0.204412
RNF185	45.2266	41.7952	49.8389	29.0314	31.014	55.8849	41.5946	35.9073
LIMK2	54.344	51.2939	63.6933	42.1375	45.7076	49.1687	39.7991	60.2373
PIK3IP1	10.4757	15.3967	19.5204	18.4893	38.0101	18.6095	11.3679	38.6224
PATZ1	9.84935	7.40347	10.3233	13.8922	12.4995	9.64827	28.7985	13.9737
LOC103796618	0.40206	0.448863	0.430354	0.980019	0.881549	0.521629	1.02002	0.738056
DRG1	33.8931	35.0531	29.6088	40.3115	30.2095	34.1796	64.728	34.2904
EIF4ENIF1	19.9338	15.0892	21.722	18.3208	18.4645	17.6226	29.1148	19.2561
SFI1	4.32186	3.06601	3.85145	3.5115	3.01954	4.12399	13.5556	4.48018
PISD	21.89	27.976	29.0076	12.3872	14.0989	31.2031	22.5673	14.7437
PRR14L	12.1634	10.7699	12.8062	9.10655	8.46281	10.5675	20.8827	10.0617
DEPDC5	13.6398	7.46019	8.50081	7.58415	8.31434	8.44799	22.6732	8.51503
LOC100402060	0.154189	0.154924	0.0742678	0.125278	0.289776	0.257199	0.293382	0.11579
C1H22orf24	0	0	0.023453	0.0197808	0	0	0.494117	0.109696
YWHAH	146.826	148.107	151.204	128.342	120.628	176.41	662.84	138.586
LOC118148477	1.41914	1.4259	3.41776	0	0	0	27.9026	0.532859
SLC5A1	0.0241445	0.0849088	0	0.0392348	0	0.0201375	2.18985	0.10879
LOC118148466	0	0	0	3.23901	2.49734	9.97463	3.37122	2.9937
LOC103791193	0.27914	0.362963	0.379632	0.146754	0.0771477	0.451932	0.604033	0.0986466
LOC100415731	0.748827	0.727318	1.23836	0.202807	0.211097	1.09296	1.07654	0.384267
LOC118146823	0.107611	0.0720825	0.120943	0.058289	0.0337064	0.0598342	0.0455012	0.0538744
LOC103791332	0.054494	0.0182513	0.0174987	0.0147588	0	0.01515	0.0460836	0.102307
MLC1	1.05511	1.75828	1.66098	0.418182	0.628732	1.43805	1.24047	0.34786
LOC118151447	0	0	0	0	0	0	1.2592	0
LOC118146826	0.0891558	0	0.107359	0.0362195	0.0628334	0.139424	394.683	6.59484
SYN3	0.0731587	0.09801	0.105715	0.108976	0.0687456	0.0305086	2.1963	0.109879
TIMP3	243.581	227.487	67.9803	442.256	381.742	103.819	235.027	365.513
FBXO7	23.4141	24.478	26.127	19.4089	24.071	31.7799	41.8992	25.1816
BPIFC	0.125865	0.400473	0.12125	0.0681767	0	0.34992	0.0532197	0.409586
RTCB	111.336	110.494	108.951	124.868	108.201	107.91	188.974	119.515
LOC103790434	24.979	22.8442	27.6135	28.9315	23.6396	24.3824	27.8013	26.1253
SLC5A4	0.236141	0.138406	0.189569	0.607569	0.332844	0.032825	0.199696	0.384221
LOC118151450	0.0481221	0.0362637	0.0115895	0.0977479	0	0.0200679	0.0305214	0.0542069
LOC103790968	7.35505	9.10316	11.2389	3.13681	5.87864	13.7142	6.91696	6.45451
LOC118146868	0.388753	0.390606	0	0	0	1.62117	0	0.875817
LOC118146866	1.70338	2.56725	1.64092	0.259498	0.650254	2.4418	1.95816	0.399741
LARGE1	30.5571	25.603	31.5323	16.4235	20.0093	41.3573	29.7516	18.2245
LOC118145145	0	0.0515869	0.148379	0	0.0482451	0.128464	0	0
LOC100411952	39.2215	311.206	185.802	34.8242	166.895	148.386	25.3891	34.4641
ISX	1.57084	0.996842	1.39378	0.201522	0.349599	0.517161	0.104874	0.76056
LOC118146883	0.324464	0.0815028	0	0.19772	0.228669	0.0676538	0.102895	0.12183
LOC100387845	5.39648	3.53975	6.65804	2.25787	3.62211	4.60554	7.22066	3.39957
LOC118146895	0.388753	0	0.3745	0	0.365302	1.29694	5.91758	1.16776
LOC118146894	0.39118	0.0655076	0.0628064	0	0.122528	0.16313	0.248105	0.220321
LOC100406723	15.8214	11.804	15.5257	6.66727	10.3736	15.0175	19.3954	10.9503
LOC118146893	0.257343	0.17238	0.41318	0	0.0806067	0	0.979317	0.193255
LOC100387072	0.541088	0.543668	0.148928	0.188414	0	0.451288	0.833447	0.435361
HMGXB4	16.219	11.5614	16.0735	16.3845	15.1937	16.9855	18.6093	15.7313
TOM1	44.0206	54.9196	43.8746	44.8001	43.0092	50.9301	44.7078	38.843
LOC100413976	0.13888	1.04657	0.133788	0.761668	0.391507	1.07144	1.05701	0.469321
HMOX1	99.023	445.881	120.651	526.23	273.075	319.034	184.341	327.153
MCM5	47.2063	36.7029	40.7385	16.1411	20.8064	37.7783	202.241	31.3143
RASD2	0.461769	0.506151	0.12132	1.04029	0.157787	0.507676	2.82226	0.378296
MB	0	0.102134	0	3.923	1.00293	0.084779	0.257882	0.190836
LOC108587806	1.78633	1.05215	1.3648	2.20211	1.09976	1.84949	2.50036	1.61901
APOL6	0.709298	3.59135	1.2728	0.271202	1.75123	1.98354	0.17642	1.74419
LOC118146935	0.330206	0.221187	0	0	0.206858	0.367205	0	0.0826574
RBFOX2	68.6338	51.949	61.8131	89.2424	79.604	53.2163	54.6017	73.8922
LOC103793262	8.74839	9.79731	19.4011	2.29531	0.685056	0.760051	0.462387	1.64243
LOC118147130	0.0449757	0.0451902	0	0.054814	0.0422627	0.0750229	0	0.168875
LOC108590511	2.71508	2.00426	2.4554	0.540244	1.43185	2.12584	4.21723	2.05973
MYH9	493.863	347.512	469.278	275.077	328.178	495.156	316.621	382.976
LOC118147168	0.494059	0.850998	0.203977	0.172038	0.364773	1.20676	0.313356	0.265015
LOC100391278	1.09573	0.440384	0.950005	0.53417	0	1.46222	0	0.493714
LOC100388153	2.76716	3.10745	3.92015	0.529014	0.152955	5.15887	2.89069	1.10013
TXN2	125.179	145.137	128.058	152.544	121.59	129.097	146.655	136.462
LOC100388511	2.58621	2.56479	2.71788	3.60221	3.12455	2.10097	4.43093	2.97627
FOXRED2	7.00732	5.83866	7.3884	7.16887	7.04636	7.26983	12.3304	7.18745
EIF3D	372.09	289.376	395.182	212.57	312.208	343.338	420.895	325.304
CACNG2	0.0484331	0.048664	0	0.196759	0.182046	0	4.66922	0.145486
IFT27	16.1282	17.5677	16.1901	12.9861	15.5194	21.5305	23.8376	15.5306
LOC118147200	0	0.229481	0.132011	0.0742273	0.042923	0.266683	0	0
PVALB	0.379172	1.42868	1.36977	2.77269	7.8386	0.316244	2.88587	5.48133
NCF4	1.8099	2.20822	1.49447	0.560206	0.607402	1.07823	0.546631	1.29445
CSF2RB	5.74263	18.6258	11.9183	1.40752	7.15224	7.97503	3.32215	7.58017
TST	3.61366	7.37436	4.10184	6.14531	3.94846	1.51865	4.97479	5.76403
MPST	23.1315	25.1281	18.3601	30.9448	22.5435	5.8382	27.1628	27.6454
KCTD17	4.52624	10.0797	7.42899	6.34303	4.89656	2.31579	18.3825	5.12712
TMPRSS6	0	0.0409331	0.0588678	0	0.0382814	0.0509666	0.697641	0.0611867
LOC118147227	0	0.304705	0.584282	0	0	0.126465	0.128228	0
IL2RB	0.421663	0.138509	0.546812	0.434839	1.1582	0.0135263	0.689169	0.767275
C1QTNF6	27.1748	20.0588	24.0795	55.0684	59.5518	6.74318	33.2365	55.9643
SSTR3	0	0.207367	0	0.0419215	0.0484835	0	0.0654491	0.0387466
RAC2	0.440864	0.442967	0	0.676603	0.506331	0	2.1748	0.367859
CYTH4	0	0	0.0248477	0	0.0484749	0	0.834329	0.116219
LOC100391816	0.0323674	0	0.0311807	0	0	0	0.123174	0.0486134
LOC118147243	0	0	0	0	0.221986	0	0.149832	0.0665267
LOC103796843	0	0.062285	0	0	0	0	1.21882	0
ELFN2	0.163206	0.0886402	0.0254955	0.351224	0.103623	0.00735785	0.621079	0.139124
MFNG	0	0.0698706	0.133979	0.0565004	2.38507	0.0579982	1.27904	0.156664
CARD10	14.1562	9.20972	19.6462	4.88514	9.23181	12.9918	56.311	11.3855
LOC118147267	6.31367	4.16511	7.18804	2.07267	2.51695	3.08504	8.25156	2.4904
CDC42EP1	48.6197	48.7209	68.1267	30.8634	39.8966	44.6491	35.5862	44.8682
LGALS2	0.718089	0.400841	0.384312	0.324137	0.149949	0.732006	0.708472	0.659093
GGA1	16.8154	15.8446	20.5307	12.0388	12.236	20.8743	21.8453	15.2307
LOC100398528	52.9384	56.4328	62.6574	38.6722	54.4889	43.2255	62.8437	61.2958
LGALS1	14983.1	15172.5	13900.2	16680.9	13431.6	10271.6	8495.11	15106.4
NOL12	55.9768	62.1964	59.845	43.2318	60.7166	52.5977	59.8392	56.0903
LOC118151454	0.816038	0.561004	0.924035	1.00036	1.1704	0.131345	3.90448	1.20413
LOC100401067	94.0442	81.2632	108.435	80.7586	95.6051	87.5975	119.592	108.271
GCAT	16.214	25.3342	21.4895	6.77187	7.9964	23.7457	10.7057	9.2307
H1F0	162.099	116.971	253.051	179.547	183.197	90.4535	119.793	195.522
GALR3	0.128899	0.291405	0.186259	0.052365	0.121123	0.0537532	0	0
ANKRD54	20.8888	19.6212	21.458	17.3713	16.231	16.6024	23.6366	18.2223
EIF3L	649.341	569.913	579.202	519.951	571.126	538.601	673.372	560.729
MICALL1	49.606	55.0139	51.7538	35.6318	38.5377	35.4589	49.0177	47.3997
C1H22orf23	50.7322	47.9469	63.2436	39.6011	45.2518	41.7452	32.1152	57.8404
POLR2F	257.361	281.99	244.572	234.99	260.117	220.082	266.354	252.643
SOX10	0	0	0	0.203781	0.141407	0	4.00868	0.0753391
LOC118147310	0.0361094	0	0.347855	0	0	0	0.0916094	0.0271169
PICK1	7.99841	8.4635	12.0393	6.33623	6.20065	10.7778	15.7896	7.30167
BAIAP2L2	0.0498707	0.100217	0	0.324159	0	0	0.506086	0
PLA2G6	11.1788	7.72334	11.7841	6.31258	9.32002	12.7875	14.7044	10.3655
MAFF	20.8544	41.9555	32.084	7.96916	6.80058	30.8752	8.54611	12.3535
TMEM184B	95.182	75.424	102.541	77.5404	72.3807	84.2114	57.7336	76.1588
LOC100407384	44.7569	49.3884	57.0674	38.8278	38.5934	47.7536	79.0136	43.6575
KCNJ4	0	0	0.239002	0.0167983	0.0971384	0	0.157356	0.0465781
KDELR3	110.157	135.442	105.721	187.778	146.643	95.1011	121.378	161.359
DDX17	133.927	101.886	146.372	132.481	122.689	98.7294	245.193	128.01
DMC1	0.361213	0.544404	0.289975	0.293485	0.282854	0.100422	2.55827	0.452096
FAM227A	3.02877	4.57805	3.37441	2.78185	2.25211	6.85344	6.71512	2.43272
CBY1	32.4599	35.8252	28.9246	50.4396	34.7435	43.4011	57.9027	35.3455
TOMM22	94.0854	103.983	121.708	97.3467	96.8802	123.822	174.91	90.8156
JOSD1	55.1382	55.9914	61.6247	68.3517	60.3587	49.6704	62.9278	65.9892
GTPBP1	28.2515	24.394	25.9117	23.8912	28.2669	22.5279	39.5097	30.4213
SUN2	92.5676	46.6704	68.5276	62.9846	71.3956	43.4089	41.1684	84.8537
DNAL4	16.304	16.0168	18.933	17.5096	19.2644	18.7143	16.535	22.7599
LOC100896443	3.87379	5.70865	3.48298	2.51796	1.9414	3.0155	3.93111	3.10301
NPTXR	1.50789	1.11264	0.363151	2.64175	1.19554	0.766373	6.15667	1.18545
CBX6	15.7291	11.8225	10.8886	24.6285	18.504	12.5085	17.2147	15.6303
LOC118147216	0	1.21438	0	0	0	0	0	0.266948
LOC103791316	1.82363	2.32022	1.82954	1.508	1.75419	2.95196	4.42122	1.8881
APOBEC3C	8.59308	10.1472	3.5843	15.2593	5.24442	8.12748	7.75382	7.78362
LOC100413381	1.56192	1.10059	1.09429	0.230737	0.953051	0.0845908	0.823391	0.517922
APOBEC3G	4.61593	10.0489	7.96699	11.4597	12.2895	2.24575	27.5686	12.0842
LOC100412662	0	0	0.318759	0.403272	0.0777327	0.137988	0.262334	0.0621217
CBX7	3.43514	3.51764	6.16194	0.705781	2.34983	7.73889	2.52098	2.94536
PDGFB	8.83493	12.0295	7.99182	1.00091	4.75692	1.89434	1.44056	14.5414
LOC118147933	0.400835	0	0	0.434237	0	0.111437	0	0.200675
RPL3	2305.81	1843.28	2131.27	2303.78	2571.83	1992.38	2045.29	2280.31
LOC118148447	3.17763	10.3765	13.0098	10.9727	8.21136	18.5519	22.1695	3.57942
LOC118148444	20.0023	13.9138	25.1979	11.8764	31.0853	20.5326	54.6493	16.7542
LOC118148465	15.9459	17.3571	30.7226	15.1154	26.2221	16.6244	47.1971	39.916
LOC118148380	2.24878	0	4.33267	4.56784	0	8.44007	9.98401	4.22189
SYNGR1	10.2114	13.2744	8.5616	34.3772	25.8349	2.79583	21.797	18.3407
TAB1	21.46	19.8446	23.1003	27.1047	21.772	18.6114	43.5152	19.4942
MGAT3	16.2098	9.42295	15.2942	21.3404	24.4244	3.07646	26.1384	26.7365
LOC103790437	0.929578	0.166046	0.537298	0.436385	0.232935	0.258435	1.20537	0.387822
LOC103790438	6.24137	7.53836	7.22751	1.34003	2.21832	15.6706	0.574302	1.23854
ZNF74	10.583	7.68557	10.8006	12.3446	9.17333	8.78292	19.3392	10.5048
SCARF2	39.4974	34.3256	38.6225	43.8279	33.143	23.1537	20.0409	36.7797
KLHL22	48.9074	39.7969	48.7068	44.2146	41.2536	36.9605	33.0874	43.0213
MED15	68.1495	60.6371	74.5935	41.904	54.0558	75.4582	54.6512	60.6506
LOC118147897	0.0977079	0.392695	0.658879	0.0793875	0	0.162984	0	0
LOC118147325	0.27642	0.685088	0.479314	0.0149727	0.103898	0.230545	0.537645	0.207581
LOC103790995	1.25552	0.72779	1.58163	0.176557	0.136129	1.611	1.56199	0.507686
LOC103795920	0.740731	1.05437	1.0109	0.100307	0	0.360382	1.01792	0.417196
LOC118147769	0.0659914	0.895132	1.11251	0.187663	0.279048	0.577913	0.0837099	0.446014
LOC108588118	0.687988	0.265873	0.764728	0.0429992	0.149189	0.441391	0.201395	0.397426
DGCR2	49.1112	35.5735	50.2922	45.5975	44.9023	32.2877	62.0274	52.5971
TSSK2	1.81995	1.76447	2.5837	0.830153	1.50015	1.57117	2.55162	1.10297
ESS2	13.5357	14.559	16.7163	9.93526	12.8188	19.1888	18.8286	11.1733
LOC108593822	2.53739	2.09145	2.10464	1.92885	2.11761	2.37454	1.95303	2.03467
SLC25A1	124.26	153.209	157.876	102.703	95.5881	155.879	142.178	104.717
CLTCL1	4.20563	3.03494	3.0351	1.76138	2.18647	3.27864	8.24973	2.50708
LOC103795939	0.977416	1.55232	1.18457	0.537972	0.533298	1.10447	2.59968	0.828713
LOC103790534	0.280343	0.535192	0.45911	0.227779	0.0263433	0.28058	0.177807	0.0631582
LOC118147909	0.236714	0	0	0	0	0.0987143	0.225203	0
LOC100407742	26.8647	24.7254	27.8596	36.9868	24.2849	21.2747	45.0679	21.0924
MRPL40	30.8452	39.382	47.2685	76.0232	46.6615	50.9606	33.2705	36.6266
C1H22orf39	6.59358	6.0184	5.35697	5.98982	6.31529	7.04971	6.30822	6.21627
LOC118147975	0.09661	0	0.046534	0.156991	0	0.322306	0.367648	0.181376
UFD1	80.2248	103.791	82.2111	78.5479	69.0918	89.3163	106.993	69.5038
CDC45	28.0411	19.0584	21.7825	12.4801	14.0643	14.6879	43.8622	19.4751
LOC118148057	0	0	1.18329	0.499007	0	2.04894	3.89532	0.922429
CLDN5	0.438659	0.244862	0.657341	1.66325	3.52659	0.0813019	1.73114	0.658834
SEPTIN5	2.49122	2.56131	2.23245	12.1447	4.32803	0.736885	9.95801	4.99247
LOC118147320	23.5167	41.844	29.3714	47.1244	38.1207	36.9014	63.4407	70.2122
LOC100896535	2.64186	2.56656	3.07871	1.0851	1.99476	2.97193	6.2511	1.74306
TBX1	0.127382	0.255979	0.122712	0.0517489	0	0.0796812	8.32156	0.334807
LOC103796005	1.16351	2.29481	3.90221	1.50555	0.566908	1.65329	4.1544	1.06792
GNB1L	2.81945	3.23127	4.41363	1.1454	2.02843	4.00495	4.07941	1.78648
RTL10	13.3945	10.8807	13.5659	9.40176	10.0528	15.7603	16.063	10.4031
TXNRD2	19.2564	22.2856	20.2647	19.4411	18.3935	24.1704	38.0106	18.2073
COMT	33.4339	23.4555	31.5266	60.5616	61.2599	12.6694	35.8461	49.8798
ARVCF	24.1346	20.0025	24.0378	5.08236	8.84087	28.7864	30.2471	11.6092
LOC118148756	0.120902	0.303697	0.174705	0.098233	0	0.100837	0.230046	0
TANGO2	12.5375	13.2725	14.9398	7.45686	9.50476	15.0289	13.055	11.3939
DGCR8	22.0518	16.3627	24.9089	17.9731	19.3229	15.3993	32.2492	18.6255
TRMT2A	26.4259	21.8199	31.9263	17.5264	21.4718	22.8161	40.5278	22.5302
RANBP1	141.01	149.357	147.733	152.279	112.909	138.339	244.185	137.49
LOC118148451	5.7098	5.73703	4.95042	0.927842	4.82884	1.90488	15.9343	5.57421
ZDHHC8	6.07738	5.27498	6.04697	8.51955	7.45351	3.91461	10.1522	8.27071
CCDC188	0.0845245	0.113237	0.352844	0	0.0529506	0.0939955	0.214438	0.12695
LOC103796063	0.138551	0	0.0889806	0.0375241	0	0.0770377	0.292918	0
RTN4R	3.53241	2.76842	2.72232	3.6163	2.65546	1.17846	7.9759	3.55463
LOC100404227	6.29888	6.79428	12.7605	3.33662	3.36566	7.88026	2.89837	5.19397
LOC100385521	48.4471	32.0673	39.8454	49.58	45.8246	33.5392	22.2663	22.0976
LOC103791321	3.16845	1.35832	3.86622	0.0686496	2.10397	2.4312	1.9292	1.71316
LOC118150106	5.16365	3.96437	6.91305	3.61455	6.17097	4.61588	7.55777	4.87199
TMEM121B	0.204027	0.0878572	0.505406	0.544679	0.273886	0.170167	2.10744	0.437763
HDHD5	40.284	48.1161	43.6774	29.5102	25.35	43.6509	138.011	28.399
LOC118150509	0.0496336	0.374027	0.239069	0.383109	0.769554	0.289774	0.598121	0.335457
ADA2	0.126046	0.654342	0.54641	0.136549	0.0394808	0.75341	1.83872	0.141983
CECR2	5.88556	4.7088	5.27766	6.01997	5.52537	3.05079	56.7542	5.6797
SLC25A18	1.20009	1.73637	1.22546	4.75835	0.721727	0.920847	2.16168	0.720979
ATP6V1E1	303.196	349.743	240.956	236.42	180.917	425.874	209.425	203.196
BCL2L13	47.8102	47.577	48.6302	60.3426	52.1939	55.2944	57.2768	52.9937
BID	9.84466	15.5733	11.6003	12.441	15.9248	14.9158	6.76248	15.9371
MICAL3	8.40174	6.71948	6.49822	3.71921	5.30413	6.04889	15.6066	5.93591
LOC118150540	0.121153	0.121731	0.0583555	0.0492183	0.170767	0	0.153682	0.0454907
PEX26	38.7801	34.8607	37.7175	46.0788	46.6977	35.4116	69.4025	49.5513
TUBA8	0.345885	0.556055	0.599766	0.281031	0	0.201937	10.8811	0.207797
USP18	3.53348	8.4052	4.78133	1.41544	3.07324	3.53647	1.31339	2.66585
LOC118150525	0	0.0995941	0.190974	0	0	0	0.0419117	0
LOC118150448	0.695562	0.491803	0.744511	0.418624	0.411529	0.687556	1.92803	0.406265
LOC100399449	1.17442	0.614388	1.64561	0.315442	0.465142	0.971412	1.7606	0.41546
LOC118150502	1.54209	0.845149	1.0804	2.24011	1.62471	2.88411	2.13396	0.947495
LOC100407810	1.48872	0.832725	1.59677	1.49639	1.846	1.86888	2.49196	1.95934
CELSR1	19.1508	9.20468	25.1833	1.17715	8.33492	19.9722	9.91129	10.1863
TRMU	25.2259	23.5968	28.5873	12.5114	16.8693	31.8817	36.6614	17.3457
LOC100386473	2.30796	4.75686	3.07848	1.29823	1.22339	4.19536	6.38076	1.91096
GTSE1	26.8237	20.373	28.4155	9.84789	12.6667	25.0929	39.2273	16.4688
TTC38	11.6154	10.2968	15.3085	10.7878	11.5654	9.45671	15.327	12.1027
PKDREJ	0.20841	0.28555	0.255524	0.138545	0.0979191	0.0790098	0.516717	0.07114
CDPF1	11.7984	12.3094	13.9193	15.3642	15.8859	14.9627	18.7386	13.6422
PPARA	2.17881	2.5039	2.61054	4.4589	3.39098	0.573557	5.72628	3.91667
LOC103787805	0.026212	0.0395054	0.0378764	0.0319458	0.0492616	0.0218618	0.199499	0.0295263
LOC103787790	0.219549	0.220596	0.1175	0.634252	0.137537	0	0.0618883	0.183193
WNT7B	16.8645	13.7585	19.5837	1.72769	5.08143	18.2241	2.30202	5.49258
ATXN10	80.0789	79.669	78.1155	102.438	89.7335	78.9266	123.351	94.0138
FBLN1	223.695	156.774	254.674	440.189	379.517	53.4812	405.238	381.98
RIBC2	0	0	0	0.168818	0	0.0433235	1.18604	0.0780164
SMC1B	0.280147	0.115905	0.682628	0.0535575	0.294219	0.206165	1.10791	0.136128
FAM118A	7.87857	7.33246	8.4641	9.2185	7.79566	7.60059	20.2412	5.71202
PRR5	5.19419	10.5116	7.8166	4.9475	3.46073	5.76397	7.64972	4.59483
ARHGAP8	50.6753	49.2072	55.5134	6.749	15.5024	55.7842	82.1719	25.5579
PHF21B	2.01295	0.661217	1.54759	0.518962	0.23644	2.90575	10.9993	0.436053
LOC103787756	5.10355	2.4982	0.252125	6.37943	0.7378	0.87314	4.97988	3.04641
LOC118151474	4.00391	6.23283	3.53116	4.62775	2.86154	9.45384	5.00741	2.45625
NUP50	49.5905	52.6354	62.4825	37.4906	37.9553	66.1727	117.048	44.1485
LOC118147475	0.198123	0.287543	0.381719	0.125203	0.0827432	0.367205	0.251319	0.347161
KIAA0930	43.8968	45.6593	50.4558	34.8718	29.9914	42.9252	65.3719	52.0165
LOC100412610	2.59779	2.51042	2.91698	1.25029	1.60148	3.11888	4.19781	1.55322
LOC103790981	0.140947	0.557034	0.362077	0.0458076	0.2384	0.172414	0.35758	0.23286
LOC100388996	18.2477	25.2306	21.4647	16.344	20.1108	10.737	25.8774	23.7572
CERK	8.65564	5.68416	6.74463	19.802	18.8764	1.76167	29.023	16.7382
TBC1D22A	15.4859	15.1378	20.8348	10.1191	11.7524	20.0742	17.0635	15.7686
LOC100392924	1.42455	2.98715	3.5203	1.40906	3.72485	2.84117	3.84977	1.95352
LOC118147682	0	0	0	0	0	0	2.55698	0.0216251
LOC118147683	0	0	0	0	0	0	1.15309	0
LOC118147690	0	0	0	0	0	0	0.198984	0
LOC103787869	0	0	0	0	0	0	0.46456	0.103134
TAFA5	0	0	0	0	0	0	1.22287	0
LOC118151478	0	0.054945	0.210717	0	0.0513856	0	5.06377	0.123198
LOC108588219	0	0	0	0	0	0	0.379388	0.0204183
BRD1	26.5367	24.6374	35.4322	16.1275	18.3578	29.5171	27.8952	20.8967
LOC118147703	11.2957	13.5293	10.9536	2.79587	7.87289	12.7902	2.27739	8.48266
ZBED4	19.348	16.0268	20.9137	17.5878	15.1666	10.7966	22.5884	18.513
ALG12	25.4581	24.4221	33.4822	17.4429	20.4399	24.0873	38.2651	24.8848
CRELD2	56.8443	89.9858	53.7767	80.3069	54.2002	60.3756	97.3588	56.139
LOC118147708	0.142955	0.395	0.137713	0	0.0671656	0.0596148	0.0453343	0.0536768
PIM3	57.2483	71.1431	83.466	19.2766	29.3874	68.3058	27.7892	35.6101
LOC103787903	0.297499	0.149459	0	0.402862	0.0465922	0	1.06923	0.372351
MOV10L1	0.718826	0.324277	0.169585	0.369498	0.57897	0.0244705	0.87461	0.627944
PANX2	3.73745	2.19238	3.24662	3.86166	4.30372	1.44147	2.95966	6.44078
TRABD	56.5641	40.0784	60.3574	23.8085	34.3707	46.2608	54.2324	40.0296
SELENOO	19.6464	21.6869	22.3782	11.6969	10.9828	22.2243	24.525	14.2218
TUBGCP6	18.0945	20.3879	20.9939	12.1305	12.315	14.5429	30.714	13.6442
MAPK12	5.13893	3.34105	3.86511	4.7894	3.26664	0.802205	11.8522	5.65458
MAPK11	3.7255	2.6423	2.0689	3.50771	4.73634	0.71283	32.2743	8.2121
PLXNB2	29.2217	32.6071	20.9421	68.2811	50.1391	5.50195	88.5445	51.5428
DENND6B	4.6273	4.43876	5.18764	5.38406	3.5149	6.15881	10.7782	3.87449
PPP6R2	37.6184	33.4282	37.6159	33.0746	32.8078	34.6435	40.0776	35.0702
LOC108588244	0.88232	0	1.13329	0	0	0.490592	0.373073	0.220863
SBF1	45.219	50.0308	46.956	36.2758	31.767	24.8963	32.0476	33.2392
ADM2	2.44404	2.648	2.79411	5.23958	2.10292	0.245593	2.12909	3.72604
MIOX	1.31742	10.9048	3.08215	1.73303	0.825301	2.09291	3.42187	3.58045
LMF2	44.3431	40.3518	37.0543	38.6924	35.0555	57.2789	21.9403	34.2975
NCAPH2	34.9365	28.9871	31.2531	26.5827	25.1828	34.0388	35.0674	25.871
SCO2	2.50083	2.30763	2.31081	1.57578	2.68569	3.06483	2.97807	1.91636
TYMP	4.8052	8.52707	3.80774	10.0124	7.57412	1.77762	3.58841	13.241
ODF3B	0.274551	0.27586	0.264485	0.178458	0.619175	0.0457972	0.278614	0.247413
LOC103787955	0.926436	0.517141	0.892469	0.585455	1.54765	0.171707	0.522302	0.850323
SYCE3	1.21809	0.24478	1.6428	0.989698	2.06031	1.42231	1.23612	2.19538
CPT1B	1.89152	1.35098	0.965968	3.7403	1.73459	1.90072	2.8041	1.66006
CHKB	86.706	101.514	80.4468	97.7102	79.6808	93.6854	99.5565	84.8839
LOC103787986	4.44335	6.31194	3.09963	2.86328	3.45544	15.7182	2.52665	4.37235
MAPK8IP2	7.98269	3.05348	3.85532	16.0322	12.9108	1.30301	11.7277	16.827
ARSA	24.2131	23.3942	21.3188	48.6841	34.2511	26.4919	30.667	35.1931
LOC108588263	2.45253	3.15421	3.68568	2.63034	1.75149	4.66376	5.97318	1.9891
LOC118147801	0.807575	0.338094	0.518644	0.92955	1.6442	0.336774	1.70734	1.56668
SHANK3	4.19159	2.34925	3.08979	6.18214	11.2623	1.57505	8.86591	9.70956
RABL2B	19.4722	19.565	21.045	14.6006	16.2064	24.5773	38.6031	15.5838
LOC118147812	0.302562	0.79379	0	0.341432	0.0631802	0.042058	1.32197	0.580655
TEX9	1.62327	1.88786	2.84431	1.53699	2.10186	2.68642	10.7495	2.35164
MNS1	3.03378	2.74137	3.48156	3.71395	3.20473	4.55112	5.7725	2.81341
LOC118144758	0.156836	0	0	0.382287	0.221063	0	0.0994728	0.353334
ZNF280D	9.86738	8.63201	9.73455	12.0938	11.0588	12.5833	12.5837	12.5858
LOC118144761	0.504038	0.189916	0.667642	0.102383	0.296021	0.0525484	0.319685	0.0946285
TCF12	22.177	18.5231	16.0569	39.4082	20.5976	18.3097	36.1931	20.5046
CGNL1	69.2305	37.4426	54.7836	59.5842	88.3242	23.9521	57.7455	108.378
LOC118145058	0	0.153467	0.0735694	0.2482	0.0717627	0.12739	0.387497	0.114701
LOC118144764	0.577031	0.411951	0.731414	0.357796	1.26994	0.164644	1.65654	1.41402
LOC118144765	0.218983	0.275034	0	0.133442	0.0514433	0.04566	0.138889	0
MYZAP	10.2927	7.93633	9.38648	7.07428	6.50517	14.4601	6.38303	6.76752
POLR2M	10.5159	9.85128	9.57914	10.5231	11.7925	10.9182	10.6421	9.91777
LOC118144768	0.0289448	0.261745	0.139418	0.0823115	0.0271988	0.0482821	0.29373	0.0434729
ALDH1A2	0.146464	0.0735812	0.0352735	0.922264	1.47951	0.0610783	3.71578	0.756174
LOC118144772	0.272453	0	0	0.221368	0	0.113618	0.518408	0
LIPC	0	0.0348359	0.267195	0.901433	1.07511	0	2.41887	1.97876
LOC103795502	0	0.139155	0.0381191	0.0160752	0.0371829	0.0990083	0.125485	0.118862
LOC118144773	0.599412	0.903406	0.412454	1.3567	0.64372	0.928447	0.760352	0.6109
ADAM10	82.0719	69.073	82.1636	109.344	101.168	92.7096	108.339	93.483
MINDY2	12.9645	15.2782	14.7863	10.7482	8.86382	13.1416	16.1582	11.5719
LOC118144774	2.45895	3.47725	0.789599	0.480975	1.11252	1.06341	3.00365	0.820703
SLTM	43.0206	61.2542	55.9382	36.963	32.8316	52.0478	73.9089	33.3254
LOC118144775	0.936994	4.07967	1.5044	1.26884	2.05444	3.38645	2.77334	0.703648
RNF111	15.1603	28.7841	19.9693	13.5001	13.3736	21.5803	14.8991	15.8251
CCNB2	51.2174	30.9348	49.7831	25.4828	32.5539	52.7006	114.389	41.4443
MYO1E	45.4078	52.9263	45.9277	30.9473	43.1531	36.8832	37.9726	50.2011
LDHAL6B	0	0.172651	0	0.0465375	0.053822	0	0.0363279	0
FAM81A	0.351462	0.446068	0.427675	0.330651	0.903872	0.277704	0.328505	0.666782
GCNT3	3.07922	1.16352	2.18038	0.384902	0.741918	1.14142	0.500767	0.632447
GTF2A2	114.755	131.179	111.635	132.062	96.784	155.018	135.543	108.215
BNIP2	38.7681	36.9148	37.2893	41.96	39.7485	40.7336	35.0401	37.886
LOC118145059	0.0822109	0.578221	0	0	0	0.617103	0.208568	0.0617374
ANXA2	2025.36	2100.74	2292.32	1585.66	1574.06	2473.94	983.499	2126.33
ICE2	12.3111	10.7356	13.4731	12.3186	12.2116	11.1611	24.5739	12.1838
RORA	1.0354	0.585191	0.585038	0.594547	1.14134	0.373658	1.69859	1.13268
LOC118145062	0	0.0176694	0.0338816	0.0285765	0.0495743	0	0.356915	0.0264122
VPS13C	17.5459	9.89493	11.1862	12.4232	13.5391	11.1187	8.98112	13.2526
C2CD4A	0.780828	0.235365	0	0.380653	0.0733727	0.520992	1.38667	0.820922
C2CD4B	1.8371	2.2684	0.87421	0.575475	0.769547	1.27376	4.71686	2.41013
LOC100398612	0.778015	0.144318	0.103776	0.0778013	0.0449898	0.109813	0	0.161795
TLN2	10.5362	8.51434	6.50951	8.6543	12.4124	9.59481	26.2846	9.6514
LOC118145066	0	0.264151	0	0.213604	0.617598	0.3289	0	0.0987131
LOC108593353	0.703046	0.533723	0.436463	0.266571	0.249574	0.416972	0.0594541	0.328509
LOC118145067	0.202266	0.0677436	0.227325	0.246511	0.063355	0.281163	0	0.0506315
LOC118145068	0.809065	0.662381	1.0392	0.0486936	0.197105	0.824744	0	0.247532
TPM1	824.127	734.357	695.993	954.997	819.595	768.235	358.422	900.173
LOC118145069	0	0	0	0.200107	0	0	0	0.277428
LACTB	19.7224	23.2159	18.9198	25.9251	15.5602	26.8647	10.4677	21.7307
RPS27L	109.046	135.239	108.957	64.4194	100.985	152.751	51.1447	94.898
RAB8B	52.567	92.4808	58.7757	57.4243	61.6114	98.9916	24.6171	47.6375
APH1B	10.3906	8.18285	7.65943	22.4037	16.0807	16.9957	15.3847	15.8037
CA12	22.3227	50.2858	36.4259	3.69666	10.448	35.3386	1.89135	13.0653
LOC118144779	0.348303	0.524945	0.0559221	0.141498	0.109097	0.484163	0	0.0871875
LOC118144780	0.0835263	0.419623	0.0804639	0.0339325	0	0.0348321	0	0.156813
USP3	10.3217	13.2608	12.2479	9.39103	7.95631	14.729	8.89922	8.69997
HERC1	15.2188	10.6146	13.2177	13.1744	12.897	10.2492	57.0744	14.5502
FBXL22	1.43608	2.33089	1.02161	4.11078	1.84772	1.73213	13.7045	2.75418
DAPK2	0.358662	0.0982833	0.345512	0.26492	0.888525	0.421512	1.034	0.514198
CIAO2A	83.8234	88.2569	84.6642	104.459	122.491	102.952	67.7369	92.0796
SNX1	29.1931	25.2945	25.4215	43.4408	65.6895	27.2381	22.3502	39.5405
LOC103795522	1.58158	2.00731	1.68397	0.270532	0.938636	1.11082	1.79504	1.06268
SNX22	4.21897	4.54343	4.41861	2.72475	10.0433	6.51425	4.25395	3.28202
PPIB	354.454	352.244	318.023	550.292	406.079	302.449	271.823	438.61
CSNK1G1	3.76282	3.40107	3.65584	4.59899	4.14026	5.01597	6.19078	4.32314
PCLAF	21.7281	28.6408	19.5556	17.2096	12.9929	35.6105	6.51466	13.5329
TRIP4	34.3643	41.6708	37.4594	38.0353	28.6898	37.5409	24.9744	32.3009
LOC118145060	0.0971882	0	0.18725	0.157931	0.547954	0.56741	0.246566	0.291939
ZNF609	13.1763	10.3738	13.549	9.31064	10.8312	11.8861	18.4092	11.4759
LOC103795524	0.676718	1.24657	0.97786	1.00803	0.635897	0.846612	0	0.0846983
LOC118145247	10.2456	2.7452	2.632	6.65965	0	2.27873	6.06505	4.61645
OAZ2	111.068	91.139	95.5676	135.195	115.939	119.8	77.6166	118.99
RBPMS2	6.60682	3.93143	7.71165	15.51	10.2467	2.21483	75.9635	13.3815
LOC118144781	0.198872	0	0.0957904	0.0807917	0	0	1.13521	0
PIF1	3.67338	1.96279	5.01146	1.41468	3.27223	4.69302	68.9524	4.24151
PLEKHO2	30.3915	32.9693	29.6545	70.5205	56.397	14.2256	46.3882	45.6725
LOC118144782	0.0708536	0.0711915	0	0.115137	0.0665796	0.0590946	0.898775	0.18623
LOC100409881	0.0839484	0.0337395	0.0970447	0	0	0.126029	0.191679	0.088259
ANKDD1A	0.398218	0.350103	0.443559	0.586438	0.327422	0.269855	0.426211	0.392499
SPG21	236.164	212.278	292.808	157.223	149.142	284.473	71.8048	123.373
LOC108588795	0.772277	1.48138	0.777779	0.142608	0.263888	1.28822	0.801516	0.131807
LOC108588384	0.0267909	0.0942152	0	0.0217675	0.0251748	0	0.0339841	0.020119
LOC118144784	2.17258	3.05611	4.60443	2.61252	4.57301	3.76899	7.71654	2.93675
LOC118144785	0.0566774	0	0	0.322352	0	0	0	0
MTFMT	33.1947	33.928	36.3883	22.3205	21.8884	51.5525	33.3955	25.3578
SLC51B	0.103301	1.6607	0.746353	0.461626	0.582419	1.33543	0.786222	0.543027
RASL12	1.92921	1.92338	1.21017	2.57601	5.05907	0.299355	8.1573	6.10951
KBTBD13	0.116101	0.116655	0.0559221	0	0.163646	0	0.368184	0.152578
UBAP1L	0.824427	0.538433	0.15884	0.0669846	0.116205	0.653224	0.156867	0.185734
PDCD7	12.4935	14.2711	14.0812	6.99137	8.96687	15.8486	18.9615	9.60997
CLPX	41.5399	35.0388	45.9987	47.9564	35.6041	40.6898	69.3009	39.8737
CILP	2.68866	0.879911	2.01287	21.4708	8.84989	1.49924	3.04027	3.51898
PARP16	14.1185	12.2177	14.5566	18.9534	15.6812	16.6977	33.9792	16.9831
IGDCC3	10.9593	14.6581	18.6786	16.0209	6.98181	18.1498	34.0929	22.8444
IGDCC4	42.3607	28.8897	17.799	172.242	37.8157	4.79615	60.3574	47.7989
DPP8	10.9883	10.919	10.7355	13.7435	12.1955	10.5142	9.20831	11.1237
HACD3	96.7778	91.25	89.4846	124.537	113.223	96.3517	115.228	103.427
LOC118145430	17.3669	0.727069	4.87962	4.11558	4.75978	4.82821	12.8507	4.8907
INTS14	12.011	12.6621	12.6381	15.9648	11.7169	14.9957	15.1422	13.0249
SLC24A1	0.881539	0.590495	0.996417	0.4011	0.541198	1.79398	1.32697	0.176534
DENND4A	4.09199	3.36043	3.94938	5.4473	5.23549	3.21363	5.08314	4.54284
LOC118145417	1.40549	1.41219	0	0.57098	0.660355	1.17223	0.89143	1.05547
RAB11A	295.453	336.346	370.339	175.039	213.378	521.4	199.029	220.952
MEGF11	0.320799	0.303368	0.636253	0.163544	0.0531966	0.398714	1.36442	0.278697
DIS3L	26.6865	20.422	24.2403	24.7201	21.2244	23.096	39.5103	19.2739
TIPIN	52.4605	45.2743	55.8844	29.4477	32.5231	47.0674	86.841	32.8571
MAP2K1	44.1931	26.6314	37.0324	30.0877	37.1936	33.0801	59.8787	35.4488
SNAPC5	10.9466	9.20519	8.85403	8.85814	6.55716	23.0585	8.17798	6.39248
ZWILCH	26.9402	27.9193	26.0005	26.5418	20.9322	23.1752	49.6075	25.9651
RPL4	3257.58	2873.25	2686.21	2617.68	2954.64	2639.03	2209.36	2512.73
LOC118145324	2.03015	7.13942	8.80074	11.5465	7.63076	10.1593	14.1638	6.86056
LOC118145326	25.1001	60.8241	40.5367	41.3874	20.8112	43.716	36.5216	19.4036
LOC118145325	2.03015	1.01992	0.97786	3.29899	2.86154	1.69322	5.15048	1.52457
LCTL	4.25862	5.26476	9.2306	19.9296	9.96511	2.57684	16.8152	9.35905
SMAD6	6.59674	3.37104	6.81348	16.6689	12.5254	0.756279	16.1608	13.4317
LOC118144792	0.294898	4.96309	1.49145	0.279538	0.115462	2.12137	0.732567	0.885829
LOC108592448	0.361213	1.87517	0.23198	0.538056	0.113141	0.351477	1.60369	0.135629
LOC103795536	0	0.0235668	0.112975	0.104814	0.0661202	0.00978115	0.267772	0
LOC103795537	0.821745	1.35109	1.48728	0.465343	0.678579	1.53688	0.979206	1.2716
SMAD3	9.95662	6.49678	8.30518	21.2935	28.4643	4.10325	21.4164	24.7359
LOC118144794	0.784547	1.33024	0.732165	1.17529	0.783299	0.961066	1.95929	1.06786
LOC118144793	0.170098	1.19636	0.491585	0.875295	1.17214	1.3241	0.934998	0.425791
AAGAB	32.8202	29.441	33.6925	30.8871	33.3824	40.3712	57.7873	37.3927
IQCH	0.0351654	0.117777	0.0903364	0	0.0220295	0.0391058	0.0148691	0.0352106
LOC100394166	3.58702	5.81574	5.81153	4.30543	2.37477	4.58956	4.75694	3.5202
LOC118144796	46.0849	28.8339	30.7771	25.7283	17.2688	8.01744	27.6154	23.5674
C10H15orf61	4.62651	4.91806	6.1363	1.96124	2.45725	7.38184	1.87118	3.32328
MAP2K5	5.58067	4.37121	6.67967	4.26168	5.82203	9.76603	5.83065	5.7782
LOC108593367	0	0	0.0644448	0	0	0.195283	0	0
LOC118144798	0.240809	0.620015	0.23198	0.281257	0.141427	0.263608	0.210007	0.180839
SKOR1	0.0395377	0.0794525	0.152353	0.0642487	0.0371528	0.16488	0	0.118765
LOC103795541	3.53247	4.40604	3.28561	2.77115	2.976	6.2988	1.69966	4.02486
LOC108593622	0.510925	0.0933384	0.402703	0.150955	0.0436459	0.232435	0	0.0348805
PIAS1	41.6609	31.1338	35.7977	24.8386	26.7637	36.7777	37.5344	28.7899
CALML4	1.09191	1.2434	1.26226	0.414017	0.273613	1.8214	2.67784	0.491993
CLN6	23.6129	21.7719	25.6816	11.9361	12.9112	15.658	21.4301	13.3196
LOC100397051	0.248309	0.498985	0.31894	0.20175	0.311107	0.621297	0.73495	0.435098
LOC118144800	0.734528	0.123005	0.589664	0.198934	0.34511	0.102104	0.155291	0.459669
FEM1B	30.6705	31.8433	40.3248	29.9488	29.4729	34.8793	112.841	33.029
LOC103795545	1.22581	0.916899	1.37768	1.61568	0.703919	1.11325	24.7062	1.67742
ITGA11	2.03288	1.8031	1.40461	13.601	0.764101	1.49672	11.8976	0.821215
LOC108593369	0.472536	1.74089	0.758684	0.895847	0.296021	1.57645	32.5679	1.06457
LOC118144801	0	0.0838288	0.321488	0.406725	0.0783983	0.0695846	0	0
LOC118144802	0.104782	0.17547	0	1.4473	0.196923	0.0873923	0.177221	0.262292
CORO2B	5.75669	4.42545	2.39442	9.9615	6.80113	1.49302	8.67459	6.59581
ANP32A	83.2355	88.4862	93.648	56.4492	47.8162	66.9544	143.108	72.5747
[truncated: 20,804 more rows]

## Sheet: Marmoset_EB_ntEB_WT_FC2_up
Geneid	EB13_NAT_1	EB37_NAT_2	EB17_IVF	ntEB30_WT_1	ntEB53_WT_2	ntEB61_WT_3	ntEB24_GFP_1	ntEB50_GFP_2	EB_WT_average	ntEB_WT_average	ntEB_GFP_average	log2_FC_ntEB_WT	log2_FC_ntEB_GFP
LOC118152095	0	0	0	0	0.0321973	0	1.52124	0.308774	0	0.0107324	0.915007	3.55243	9.83921
SLITRK6	3.81935	0.682956	0.093542	5.91715	7.93829	0.404934	0.595339	4.0106	1.53195	4.75346	2.30297	1.63297	0.587813
CLDN10	0	0	0	0.539018	0	0.092218	3.15574	0.124549	0	0.210412	1.64015	7.72391	10.6805
LOC103789439	0	0	0	1.60926	0.186116	0	0	0	0	0.59846	0	9.22752	0
RNF113B	0.0978714	0.122923	0	0.278321	0.160943	0.0408143	0.0310374	0.0367489	0.073598	0.160026	0.0338932	1.11009	-1.09619
LOC118148374	0	0.543956	0	0	0	1.80611	1.37346	1.62621	0.181319	0.602036	1.49983	1.72578	3.04123
GPR183	0	0.155416	0.149007	2.01081	1.48982	0.580534	0.588627	0.0580788	0.101474	1.36039	0.323353	3.73174	1.6623
ZIC5	0	0	0	0.0520095	0	0	5.50122	0.50474	0	0.0173365	3.00298	4.19665	11.5527
LOC118152276	0	0	0	0	0.0709106	0	0.287172	0.113339	0	0.0236369	0.200256	4.62275	7.65288
NALCN	0.0194973	0.0195902	0.00939121	0.118811	0.100766	0.0650459	0.370983	0.0732086	0.0161596	0.0948745	0.222096	2.48213	3.70058
ITGBL1	0.0194895	0.0195824	0.00938746	0.174187	0.0366277	0	1.45862	0.117087	0.0161531	0.0702715	0.787852	2.05486	5.52321
SLC10A2	0	0	0	0.0545789	0.28405	0	0	0.0504453	0	0.112876	0.0252227	6.83132	4.71274
LOC118152309	0.0586561	0.353615	0	0.881673	0	0.171225	0.074405	0	0.137424	0.350966	0.0372025	1.34635	-1.85735
LOC103794074	0.217332	0.0311954	0.0598181	0.504519	0.218809	0.0517894	0.0393835	0.0699463	0.102782	0.258372	0.0546649	1.32147	-0.898713
FAM155A	0.0605514	0.1521	0	0.996258	0.0568988	0.0505022	0.441653	0.0909437	0.0708839	0.367886	0.266298	2.35944	1.89471
LOC108589170	0	0.0359442	0	0.072665	0.0672314	0	0.113447	0	0.0119814	0.0466321	0.0567234	1.87549	2.15271
LOC118152333	0	0	0	0.0823414	0	0	0.0642769	0	0	0.0274471	0.0321384	4.83021	5.05043
LOC108589194	0	0.0551031	0	0.0594116	0.0343556	0.0304933	0	0	0.0183677	0.0414202	0	1.1311	-4.27558
F10	0.634344	0.865001	0.960279	6.47936	4.81121	0.831391	7.70178	9.01698	0.819875	4.04065	8.35938	2.29971	3.34833
LOC118152845	0	0	0.0295017	0.0497648	0	0.0510841	0	0.0229979	0.00983392	0.0336163	0.011499	1.6759	0.206253
LOC118152830	0	0.163429	0	0.0881037	0	0.271318	0.894075	0.081431	0.0544763	0.119807	0.487753	1.12276	3.13916
KCTD12	13.3851	8.70578	7.89527	42.7941	18.9892	2.47957	30.1866	18.8362	9.99537	21.421	24.5114	1.09961	1.29404
LOC118151517	0	0	0	0	0.0324253	0	0	0.129567	0	0.0108084	0.0647834	3.56175	6.03965
LOC103788360	0	0	0.0934385	0.157616	0.136716	0	0.246075	0	0.0311462	0.0981106	0.123037	1.62439	1.94806
KLF12	0.446657	0.182646	0.435284	2.19855	0.351388	0.0866346	3.13597	0.44463	0.354862	0.878857	1.7903	1.30595	2.33162
LOC118152917	0	0	0	0.468496	0	0	1.46286	0	0	0.156165	0.731429	7.29614	9.51655
LOC118152944	0	0	0	0	0.246154	0.218481	0.0830723	0	0	0.154878	0.0415361	7.28427	5.41062
LOC118151523	0	0	0	0.299153	0.17299	0	2.80228	0	0	0.157381	1.40114	7.30725	10.4534
DACH1	0.798889	0.103574	0.0248258	8.01948	0.520646	0.0214937	1.29125	0.290292	0.309096	2.85387	0.790772	3.20264	1.35237
KLHL1	0	0.0707968	0	0.085874	0	0.514211	0	0.0793702	0.0235989	0.200028	0.0396851	3.03073	0.725904
PCDH9	0.394224	0.297078	0.071207	0.900863	2.87673	0.0513747	1.15642	1.06855	0.25417	1.27632	1.11248	2.32359	2.12555
PCDH20	0.368321	1.87682	0.0506882	2.37271	3.26326	0.109712	2.16921	0.493921	0.765278	1.91523	1.33157	1.32233	0.798267
LOC103789907	0.0579492	0.0232902	0	0.0659171	0.435629	0.0773309	0.147017	0.14796	0.0270798	0.192959	0.147488	2.78815	2.40275
OLFM4	0.302006	0.303446	0.339422	0.940622	1.1588	0.293865	0.957734	1.60647	0.314958	0.797764	1.2821	1.33803	2.02183
PCDH8	0.325306	0.0363175	0	1.40966	0.101894	0.0301464	2.81977	0.122147	0.120541	0.5139	1.47096	2.08285	3.59822
CNMD	0.186919	0.0939054	0.0900331	2.0123	0.0878221	0.233847	4.91996	0.0350924	0.123619	0.77799	2.47753	2.64408	4.31388
LOC118153031	0	0	0	0.157199	0.0454513	0.201708	0	0	0	0.134786	0	7.08519	0
LOC100389222	0	0.0968786	0	0.548381	0.362411	0.160834	0.244614	0.434442	0.0322929	0.357209	0.339528	3.42752	3.35449
C1H13orf42	0.0734528	0	0.10614	0.298401	0	0.183787	0.0465873	0	0.0598641	0.16073	0.0232936	1.40992	-1.32501
LOC100390920	0	0.0554952	0.0133017	0.0224379	0.0908253	0.0460654	0.0875767	0.0103693	0.0229323	0.0531095	0.048973	1.17692	1.06219
LOC100404214	0	0	0	0.0684517	0.0395832	0.0702664	0.106869	0.0632674	0	0.0594338	0.0850681	5.91728	6.42741
CYSLTR2	0.15868	0.18601	0.152863	0.590918	0.497028	0.132345	0.452892	0.436931	0.165851	0.406764	0.444912	1.28917	1.4182
LOC100406030	0	0	0.204966	0.0864365	0	0.709824	1.75431	0.15978	0.0683221	0.26542	0.957047	1.94232	3.78871
LPAR6	1.1879	0.895173	0.514956	2.75072	6.58584	0.990753	1.4315	1.73953	0.866009	3.44244	1.58552	1.98973	0.871745
LOC118147987	0	1.3726	0	0	0	3.98778	0	0	0.457533	1.32926	0	1.53661	-8.84088
HTR2A	0.0257434	0.0129331	0.0247995	0.250998	0.169334	0.021471	0.0326554	0.135326	0.0211587	0.147267	0.0839909	2.74226	1.93944
RUBCNL	0.536786	0.912739	0.0795547	1.8452	1.28042	0.826523	3.2998	1.5194	0.509693	1.31738	2.4096	1.36824	2.23886
LOC100408035	0	0	0	0	0.0187693	0.0333184	0.0760115	0	0	0.0173626	0.0380057	4.1987	5.28561
LOC100395653	0	0	0	0	0.0845254	0	0.171154	0	0	0.0281751	0.0855772	4.86667	6.43592
LOC100390195	0.172439	0.259892	0.0553723	0.607129	0.405094	0.191761	0.182282	0.323739	0.162568	0.401328	0.25301	1.29848	0.634998
LOC100397447	0	0	0	0.086405	0	0.0443478	0	0.119792	0	0.0435843	0.0598958	5.47846	5.92827
LOC100406400	0	0.0874475	0	0.212141	0.0817825	0.108883	0	0.0980372	0.0291492	0.134269	0.0490186	2.16564	0.730347
LOC108591704	0.500586	0.754459	0.40186	1.69469	1.25437	0.76543	3.22787	1.15909	0.552302	1.23816	2.19348	1.16323	1.98774
SPATA31E1	0.175265	0	0.0562797	0.284805	0.274488	0	0.0741077	0.087745	0.0771816	0.186431	0.0809263	1.26146	0.0674989
LOC118153706	0.103667	0.416647	0.199733	0.168459	0.389656	1.21048	2.23553	0.389252	0.240016	0.58953	1.31239	1.29288	2.4461
DIRAS2	1.33142	0.923698	1.40476	3.78622	5.95766	0.343713	4.46353	5.01114	1.21996	3.36253	4.73734	1.46196	1.95636
LOC100384909	0.0409099	0.041105	0	0.166196	0	0.0682408	0.155682	0.245774	0.0273383	0.0781456	0.200728	1.48176	2.83159
LOC118144505	0	0	0	0.199491	0.102541	0	0.0692114	0	0	0.100677	0.0346057	6.66786	5.15404
HSD17B3	0	0	0	0	0	0.52278	0.63608	0.282425	0	0.17426	0.459252	7.45335	8.84628
LOC118153825	0.0777505	0.156243	0	2.21103	0.584484	0.194541	0.493131	0.350327	0.0779977	0.996684	0.421729	3.6587	2.41985
LOC108591630	2.27799	1.71664	2.37734	4.16444	2.49734	6.49143	6.02004	1.28301	2.12399	4.3844	3.65153	1.04525	0.781439
ECM2	0.374477	0.292649	0.0801662	1.89319	0.0977468	0.399086	0.0791705	0.171856	0.249098	0.796674	0.125513	1.67331	-0.983203
ASPN	0.226271	0.202089	0.121097	5.71962	0.141748	0.3355	0.159458	0.0755205	0.183152	2.06562	0.117489	3.4883	-0.636145
OMD	0.057367	0.115281	0	0.978822	0	0.215308	0.0727698	0	0.0575493	0.398043	0.0363849	2.76882	-0.647198
OGN	1.80077	8.84	0.991284	72.6545	0.966939	2.87509	0.489486	0.3091	3.87735	25.4988	0.399293	2.71697	-3.27632
LOC103790778	0.867116	2.73822	0.59666	3.01942	1.74602	4.0293	2.357	1.02327	1.40066	2.93158	1.69014	1.06503	0.270851
LOC100386550	0.257142	0.0574152	0.137619	0	0	0.977013	0.362426	0.0858241	0.150725	0.325671	0.224125	1.10638	0.569265
LOC100396828	0.0752683	0.0756272	0.0725087	0.122311	0.282912	0.0627766	0.190955	0.113047	0.0744681	0.156	0.152001	1.05682	1.01961
TMEM252	0.156836	0.105056	0	1.14686	0.294751	0.130807	0.397891	0.117778	0.0872972	0.524139	0.257835	2.57226	1.55159
PGM5	14.496	8.84174	7.65678	150.884	17.6049	4.26156	24.5815	19.8391	10.3315	57.5835	22.2103	2.47849	1.1041
LOC118145569	0.0563931	0	0.0543256	0.66438	0.0529914	0.23517	0	0.169397	0.0369062	0.317514	0.0846983	3.07085	1.17683
RORB	0	0	0.0285796	0.072314	0.0278778	0.0371155	0.0376329	0.0111395	0.00952654	0.0457691	0.0243862	2.15152	1.27001
ALDH1A1	15.4878	6.56111	3.2797	163.748	34.8236	3.49119	12.2479	26.0487	8.44286	67.3542	19.1483	2.99582	1.18132
GDA	0.717673	3.92923	0.620814	1.41612	15.3456	0.293176	2.61962	6.42336	1.75591	5.68498	4.52149	1.69437	1.36408
LOC100410389	0.099436	0.0499551	0.383161	0.403958	0.186876	0.663468	0.504537	0.149346	0.177518	0.418101	0.326941	1.23123	0.877372
MAMDC2	0.0918737	0.184624	0.17701	0.920649	0.0575545	0.178794	2.13659	0.298973	0.151169	0.385666	1.21778	1.34541	3.00169
LOC118145716	0.13404	0	0	0.35395	0.25191	0.0279487	0.212537	0.352308	0.0446801	0.211269	0.282422	2.21626	2.63332
LOC108592021	0.211382	0	0	5.58181	0	0.0881505	0.536276	0.277796	0.0704608	1.88999	0.407036	4.72584	2.51347
ROR2	5.43767	4.28703	5.29017	17.3334	12.7742	0.864387	18.4222	12.5335	5.00496	10.324	15.4779	1.04442	1.62858
LOC118154042	0.402121	0.303029	0	1.55193	0.188932	0	0.892656	0.150989	0.23505	0.580289	0.521822	1.30016	1.14723
LOC103792404	0	0.124888	0.179607	0.353464	0.0583987	0.414667	0	0.233352	0.101498	0.27551	0.116676	1.43173	0.199224
LOC108589926	0	0	0	0	0.0716878	0	2.22578	0	0	0.0238959	1.11289	4.63784	10.1214
NTRK2	1.03629	0.575156	0.370795	6.09235	6.91614	0.0658518	5.35201	5.5772	0.660747	4.35812	5.46461	2.71968	3.04603
SLC28A3	0.0379764	0	0	0	0	0.126695	4.96181	0.114075	0.0126588	0.0422316	2.53794	1.66226	7.53825
LOC103792453	0	0.0277424	0.0531968	0	0.103781	0.0690851	0.210144	0.0829384	0.0269797	0.0576219	0.146541	1.06706	2.39867
LOC100409191	0	0.0326736	0	0.0264213	0	0.0542435	0.845619	0.0122101	0.0108912	0.0268883	0.428914	1.22976	5.17608
LOC100391995	0.213544	0	0	3.9906	1.70563	3.29492	2.84424	2.32527	0.0711814	2.99705	2.58476	5.37626	5.16282
LOC118151490	0.05604	0.0469227	0.00899756	1.16867	0.087766	0.132429	2.45249	0.168336	0.0373201	0.462953	1.31041	3.59781	5.09687
LOC100401560	0.109124	0.164466	0.105123	0.554142	0.0512705	0.182026	0.553691	0.163896	0.126237	0.26248	0.358793	1.05017	1.49965
LOC100404098	0.0739732	0	0.0712611	1.53263	0.834132	0.185089	0.797595	0.777716	0.0484114	0.850617	0.787655	4.10729	3.99648
LOC118151581	0	0	0	0.822113	0	0	1.5797	0.17535	0	0.274038	0.877525	8.10349	9.77894
LOC100392361	0	0	0.0175226	0.0591158	0	0	0.0461467	0.0273193	0.00584088	0.0197053	0.036733	1.59775	2.46357
DMRT3	0	0	0.0536426	0.226217	0	0	0	0.0418168	0.0178809	0.0754055	0.0209084	2.01675	0.214558
SPATA6L	0.0567654	0.0998132	0	0.207548	0.133353	0.0236723	0.144013	0.149201	0.0521929	0.121525	0.146607	1.20377	1.47246
LOC118154610	0.490507	0.246423	1.18131	1.59414	0.921837	1.43185	0.311103	0.552529	0.639412	1.31595	0.431816	1.04012	-0.565248
LOC103793066	0.144509	0.399295	0.174014	0.645774	0.271584	0.723157	1.0082	0.0542605	0.239273	0.546838	0.531231	1.18908	1.14738
LOC100407604	0.0263609	0.0264866	0	0.128509	0.0495415	0.021986	0.434703	0.019796	0.0176158	0.0666788	0.227249	1.86218	3.61601
INSL6	0	0	0	0	0.0410501	0.236829	0.526439	0	0	0.0926263	0.26322	6.54884	8.04559
IL33	2.97249	1.67506	0.606033	11.8074	4.65531	0.183642	4.86785	3.2952	1.75119	5.54877	4.08153	1.66327	1.2203
LOC103793103	0.280236	0.732088	0.188973	0.910765	0.315998	1.26213	0.248835	0.336715	0.400432	0.82963	0.292775	1.04905	-0.450446
PTPRD	12.0075	6.2739	9.60321	39.6918	27.7533	2.33998	21.6853	19.186	9.29486	23.2617	20.4357	1.32336	1.1365
LOC100406877	0.343932	0.115191	0.110441	1.21092	0.107728	0.286852	0.436276	0	0.189854	0.535168	0.218138	1.49021	0.199368
LOC100406234	0	0.0363715	0	0.0882346	0	0	0.275509	0	0.0121238	0.0294115	0.137754	1.21243	3.40227
NFIB	0.36665	0.167454	0	3.95849	0.328872	0.0741333	1.21911	0.158529	0.178034	1.45383	0.688819	3.02254	1.94598
FREM1	12.3796	3.70858	9.62234	35.1607	25.2214	1.38192	24.589	25.2193	8.57018	20.588	24.9041	1.26431	1.53888
LOC118154689	0	0	0	0.315861	0.121767	0	0	0.145969	0	0.145876	0.0729847	7.19846	6.20916
LOC103793209	0	0	0	0.0755014	0	0.077503	5.36331	0	0	0.0510015	2.68166	5.70048	11.3894
CNTLN	1.02091	1.02578	0.861634	4.12909	3.90948	0.406901	2.51555	3.29395	0.969441	2.81516	2.90475	1.53701	1.5822
ADAMTSL1	4.44024	3.50206	2.17612	28.6597	8.51987	0.822244	13.7266	5.34563	3.37281	12.6673	9.53611	1.90877	1.49918
LOC100387594	0.257797	0.647566	0.124173	1.98987	0.726739	1.07506	0.327015	0	0.343179	1.26389	0.163507	1.87778	-1.06501
LOC103793333	0	0	0	0	0.0117336	0.020829	1.56811	0.0187543	0	0.0108542	0.793433	3.56733	9.63378
SLC24A2	0.984742	0.418608	0.170268	0.71804	2.23624	0.431715	0.688629	0.839053	0.524539	1.12866	0.763841	1.10402	0.541361
LOC118154870	0.0183886	0	0	0.171818	0.0345587	0	0.0466517	0.082855	0.00612953	0.0687923	0.0647534	3.29119	3.20518
LOC100388031	0.145083	0.291549	0.209645	3.35957	0.204497	0.242009	0.920185	0.27238	0.215426	1.26869	0.596283	2.55253	1.46454
LINGO2	0.0597928	0.0150195	0.00720007	0.170036	0.453	0.00623369	0.298647	0.0898044	0.0273375	0.209756	0.194226	2.89479	2.78436
LOC103793494	0	0	0	0	0.0228808	0.0203085	1.40538	0	0	0.0143965	0.70269	3.94453	9.4588
TMEM215	0.139255	0.0582995	0.0447164	0.895725	0.0654273	0.0193573	0.161924	0.156863	0.0807568	0.326837	0.159393	2.00357	0.972202
SPINK4	1.84094	2.95956	0.35469	7.32925	6.40061	1.22833	4.67046	3.17971	1.7184	4.98607	3.92508	1.53629	1.19119
ENHO	1.59596	1.60357	0.542628	2.44087	1.67612	5.16776	4.88254	1.62151	1.24738	3.09492	3.25202	1.3103	1.38172
CNTFR	43.1234	33.411	36.9079	151.29	111.729	7.04779	75.5709	62.2037	37.8141	90.0222	68.8873	1.25133	0.865296
CCL21	0	0	0	0.264802	0.306251	0	0.206708	0.18356	0	0.190351	0.195134	7.58008	7.6157
LOC118142934	0	0	0.265683	0	0.518316	0.920092	0	1.44978	0.0885609	0.479469	0.72489	2.4235	3.01881
LOC118143050	0	0.0806524	0.0386633	0	0.0754276	0.16737	0	0	0.0397719	0.0809325	0	1.00686	-5.3495
LOC118148356	0	0	0	3.83109	0	1.96633	2.9906	0.885234	0	1.93247	1.93792	10.917	10.921
LOC118143097	0	0	0.136843	0.288542	0	0	0	0.106675	0.0456145	0.0961805	0.0533377	1.05989	0.221176
ALDH1B1	6.40845	6.32194	4.32145	32.3535	9.08757	1.02039	18.4383	11.6813	5.68395	14.1538	15.0598	1.31608	1.40558
GABBR2	0.0535131	0.107537	0.0257756	0.260876	0.301711	0.044632	1.45944	1.04485	0.0622751	0.202406	1.25214	1.68465	4.30777
TMEFF1	0.449411	0.169333	0.108234	1.71162	0.554271	0.21084	29.1095	1.49762	0.242326	0.825578	15.3036	1.76426	5.97493
CAVIN4	0	0.0794311	0	0.417504	0	0	1.20336	0.296833	0.026477	0.139168	0.750096	2.35086	4.7727
ALDOB	0	0	0.328233	1.62643	4.24228	0	6.75325	2.17491	0.109411	1.95623	4.46408	4.14786	5.33773
LOC100391517	0.0530053	0.0177527	0.0340413	0.100489	0.166027	0	0.179299	0.185757	0.0349331	0.0888385	0.182528	1.32202	2.35261
PGAP4	2.55979	3.36445	1.03969	18.235	7.11213	0.761663	10.9699	7.19047	2.32131	8.70294	9.08018	1.90611	1.96732
CYLC2	0	0	0	0.201722	0.174973	0	0	0.046611	0	0.125565	0.0233055	6.98373	4.60321
ABCA1	4.40762	3.75724	3.10096	26.8119	18.0341	1.37721	11.2147	13.9443	3.75527	15.4077	12.5795	2.03638	1.74382
LOC100400558	0.174846	0.351359	0.33687	1.1365	0.328597	1.89576	1.33075	0.262605	0.287692	1.12029	0.796676	1.95755	1.46627
SLC44A1	3.24058	4.19705	3.03875	19.1497	6.20899	1.66767	30.1668	6.89508	3.49213	9.00879	18.5309	1.36697	2.40742
FSD1L	2.26608	1.36613	2.00835	6.44414	4.78685	0.438479	3.21945	5.15967	1.88019	3.88983	4.18956	1.04843	1.1555
LOC103794347	0	0.0194708	0.0186679	0	0.0546283	0.129298	0.0245814	0.0145524	0.0127129	0.0613089	0.0195669	2.18391	0.584793
FRRS1L	2.27517	1.54746	2.76498	13.1675	2.79575	0.204355	1.28762	2.208	2.19587	5.38921	1.74781	1.29489	-0.329078
SVEP1	0.519516	0.344516	0.270253	3.69343	0.942183	0.19065	0.685364	0.745162	0.378095	1.60875	0.715263	2.08621	0.917931
C1H9orf147	0	0.0369851	0	0.0598155	0.0691784	0.0921019	0.0933857	0.0552853	0.0123284	0.0736986	0.0743355	2.48658	2.49883
SLC46A2	0	0	0	0.0541311	0	0	0.0845111	0.200126	0	0.0180437	0.142318	4.25124	7.16308
AMBP	0	0	0	0.914847	0	0.0853727	0.64922	0.461214	0	0.333406	0.555217	8.38546	9.11951
COL27A1	23.6594	7.26758	14.6184	58.4622	36.8894	2.54815	39.1053	43.5787	15.1818	32.6332	41.342	1.10395	1.44521
LOC118144104	0.268204	0	0	0.87166	0.378038	0	0.340215	0.302117	0.0894012	0.416566	0.321166	2.20759	1.83339
ORM1	0	0	0	0.692096	0.160086	0	0	1.4073	0	0.284061	0.703648	8.15513	9.46076
TNFSF15	1.37072	0.973579	1.27493	1.49775	6.7733	0.0197109	0.689507	8.62534	1.20641	2.76359	4.65742	1.19515	1.94792
ASTN2	0.177752	0.148833	0.214043	0.890608	0.487169	0.17296	1.40923	0.778661	0.180209	0.516912	1.09395	1.51505	2.59513
TLR4	0.241485	0.145582	0.0232631	0.657291	3.17686	0	0.275691	0.616578	0.136777	1.27805	0.446134	3.21467	1.69838
LOC100401187	1.48328	0.406461	0.389701	4.60155	1.52052	0.22493	2.90784	0.911366	0.759816	2.11567	1.9096	1.47617	1.32841
TTLL11	0.415168	0.850339	0.153825	2.22504	1.15537	0.25304	0.931746	1.45695	0.473111	1.21115	1.19435	1.35427	1.33414
LHX6	0.304016	0.0916398	0.0146435	0.234662	0.62849	0.228205	0.559183	0.148398	0.136766	0.363786	0.353791	1.40482	1.36474
PTGS1	3.27901	0.732144	1.74084	7.62551	4.01243	0.316024	5.98955	3.61154	1.91733	3.98465	4.80055	1.05496	1.32365
LOC103794843	0.0184466	0	0	0.119903	0.0346678	0	0	0	0.00614887	0.0515235	0	2.87718	-2.83772
GPR21	0.0389893	0.0587629	0.11268	0.221751	0.256462	0.0162593	0.0989156	0.0731989	0.0701439	0.164824	0.0860573	1.22084	0.291224
LOC103794917	0.0630047	0	0	0.102383	0	0.210193	0	0	0.0210016	0.104192	0	2.25735	-4.45954
NR5A1	0.464526	0.622322	0.279685	4.30896	0.545632	0.193716	1.69409	0.726755	0.455511	1.68277	1.21042	1.88297	1.40798
LOC118144300	3.09684	3.73393	1.64082	9.18406	7.12959	1.93716	1.76775	4.88379	2.82386	6.0836	3.32577	1.10698	0.235941
OLFML2A	0.858369	0.436427	0.627646	2.60484	1.23418	0.241513	1.83659	1.44453	0.640814	1.36018	1.64056	1.08463	1.35484
LOC100387309	1.67371	1.40141	1.74671	28.4444	1.17956	1.33778	1.15001	1.46638	1.60728	10.3206	1.3082	2.68207	-0.296837
LOC103794969	0.13921	0	0	0.226217	0	0.232214	0.264882	0.104542	0.0464035	0.15281	0.184712	1.69809	1.97
PBX3	7.26303	4.25532	2.87877	20.5015	10.7674	1.1224	18.4012	13.1824	4.79904	10.7971	15.7918	1.16966	1.71815
LOC118144379	0	0.0286014	0.013711	0	0.0668713	0.0237414	0	0.0641299	0.0141041	0.0302043	0.032065	1.0468	1.13036
TTC16	0.0946397	0.142636	0.250717	0.538262	0.533585	0.0789331	0.690288	0.284284	0.162664	0.383594	0.487286	1.23259	1.57699
SH2D3C	0.365507	0.111772	0.214325	0.703699	1.41864	0.0861523	4.23327	0.334152	0.230535	0.736162	2.28371	1.67075	3.30271
LOC118144441	0.226622	0.113851	0.382048	1.15081	0.425903	0	2.58722	0.382915	0.24084	0.525571	1.48507	1.12258	2.61937
ENG	10.9819	7.44393	5.07161	22.1617	44.0759	1.11263	19.0675	28.7661	7.83248	22.4501	23.9168	1.51906	1.61036
LOC118144797	0	0	0	0.0790178	0	0	0.123365	0.0365166	0	0.0263393	0.0799407	4.7729	6.33879
LOC108589618	0.209714	0.948215	0.606077	3.15227	0.788257	1.31182	1.06409	0	0.588002	1.75078	0.532044	1.57248	-0.144018
LOC100397457	0.0547662	0	0	0.0444975	0.0514626	0.0456771	0.0694707	0	0.0182554	0.0472124	0.0347354	1.32414	0.892089
LOC118144948	0.271189	0.272482	0	0.330511	0.764492	0	0	0	0.181224	0.365001	0	1.00614	-7.50957
LAMC3	40.0607	13.1342	13.2807	39.2913	142.701	1.96601	66.0997	67.5172	22.1585	61.3195	66.8084	1.46844	1.59213
NTNG2	0.0554518	0.089146	0.0213675	0.306371	0.0208428	0.0184996	0.0140681	0	0.0553218	0.115238	0.00703404	1.04531	-2.80949
LOC103795385	0	0	0	0	0	0.504464	0	0.605622	0	0.168155	0.302811	7.4022	8.24703
CFAP77	0.039146	0.157331	0.0754214	1.27224	0.441415	0	2.75594	0.235177	0.0906326	0.571219	1.49556	2.64263	4.02964
AK8	0.142108	0.092391	0.11274	0.434684	0.282782	0.0976078	0.307509	0.364097	0.115746	0.271691	0.335803	1.22389	1.52853
ADAMTS13	0.223086	0.0249056	0.202968	0.584051	6.35875	0	1.63502	2.16858	0.15032	2.31427	1.9018	3.93551	3.65245
SLC2A6	2.69235	3.78201	1.20869	10.3217	6.53364	0.872047	22.3814	5.53556	2.56101	5.90914	13.9585	1.20591	2.44589
ADAMTSL2	0.885012	1.50963	0.912045	3.17729	3.6843	0.120161	1.0182	2.10975	1.10223	2.32725	1.56398	1.07752	0.504412
LOC118145117	0.186126	0	0	0	0.408097	0	0	0	0.062042	0.136032	0	1.12013	-5.97824
SARDH	0.170389	0.136961	0.0875423	0.664516	0.512355	0	0.518731	0.682431	0.131631	0.39229	0.600581	1.56818	2.18134
LOC118145165	0.125793	0.210654	0.0807871	0.681375	0.236409	0.0699439	0.851026	0.283397	0.139078	0.329243	0.567212	1.2373	2.0202
LOC118145195	2.90468	1.03561	1.44422	6.31884	3.43384	2.81336	2.97143	3.09605	1.79484	4.18868	3.03374	1.22218	0.756917
LOC103795550	0.106513	0.107021	0.13681	0.490402	0.300263	0.014806	0.15763	0.159974	0.116781	0.26849	0.158802	1.19412	0.440175
COL5A1	514.793	268.063	254.213	1130.44	986.4	70.8694	490.274	742.443	345.69	729.237	616.358	1.07691	0.834288
LOC108587808	0	0.133638	0	0.108065	6.99892	0	0.843573	0.799047	0.044546	2.36899	0.82131	5.70142	4.17429
LOC118145474	0	0	0	0.234017	0	0.0600553	0.0913386	0.0540734	0	0.0980242	0.072706	6.62971	6.20371
LOC108593558	0	0.0175156	0	0.18413	0.0655235	0.0145393	0.298525	0.0392733	0.00583852	0.0880642	0.168899	3.70309	4.63485
LOC100385033	0	0	0.180297	0.608265	0	0.156098	0.356115	0.983845	0.060099	0.254788	0.66998	2.06573	3.45705
LOC103795589	0	0	0	0.398982	0.153812	0	0.934354	0.184382	0	0.184265	0.559368	7.53344	9.13023
LOC118145512	0	0	0	0	0.239849	0.496732	0	0.127787	0	0.245527	0.0638935	7.9456	6.02
LOC118145556	0.322246	0.323783	0.620864	0.837839	1.02955	1.66635	0.899291	0.338793	0.422298	1.17791	0.619042	1.47771	0.550693
LCNL1	0.193861	0.0779141	0	0.346526	0.182167	0.0323375	0.63937	0.465863	0.0905916	0.18701	0.552617	1.03752	2.5956
LOC100396164	0.0441871	0	0.170268	0.502628	0.0830434	0.0737075	0.112102	0.132732	0.0714851	0.219793	0.122417	1.60694	0.767784
LOC118151388	0.734001	1.15893	0.70709	0.596375	3.84275	1.57419	2.12818	0.39372	0.866673	2.00444	1.26095	1.20869	0.540428
LOC118145732	0	0	0	0	0.124527	0	0.58836	0	0	0.0415091	0.29418	5.4097	8.20545
LOC100404522	0	0	0	0.195841	0.129426	0.028719	0.283914	0.0775753	0	0.117996	0.180744	6.89476	7.50577
LOC118145735	0	0	0.0733968	0.139285	0.0357972	0	0.0483235	0	0.0244656	0.0583607	0.0241618	1.22096	-0.0173175
LOC103791281	0	0.0705757	0.625906	0.513635	0.231013	0.820169	0.534601	0.0395612	0.23216	0.521605	0.287081	1.1644	0.305151
LOC100396719	0	0	0	0.403272	0.155465	0.0689939	0.209867	0.0621217	0	0.209244	0.135994	7.71592	7.09797
LOC108588084	0.139299	0.0466544	0.0670959	0.613059	0.0872641	0.116181	1.04548	0.0697389	0.0843497	0.272168	0.557607	1.67833	2.71038
SULT4A1	0.110652	0.111179	0.42638	1.57333	1.42102	0.0615252	12.0711	1.26028	0.21607	1.01862	6.66568	2.2318	4.94073
MPPED1	0	0	0	0.0718583	0	0	1.12187	0.016604	0	0.0239528	0.569238	4.64113	9.15542
SCUBE1	1.4122	0.42405	0.516023	7.22738	5.59024	0.216612	9.49222	1.92599	0.784092	4.34474	5.7091	2.46867	2.86258
LOC118142885	0.232756	0.116933	0	1.60747	0.328074	0	0.590501	0.349583	0.116563	0.645182	0.470042	2.4585	2.00242
LOC118148481	0	0	0	0	2.01991	1.79283	2.72673	1.61425	0	1.27091	2.17049	10.3128	11.0845
MCHR1	0.395993	0.149206	0.429159	1.26687	0.651186	0.206421	3.23366	0.594753	0.324786	0.708158	1.91421	1.12218	2.5555
LOC108588053	0	0	0	0	0.413301	0.183419	0	0.110099	0	0.198907	0.0550497	7.64318	5.80863
C1H22orf15	0.221807	0.260009	0.071225	0.841018	0.312641	0.154163	3.18877	0.3609	0.184347	0.435941	1.77483	1.23721	3.26019
SERPIND1	2.63665	2.70875	0.371008	16.2716	9.18661	1.21072	6.4261	3.64858	1.90547	8.88966	5.03734	2.22139	1.40205
LOC118143481	0	0	0	0.0656516	0	0	0.153746	0.0303397	0	0.0218839	0.0920427	4.51626	6.53982
GGT5	1.21809	2.17305	0.790271	3.81741	6.98448	1.555	4.09936	1.86682	1.3938	4.11896	2.98309	1.56257	1.09723
SUSD2	4.53079	2.08474	1.63166	13.0736	4.45644	0.565062	91.0167	3.83174	2.74906	6.03171	47.4242	1.13334	4.10812
LOC103796330	1.074	0.755383	0.775965	1.78887	2.11934	1.34363	1.29424	0.806532	0.868448	1.75062	1.05039	1.01051	0.274122
MYO18B	1.36355	0.507999	0.314861	9.29878	1.96274	0.238526	2.34509	0.732509	0.728805	3.83335	1.5388	2.3934	1.07716
SEZ6L	0.0996469	0.0444987	0.0426638	0.278873	0.0936361	0.110812	0.533696	0.299325	0.0622698	0.161107	0.416511	1.35736	2.72222
CRYBB1	0	0.067063	0	0.21692	0	0	0.761989	0	0.0223543	0.0723067	0.380995	1.65025	4.03179
LOC103796371	0.0599171	0.0535136	0.0128267	0.876286	0.0500469	0.0222103	17.7513	0.229977	0.0420858	0.316181	8.99063	2.88002	7.70523
LOC118146311	0.0290714	0.014605	0.0280055	0.318876	0.0409767	0.0242467	0.110631	0.0218315	0.023894	0.128033	0.0662312	2.37387	1.43333
LOC118146321	0	0	0	0.148951	0	0.1529	0.232547	0	0	0.100617	0.116273	6.667	6.87373
LOC118146349	0	0.113675	0	0.183845	0.531555	0.377437	0.287024	0.169921	0.0378916	0.364279	0.228472	3.23147	2.56079
NEFH	0	0.0766135	0.0367271	0.0929294	0.107476	0.0635953	7.66527	0.171782	0.0377802	0.0880001	3.91853	1.19849	6.65922
LOC100895563	0.310562	0.416057	0	0.672882	1.75097	0.863401	0.787892	0.932881	0.242206	1.09575	0.860387	2.17298	1.82448
LOC108594156	0	0	0.0625275	0	0.182976	0	2.88171	0.0974858	0.0208425	0.0609919	1.4896	1.50494	6.09261
LOC100391642	0	0.0547606	0.0262513	0.287832	0	0	4.14804	0.20464	0.027004	0.0959439	2.17634	1.79152	6.28079
LOC118148466	0	0	0	3.23901	2.49734	9.97463	3.37122	2.9937	0	5.237	3.18246	12.3548	11.6364
LOC118146868	0.388753	0.390606	0	0	0	1.62117	0	0.875817	0.259786	0.540391	0.437908	1.0538	0.751051
LOC118146895	0.388753	0	0.3745	0	0.365302	1.29694	5.91758	1.16776	0.254417	0.55408	3.54267	1.11984	3.79431
MB	0	0.102134	0	3.923	1.00293	0.084779	0.257882	0.190836	0.0340445	1.67024	0.224359	5.57558	2.68497
CACNG2	0.0484331	0.048664	0	0.196759	0.182046	0	4.66922	0.145486	0.0323657	0.126268	2.40736	1.93144	6.17354
PVALB	0.379172	1.42868	1.36977	2.77269	7.8386	0.316244	2.88587	5.48133	1.0592	3.64251	4.1836	1.78099	1.98075
LOC118147243	0	0	0	0	0.221986	0	0.149832	0.0665267	0	0.0739953	0.108179	6.22873	6.77056
MFNG	0	0.0698706	0.133979	0.0565004	2.38507	0.0579982	1.27904	0.156664	0.0679498	0.833189	0.717854	3.59675	3.38208
SOX10	0	0	0	0.203781	0.141407	0	4.00868	0.0753391	0	0.115063	2.04201	6.85876	10.9965
BAIAP2L2	0.0498707	0.100217	0	0.324159	0	0	0.506086	0	0.0500292	0.108053	0.253043	1.09563	2.31568
LOC118147975	0.09661	0	0.046534	0.156991	0	0.322306	0.367648	0.181376	0.0477147	0.159766	0.274512	1.72253	2.49969
LOC118148057	0	0	1.18329	0.499007	0	2.04894	3.89532	0.922429	0.394431	0.849317	2.40888	1.10458	2.60746
CLDN5	0.438659	0.244862	0.657341	1.66325	3.52659	0.0813019	1.73114	0.658834	0.446954	1.75705	1.19499	1.97255	1.41678
SEPTIN5	2.49122	2.56131	2.23245	12.1447	4.32803	0.736885	9.95801	4.99247	2.42833	5.73653	7.47524	1.23987	1.62175
LOC118150509	0.0496336	0.374027	0.239069	0.383109	0.769554	0.289774	0.598121	0.335457	0.22091	0.480812	0.466789	1.1185	1.07588
RIBC2	0	0	0	0.168818	0	0.0433235	1.18604	0.0780164	0	0.0707139	0.632027	6.16418	9.30612
MAPK8IP2	7.98269	3.05348	3.85532	16.0322	12.9108	1.30301	11.7277	16.827	4.96383	10.082	14.2773	1.02211	1.52401
LOC118144758	0.156836	0	0	0.382287	0.221063	0	0.0994728	0.353334	0.0522786	0.201117	0.226403	1.92356	2.09362
ALDH1A2	0.146464	0.0735812	0.0352735	0.922264	1.47951	0.0610783	3.71578	0.756174	0.0851062	0.820951	2.23598	3.25486	4.69929
LIPC	0	0.0348359	0.267195	0.901433	1.07511	0	2.41887	1.97876	0.100677	0.658848	2.19881	2.69814	4.43532
LOC118145066	0	0.264151	0	0.213604	0.617598	0.3289	0	0.0987131	0.0880504	0.3867	0.0493566	2.12225	-0.822442
LOC118145069	0	0	0	0.200107	0	0	0	0.277428	0	0.0667025	0.138714	6.08114	7.12633
APH1B	10.3906	8.18285	7.65943	22.4037	16.0807	16.9957	15.3847	15.8037	8.74431	18.4933	15.5942	1.0805	0.834518
LOC118145060	0.0971882	0	0.18725	0.157931	0.547954	0.56741	0.246566	0.291939	0.0948127	0.424432	0.269252	2.15064	1.49602
LOC118144785	0.0566774	0	0	0.322352	0	0	0	0	0.0188925	0.107451	0	2.44675	-4.31415
CILP	2.68866	0.879911	2.01287	21.4708	8.84989	1.49924	3.04027	3.51898	1.86048	10.6067	3.27962	2.51058	0.81752
IGDCC4	42.3607	28.8897	17.799	172.242	37.8157	4.79615	60.3574	47.7989	29.6831	71.6179	54.0781	1.27065	0.865381
SMAD3	9.95662	6.49678	8.30518	21.2935	28.4643	4.10325	21.4164	24.7359	8.25286	17.9537	23.0761	1.12122	1.48332
LOC108593367	0	0	0.0644448	0	0	0.195283	0	0	0.0214816	0.0650942	0	1.55578	-4.49067
ITGA11	2.03288	1.8031	1.40461	13.601	0.764101	1.49672	11.8976	0.821215	1.74686	5.28727	6.3594	1.5972	1.86353
LOC118144802	0.104782	0.17547	0	1.4473	0.196923	0.0873923	0.177221	0.262292	0.0934172	0.577205	0.219756	2.61446	1.22533
SPESP1	0	0	0	2.82085	0.199739	0.0590946	0.35951	0.345855	0	1.02656	0.352683	10.005	8.46631
PAQR5	0.0531918	0	0.0512416	0.388964	0.0999663	0	1.58563	0.0399451	0.0348111	0.162977	0.812787	2.19501	4.50617
LOC108593623	0	0.16355	0	0.529014	0	0.271519	0	0.488949	0.0545167	0.266845	0.244474	2.2704	2.14458
LOC118144810	0.0871102	0	0	0.636993	0.0818556	0	0	0.0654166	0.0290367	0.239616	0.0327083	3.00193	0.166375
LOC103795561	0	0	0	0.174243	0	0	0.326439	0.193255	0	0.0580809	0.259847	5.88462	8.02706
LRRC49	1.54253	1.98647	0.941815	5.82521	2.73564	0.543604	10.8307	3.16516	1.49027	3.03482	6.99794	1.02554	2.23059
LOC118144811	0.0347035	0.0697379	0	0.112786	0.13044	0.057888	0.0880424	0.052122	0.0348138	0.100372	0.0700822	1.50107	0.988974
LOC118144812	0.0397907	0	0	0.0484948	0.0280428	0.0165935	0	0.00747033	0.0132636	0.0310437	0.00373516	1.16771	-1.59085
NEO1	47.0564	18.0624	22.8707	77.9312	86.6302	11.9203	74.6293	84.9561	29.3299	58.8272	79.7927	1.00409	1.44386
REC114	1.93462	1.51188	2.07076	13.0989	3.16452	1.13546	3.54474	4.19705	1.83909	5.79964	3.8709	1.65644	1.07327
LOC118144819	0.70106	0	0	0.854415	0.658771	0.438533	0.666969	0.921323	0.233687	0.650573	0.794146	1.47319	1.76048
ISLR2	0.281098	0.338926	0.0270792	4.51074	0.72639	0.0117223	1.19452	0.506626	0.215701	1.74962	0.850571	3.01408	1.97442
ISLR	1.70813	2.13831	0	16.9727	2.71024	0.513806	4.61767	0.567771	1.28215	6.73226	2.59272	2.39162	1.01534
LOC100397538	0.0577295	0	0	0.304883	0.0542471	0	0	0.0216763	0.0192432	0.11971	0.0108382	2.57604	-0.773988
RPP25	7.79579	6.07055	7.9324	22.8422	17.1921	5.81115	13.8445	15.2213	7.26624	15.2818	14.5329	1.07243	0.999942
SCAMP5	0.669656	0.560708	0.501747	1.48115	7.3239	0.186173	24.2803	1.69026	0.57737	2.99707	12.9853	2.37397	4.48885
LOC103795577	0.138158	0.277633	0.266185	0	1.16842	0.576145	1.40202	0.103751	0.227325	0.58152	0.752887	1.35122	1.72326
LOC103795575	0.344743	0.923698	0	0.746942	0.755877	1.43764	1.02038	0.345186	0.422814	0.980154	0.682782	1.21105	0.690106
CSPG4	13.2132	6.68224	7.20224	34.113	31.8164	1.06246	20.7617	18.6841	9.03256	22.3306	19.7229	1.30572	1.12658
ODF3L1	0.122936	0.0617612	0.118429	0.799083	0.231041	0	0.467832	0	0.101042	0.343375	0.233916	1.75482	1.20298
LOC103790897	0.032468	0.0326228	0.0312776	0.0527604	0.0305095	0.189557	0.0411856	0	0.0321228	0.0909423	0.0205928	1.4729	-0.617277
LOC100896069	0	0.123939	0	0.40089	0	0.102879	0.312941	0.277896	0.0413131	0.167923	0.295418	1.99719	2.80846
CRABP1	1.32367	2.08997	0.182163	17.2077	1.77689	0.157713	17.7502	0.852023	1.1986	6.38076	9.3011	2.4114	2.955
CHRNA5	0.322673	0.202632	0.0777107	1.54026	0.189506	0.0672805	0.102327	0.212026	0.201005	0.599015	0.157177	1.5706	-0.352856
CHRNA3	10.1098	8.59953	4.14047	55.9808	15.7337	1.96381	13.6538	11.4653	7.61659	24.5594	12.5596	1.68893	0.721495
LOC118145088	0.0649938	0	0	0	0.122146	0.0542073	0.164889	0	0.0216646	0.0587846	0.0824444	1.39933	1.88037
LOC100389797	0	0.0665766	0	0.107673	0.0622637	0.0552639	0.252154	0.0497593	0.0221922	0.075067	0.150957	1.71363	2.71195
STARD9	0.599862	0.359765	0.286695	2.04022	0.983158	0.162891	2.60719	1.11047	0.41544	1.06209	1.85883	1.35208	2.15899
TGM7	0	0	0	0	0.0550295	0.048843	0.185715	0.043978	0	0.0346242	0.114846	5.15479	6.85607
MAP1A	7.66841	5.81819	2.64442	36.7953	20.2187	2.46034	17.7396	17.5786	5.377	19.8248	17.6591	1.88224	1.71535
LOC118145232	0	0.686299	0.657999	1.10994	1.28368	3.4181	2.59931	0.512939	0.448099	1.93724	1.55612	2.10964	1.79378
LOC100386084	0.150304	0.0755106	0.0723968	0.122122	0.353094	0.12536	0.190661	0.0564365	0.0994039	0.200192	0.123549	1.00276	0.310892
TERB2	6.02353	2.67308	1.25725	18.2306	0	2.05141	27.889	8.74533	3.31795	6.76066	18.3172	1.02665	2.46448
DUOXA1	0.186443	0.0416293	0.0997816	0.504948	0.389325	0	0.0525559	0.435591	0.109284	0.298091	0.244074	1.43935	1.15199
DUOX1	0.155899	0.0313285	0.100122	0.768451	0.302756	0.0520103	0.738294	0.476103	0.0957833	0.374406	0.607199	1.95562	2.65171
SLC24A5	0.169375	0.0680732	0.212115	0.784419	0.366064	0.0282531	0.687527	0.178073	0.149855	0.392912	0.4328	1.38471	1.52387
SLC12A1	0.127299	0.063953	0.0766448	1.15713	0.0448575	0.0132715	0.0807391	0.0358488	0.0892989	0.405085	0.058294	2.169	-0.606824
LOC103795602	1.35847	0.614225	1.24323	1.49007	0.829739	4.2488	1.46473	1.83628	1.07197	2.18953	1.65051	1.02967	0.622169
SHC4	0.0588332	0.0591137	0.0283381	0.358514	0.0552843	0.0736037	0.0373148	0.110454	0.0487616	0.162467	0.0738843	1.7159	0.58963
FAM227B	0.107902	0.0722776	0.0346486	0.818254	0.371774	0.0299981	0.136873	0.243091	0.0716093	0.406676	0.189982	2.48919	1.39521
FGF7	0	0	0	0.151816	0.0250829	0	0	0.0200455	0	0.0589664	0.0100227	5.90608	3.46241
SLC27A2	0	0.143753	0	0.852464	0.224068	0.0795512	0.786436	0.859529	0.0479178	0.385361	0.822982	2.98152	4.07418
LOC100409762	0	0.203983	0	0.494849	0.190769	0.395086	0.171683	0	0.0679945	0.360235	0.0858414	2.38838	0.331902
TMOD2	4.71421	4.729	2.55083	17.3109	10.6863	0.919129	7.24196	5.90224	3.99801	9.63877	6.5721	1.26935	0.71693
UNC13C	0.0314076	0.00788934	0	0.0765559	0.0147565	0	0.0398404	0.011793	0.013099	0.0304375	0.0258167	1.15689	0.927541
LOC100385973	0.765293	3.33208	0.737235	5.80346	2.99637	2.55313	3.88309	1.91569	1.61154	3.78432	2.89939	1.23108	0.846913
LOC103792834	0.0926305	0	0	0	0.130564	0.154515	0.616883	0	0.0308768	0.0950264	0.308441	1.59092	3.27909
DLL4	0.123734	0.62162	0.47679	0.402135	2.94551	0.343996	0.732461	0.542031	0.407381	1.23055	0.637246	1.59248	0.644197
LOC118144859	0	0	0	0	0	0.139594	1.76925	0	0	0.0465314	0.884625	5.57081	9.79055
GPR176	2.46782	2.30475	0.335266	8.54739	1.45678	1.04232	10.0535	1.18798	1.70261	3.68217	5.62073	1.11235	1.72242
FSIP1	0.199143	0.15007	0.159868	0.741599	0.343072	0.332186	0.399969	0.087237	0.169694	0.472286	0.243603	1.4713	0.519034
TMCO5A	0.293516	0	0	0.63595	1.24115	0.0816012	0	1.13884	0.0978387	0.6529	0.569418	2.72592	2.52887
MEIS2	18.2894	9.00702	9.66465	39.7599	32.1749	8.28319	23.8043	35.0034	12.3204	26.7393	29.4038	1.11786	1.25489
LOC108593418	0.0214358	0	0	0.0130624	0.0201428	0.0178783	0	0.032195	0.00714528	0.0170279	0.0160975	1.14619	1.06975
LOC103795651	0	0.106891	0	0.302528	0.349882	0.0887279	0	0.0399451	0.0356303	0.247046	0.0199725	2.7595	-0.804536
ACTC1	75.1148	40.8104	49.2279	347.747	70.3815	15.2839	64.0419	87.6028	55.051	144.471	75.8224	1.39192	0.461847
LOC108593423	0	0.0151802	0	0.036826	0.0141968	0	0	0	0.00506005	0.0170076	0	1.5712	-2.59933
LOC100393689	0	0.0672781	0.193511	0.0544039	1.19547	0	0.169874	0.879962	0.0869298	0.416626	0.524918	2.24779	2.58041
LOC118144875	0.0799622	0	0.0770305	0.0649692	0.788957	0	0.101432	0.150122	0.0523309	0.284642	0.125777	2.42116	1.24925
RNASE10	0.118038	0	0	0.0959061	0.221836	0.0656324	0.274508	0.265928	0.0393462	0.127792	0.270218	1.67454	2.74895
SALL2	1.24755	0.567058	0.915663	4.92335	1.21416	0.297286	39.9395	2.17486	0.91009	2.14493	21.0572	1.23594	4.53064
CEBPE	0.102937	0.206856	0.29749	0.167273	0.096728	1.20195	0	0	0.202428	0.488651	0	1.26724	-7.66837
CMTM5	0.853375	0.489968	0.469764	3.71446	1.26013	0	3.71144	1.78523	0.604369	1.6582	2.74834	1.4546	2.1832
MYH6	0.860987	0	0.0947909	53.7455	0.0231157	0	0	0	0.318593	17.9229	0	5.8095	-8.32009
LOC100400430	0.0470003	0.0236122	0.0679157	0.515534	0	0.2156	0.208669	0.0176478	0.0461761	0.243711	0.113158	2.37495	1.27491
JPH4	0.0304206	0	0.0293053	0.0741501	0.114342	0.101488	0.347296	0.114224	0.0199086	0.0966601	0.23076	2.22367	3.47046
LOC100392960	0.283552	0.142452	0.204867	0.518367	1.6653	0	0.719369	0.37264	0.21029	0.727888	0.546004	1.78647	1.37233
NRL	0	0	0.0667039	0.112519	0	0.115502	0	0	0.0222346	0.0760069	0	1.72871	-4.5382
LOC118144895	0	0	0	0	0.460357	0.185729	0.11299	0.0668915	0	0.215362	0.089941	7.7573	6.50686
ADCY4	0.7005	0.273716	0.749797	1.16993	10.0199	0.097374	3.40623	2.76176	0.574671	3.76242	3.08399	2.70873	2.42195
RIPK3	0.516871	0.58858	0.49792	2.49174	1.68373	0.258654	2.09807	1.94075	0.534457	1.47804	2.01941	1.46582	1.91581
NFATC4	6.74017	3.94678	4.60104	18.4359	11.8003	1.12928	19.0249	10.8495	5.096	10.4552	14.9372	1.03664	1.55129
LOC118144898	0.0283772	0.0712813	0.0546736	0.138339	0.253322	0	0.107989	0.159827	0.051444	0.130553	0.133908	1.3268	1.36312
NOVA1	0	0	0	0.0780211	0	0	0.146171	0	0	0.026007	0.0730853	4.75526	6.21112
PRKD1	0.0718109	0.144307	0.034589	0.831434	0.371135	0.0299465	1.89015	0.512309	0.0835688	0.410838	1.20123	2.28388	3.82945
LOC118144910	0	0	0	0.225311	0	0	0.156338	0.092554	0	0.0751035	0.124446	6.24989	6.97092
LOC103795713	0.422111	0.242356	0.0580907	0.734924	0.339984	0.452644	0.535446	0.271705	0.240853	0.509184	0.403576	1.07689	0.742281
LOC100401908	0.179792	0.225812	0.0866001	0.365202	0.0844734	0.637302	0.114033	0.0675086	0.164068	0.362326	0.0907707	1.1382	-0.846955
SLC25A21	0.288468	0.414063	0.119097	2.67863	1.33598	0.171853	1.75119	1.29977	0.273876	1.39549	1.52548	2.34495	2.47336
MIPOL1	0.0474478	0.659492	0.0457082	2.3452	1.17409	0.277013	0.672093	0.837342	0.250883	1.26544	0.754717	2.32995	1.5851
TTC6	0	0	0	0.0140799	0.0162838	0.0289063	0.0219819	0.0715743	0	0.0197566	0.0467781	4.3755	5.57828
CLEC14A	2.00234	0.365798	0.964465	5.01011	14.9883	0.341597	4.32948	3.24659	1.11087	6.78001	3.78804	2.60851	1.76885
LOC108593468	0	0	0.312221	0.658336	0.609107	0.270315	1.6445	0.608476	0.104074	0.512586	1.12649	2.2892	3.42364
LOC118145152	0.0415849	0	0	0.101363	0.0195382	0.0867085	0	0.156144	0.0138616	0.0692033	0.0780718	2.23995	2.41157
LRFN5	0.0459176	0.0307577	0	0.335772	0.0862955	0	0.0776617	0.0459766	0.0255584	0.140689	0.0618191	2.41549	1.24203
LOC118145416	0	0	0	0	2.3957	3.54396	2.15602	1.27638	0	1.97989	1.7162	10.9519	10.7458
LOC103795748	5.38307	6.51822	6.38241	13.2334	7.78208	19.5704	13.3066	8.08497	6.09457	13.5286	10.6958	1.15029	0.811347
CDKL1	4.95788	5.51437	6.74832	12.185	32.716	3.75447	11.4986	31.3877	5.74019	16.2185	21.4432	1.49831	1.90116
LOC108593478	0.170761	0.34315	0	0.277485	0.32092	0.569683	1.29965	0.25647	0.171303	0.389363	0.778062	1.17986	2.17679
ABHD12B	0.145083	0.255106	0.0349409	0.353639	0.374911	0.544521	0	0.163428	0.145043	0.424357	0.0817139	1.54228	-0.820193
TRIM9	0	0.0214971	0	0.0608421	0.0201045	0.0178443	0.434233	0.0160669	0.00716569	0.0329303	0.22515	2.05493	4.79156
LOC118144942	0.104047	0	0.0286378	0.0241537	0.460919	0.024794	0.113128	0.133946	0.0442282	0.169955	0.123537	1.91833	1.46128
LOC118144943	0.0591785	0	0	0	0.194631	0	0.262737	0.111102	0.0197262	0.0648769	0.18692	1.66832	3.18059
LOC100408928	20.1681	21.1328	21.4641	15.1381	113.168	162.283	17.2991	15.5783	20.9217	96.8629	16.4387	2.21089	-0.347884
PELI2	0.93423	0.433239	1.19997	1.06074	2.26222	1.88802	5.24164	1.51108	0.855813	1.73699	3.37636	1.02037	1.97884
LOC118145122	0	0	0	0.125212	0.0362029	0.0642658	0.0977424	0.0578645	0	0.0752269	0.0778035	6.25223	6.30019
SLC35F4	0.243415	0.0611441	0	0.568602	0.37169	0	2.50877	0.091398	0.10152	0.313431	1.30008	1.61684	3.66574
ARMH4	2.2955	1.12221	0.627176	19.6496	1.0706	0.636617	5.98029	1.76598	1.34829	7.11892	3.87313	2.39966	1.52167
LOC118145158	0.278527	0.055971	0.053663	0.407345	0.575797	0.185842	0	0.209164	0.129387	0.389661	0.104582	1.58312	-0.30444
DACT1	29.4952	18.5745	19.5391	87.6631	69.9898	7.91405	53.0348	57.0061	22.5363	55.189	55.0205	1.29209	1.28768
LOC118144956	0	0	0	0.0264213	0.030557	0	0.123749	0	0	0.0189928	0.0618745	4.32141	5.9744
LOC100895408	0	0.110261	0	0	0.103118	0.183051	0	0.164818	0.0367538	0.0953899	0.0824092	1.35226	1.14359
LOC118145090	0	0	0	0.293163	0	0	0.10171	0.0301067	0	0.0977211	0.0659084	6.62529	6.06411
LRRC9	0.0185732	0	0.0268383	0.0980895	0	0.0697084	0.824601	0.0278956	0.0151372	0.0559326	0.426248	1.81887	4.72661
LOC108593505	0.186443	0.0749327	0	0.545344	0.210235	0	0.189201	0.0560046	0.0871251	0.25186	0.122603	1.52071	0.488089
KCNH5	0.0120822	0.0121399	0	0.0589008	0.0567671	0.0201541	0.137937	0	0.00807403	0.045274	0.0689683	2.35039	2.94688
RHOJ	1.79249	0.628268	0.361416	10.6012	3.73105	0.399826	2.72323	1.71392	0.92739	4.91069	2.21857	2.40342	1.25748
LOC118145461	0.765293	0	0	0.6218	0	0.957426	1.45616	0.287353	0.255098	0.526408	0.871755	1.04223	1.76888
LOC100394277	0.655181	0.329153	0	1.65024	0.492528	0.327868	0.332438	0.442815	0.328111	0.823544	0.387627	1.32502	0.239809
LOC108593667	0	0.0926612	0	0.337184	0.173317	0.230749	0.350948	0	0.0308871	0.247083	0.175474	2.95978	2.46841
TMEM229B	0.427672	0.336296	0.143302	1.01223	0.663967	0.232627	0.70761	0.377021	0.302423	0.636276	0.542316	1.07059	0.840458
LOC118144966	0.19894	0.0999442	0	0.141434	0.420614	0.373328	0	0.0373491	0.099628	0.311792	0.0186746	1.63617	-2.35463
LOC103795818	0	0.168427	0	0.510739	0.590684	0.489326	0.318952	0.251764	0.0561422	0.53025	0.285358	3.21676	2.32519
LOC100410607	7.55291	66.706	7.09256	95.5061	57.2556	73.4226	44.7642	25.5953	27.1172	75.3947	35.1798	1.47522	0.375528
SLC8A3	0	0	0.0140475	0.0473918	0.123322	0	0.110984	0.240914	0.00468249	0.0569047	0.175949	3.34909	4.96067
LOC118144975	0	0.0846014	0.243338	0.273649	0.237362	0.35113	0.106807	0.189693	0.109313	0.28738	0.14825	1.38637	0.436126
LOC118144978	0	0.0374663	0.0718428	0	0	0.311	0	0	0.0364364	0.103667	0	1.48329	-5.22637
LTBP2	0.287738	0.263601	0.195663	0.9489	2.41753	0.119992	1.07351	1.29013	0.249	1.16214	1.18182	2.21802	2.24223
LOC108593607	0	0.234613	0	0.189718	0.43883	0.389496	0	0.263025	0.0782045	0.339348	0.131512	2.10336	0.742473
LOC103795857	0	0	0.340125	0.573738	0	0.883422	0	0	0.113375	0.48572	0	2.08932	-6.83763
LOC118144989	0.0340884	0	0.0656772	0.110787	0	0.270095	0.086482	0	0.0332552	0.126961	0.043241	1.90131	0.369061
LOC118144991	0	0.0469827	0	0	0.0878783	0.272996	0	0.0351148	0.0156609	0.120291	0.0175574	2.86394	0.155529
TGFB3	8.40822	5.50755	3.5203	36.825	22.3359	4.40238	14.3999	7.19089	5.81202	21.1878	10.7954	1.86594	0.893189
GSTZ1	14.2644	18.7103	13.4916	28.6584	30.6097	40.8825	10.7908	13.9451	15.4887	33.3835	12.3679	1.10787	-0.324591
NRXN3	1.17769	0.397973	0.819088	4.17505	0.952812	0.303922	1.83555	1.47533	0.798251	1.8106	1.65544	1.18054	1.05136
DIO2	17.0787	30.0543	10.5931	71.2718	162.839	3.01398	41.0593	61.0106	19.242	79.0415	51.035	2.03829	1.40718
TSHR	0	0.0286852	0	0.0695881	0.214615	0	0.217286	0.214393	0.00956172	0.0947344	0.215839	3.18019	4.35971
LOC103795868	0	0	0.449017	0	0.43799	1.7105	0.709505	0.420034	0.149672	0.716164	0.56477	2.25089	1.9088
LOC108593548	0.338359	0.339972	0.325953	0	0	2.25763	3.00445	0	0.334761	0.752544	1.50222	1.16626	2.16255
LOC118145004	0	0	0	0.137246	0.10582	0	0.428546	0	0	0.0810219	0.214273	6.35794	7.75002
LOC103795874	0	0	0	0.132549	0.153297	0.408188	0.310409	0	0	0.231345	0.155204	7.86012	7.28729
LOC118145008	0	0	0.0176944	0.0447715	0	0.0153195	0	0.0275871	0.00589813	0.0200303	0.0137935	1.60819	1.10069
GPR65	0.0376438	0.0756467	0.0725273	0.252331	0.106119	0.0941892	0.167129	0.120144	0.0619393	0.15088	0.143636	1.2709	1.2004
KCNK13	0.294898	0.098768	0.0473476	0.279538	1.29318	0	0.561115	0.332186	0.147004	0.524238	0.446651	1.82733	1.59673
LOC103795880	0.273899	0	0.175905	0.333814	0.428962	0.228443	0.231627	0.0685628	0.149935	0.330406	0.150095	1.13468	0.0015295
FBLN5	7.02881	3.96813	1.56256	28.3826	2.80539	0.274489	7.21631	4.48397	4.1865	10.4875	5.85014	1.32465	0.482628
UNC79	0.359584	0.0425058	0.183389	0.67455	1.02362	0.0837975	10.3233	0.583751	0.19516	0.593989	5.45354	1.60084	4.79736
ASB2	0.310013	1.01235	0.696842	4.1561	0.145656	0.646406	0.655417	0.620822	0.673067	1.64939	0.638119	1.29184	-0.0768069
SERPINA10	0.0607527	0	0	0.394892	0.380587	0.11823	0.56514	0.441023	0.0202509	0.297903	0.503081	3.81408	4.56806
SERPINA6	0.0955366	0	2.53093	23.908	66.4774	3.74502	19.1477	47.997	0.875489	31.3768	33.5724	5.16186	5.25944
SERPINA1	1.24401	0.117182	36.3265	371.958	430.911	3.95566	216.435	419.107	12.5625	268.941	317.771	4.41998	4.66068
LOC100389823	0	0	0.23381	4.7821	3.30698	0.050607	2.6939	4.94393	0.0779365	2.71323	3.81892	5.10371	5.5967
LOC103795908	0	0	0	0.0777759	0	0	0.0910694	0.107828	0	0.0259253	0.0994488	4.75089	6.65032
LOC100394774	0	0	6.20452	84.0996	84.9018	0.914341	98.3291	92.9606	2.06817	56.6386	95.6449	4.77468	5.53058
LOC100413803	3.87927	0.0779554	0.934261	15.2552	4.44723	0.129418	1.67309	7.10818	1.6305	6.61062	4.39064	2.01881	1.42856
GSC	0	0	0	0.0933677	0.107982	0	2.47806	0.129445	0	0.0671167	1.30375	6.08994	10.3496
C10H14orf132	0.465694	0.658901	0.247199	9.5984	1.25029	0.42804	4.31596	0.920689	0.457265	3.75891	2.61832	3.03645	2.51494
LOC118145024	0	0.0400622	0.0192051	0.170079	0.121767	0	0.177021	0.0523993	0.0197558	0.0972822	0.11471	2.24342	2.47893
LOC118145025	0	0	0	0.510655	0	0	0.0759285	0.0899009	0	0.170218	0.0829147	7.41969	6.39085
BDKRB2	20.4558	17.7639	13.1606	50.3476	76.4068	3.05877	39.6449	31.8203	17.1268	43.271	35.7326	1.3371	1.06094
BDKRB1	11.5165	19.9996	5.30711	79.2208	32.1272	3.00163	17.1371	24.2822	12.2744	38.1166	20.7096	1.63468	0.7546
EML1	5.99662	8.49255	4.26069	40.5763	16.5222	2.01414	27.4667	9.53627	6.24995	19.7042	18.5015	1.65643	1.56557
EVL	7.2155	5.13398	3.77427	22.4556	15.5087	1.72915	41.0014	16.8442	5.37459	13.2311	28.9228	1.29955	2.42776
DLK1	477.651	436.773	223.447	1085.12	3558.24	45.734	1712.18	1137.53	379.291	1563.03	1424.85	2.04297	1.90944
RTL1	2.2031	0.866194	0.751383	4.21377	11.4697	0.0684772	7.91521	5.025	1.27356	5.25065	6.47011	2.04277	2.34401
LOC103795936	0.692833	0.573199	0.421381	2.73759	1.47023	0.154348	6.05305	1.85031	0.562471	1.45405	3.95168	1.36866	2.81042
LOC118145359	8.12061	3.05975	2.93358	17.3197	8.58461	2.53984	14.1638	12.9588	4.70465	9.48139	13.5613	1.01086	1.52714
LOC118145352	0	0	1.90286	2.40737	3.71226	0	2.50564	0	0.634288	2.03988	1.25282	1.68371	0.980849
LOC118145331	0	2.03983	0	5.77324	6.67692	0	1.28762	2.28685	0.679945	4.15005	1.78724	2.60787	1.39293
LOC118145338	9.74473	0	0	21.3775	0	0	4.94446	5.85435	3.24824	7.12582	5.39941	1.13316	0.732963
LOC118145347	0	0	0	0.791758	0.915692	0	6.18058	4.39076	0	0.56915	5.28567	9.1552	12.3681
LOC118145333	0	0.97912	0	6.33407	0.915692	0.812748	11.125	7.31793	0.326373	2.6875	9.22149	3.03779	4.81615
LOC118145370	1.94895	0	0	5.54231	0.915692	0	16.0695	6.58614	0.649649	2.15267	11.3278	1.72684	4.12198
LOC118145033	0.693667	0.367848	0.44549	2.0822	1.09543	0.0160707	4.05738	0.998426	0.502335	1.06457	2.5279	1.08203	2.32892
DIO3	5.48061	2.78576	2.60878	5.50075	23.1447	1.82841	9.28314	7.74726	3.62505	10.158	8.5152	1.48628	1.23181
LBHD2	0	0.225951	0	0.913567	0	0	0.285257	0.337751	0.0753169	0.304522	0.311504	2.0012	2.0338
C10H14orf180	0.0512701	0	0	0.291598	0	0	0.130072	0	0.01709	0.0971994	0.0650359	2.44052	1.86806
TMEM179	0	0.0448589	0.0860182	1.23334	0.167812	0.260655	5.4368	0.335275	0.0436257	0.553937	2.88604	3.63638	6.01557
MMP20	0.17324	0.0435165	0.041722	0.422271	0.366277	0.0722443	0.219754	0.455338	0.0861594	0.286931	0.337546	1.72399	1.95762
MMP10	0.167148	0	0	0.271615	0.314131	0.139408	0.212027	0.188283	0.055716	0.241718	0.200155	2.09745	1.82648
MMP1	1.3614	3.16774	1.31148	5.70532	35.786	0.956174	5.81702	6.99508	1.94687	14.1492	6.40605	2.86085	1.71776
MMP12	5.14248	7.08505	1.05083	15.4785	7.87075	6.27107	3.16277	12.6386	4.42612	9.87345	7.90071	1.15733	0.835796
LOC118145584	0	0.0250372	0	0	0.0936609	0	0.600568	0	0.00834572	0.0312203	0.300284	1.78559	5.01067
LOC100386329	0	0	0	0	0.0770136	0	0.181935	0.0307735	0	0.0256712	0.106354	4.73721	6.74623
GRIA4	0.022255	0.0559029	0.0428781	0.126575	0.167301	0.0185615	5.77312	0.100276	0.0403453	0.104146	2.9367	1.34659	6.15082
GUCY1A2	0.273436	0.196243	0.0627168	1.56574	0.318118	0.054299	1.13966	0.293343	0.177465	0.646054	0.7165	1.85824	2.00734
SLN	0.481882	0.322787	0.154738	1.04408	1.9622	0.267939	1.8338	2.59344	0.319803	1.0914	2.21362	1.76775	2.7873
LOC100404198	4.20032	6.18984	6.47411	117.399	6.84137	10.2761	9.23535	5.99314	5.62142	44.8387	7.61424	2.99551	0.437698
C11H11orf87	0.0835382	0.146889	0.0402377	0.865402	0.353246	0.156767	1.53653	0.250936	0.0902216	0.458472	0.893736	2.33253	3.29401
LOC108593711	0.0227752	0.274605	0.0219401	0.416358	0.288918	0.0379907	0.158896	0.15393	0.10644	0.247755	0.156413	1.21119	0.551021
LOC100391736	0	0	0.336548	0.113541	0.525253	1.34033	0.354527	0.62965	0.112183	0.65971	0.492088	2.54536	2.12319
LAYN	0.987086	2.23153	0.475448	11.2615	4.83096	0.480239	2.24337	3.30481	1.23136	5.52423	2.77409	2.16462	1.17112
CRYAB	3.95697	8.76723	4.9522	17.0644	14.1422	11.5086	4.54749	11.429	5.89213	14.2384	7.98823	1.27278	0.439023
HSPB2	0.101226	0	0.0975151	0.164493	0.570722	0.0844267	1.86188	0.722165	0.0662472	0.273214	1.29202	2.02776	4.26513
TEX12	0.109573	0	0.158334	0.311599	0.25741	0.0913885	4.10031	0	0.0893025	0.220132	2.05015	1.29207	4.50553
LOC118145699	0	0	0	0.106476	0.0492572	0	0.0664936	0.0196824	0	0.0519112	0.043088	5.7255	5.46231
LOC118145700	0.0257843	0.0259072	0.0496778	0.0837987	0.0242289	0.139783	0	0	0.0337898	0.0826035	0	1.2649	-5.12059
LOC108593724	0	0	0	0.0754822	0	0.0309933	0	0.0139531	0	0.0354918	0.00697655	5.1895	2.99576
TTC12	1.01051	1.39312	0.294301	5.21262	2.23034	0.2548	4.08395	2.02949	0.89931	2.56592	3.05672	1.51155	1.76396
ZBTB16	0.229751	0.0494672	0.316182	0.600019	0.678519	0.15056	3.0497	1.22007	0.198467	0.476366	2.13488	1.25895	3.42061
NNMT	0	0	0.124063	0.104638	0.242033	0.214823	0	0.241782	0.0413544	0.187165	0.120891	2.15141	1.52501
NXPE4	0.457397	0.590886	0.503574	2.97308	0.921013	0.217992	0.165773	0.490697	0.517286	1.37069	0.328235	1.40414	-0.654628
APOA5	0	0	0	0	0.219181	0	0.0986263	0.145969	0	0.0730605	0.122298	6.21063	6.946
APOA4	3.95786	1.62685	9.09861	47.6517	30.5137	4.72644	69.0894	116.727	4.89444	27.6306	92.908	2.49681	4.24631
APOC3	0	0	0	0.395879	0.183138	0.406374	0.247223	0.146359	0	0.328464	0.196791	8.36398	7.62783
APOA1	16.073	12.4048	35.6798	93.3076	54.6679	13.9883	167.023	248.926	21.3859	53.9879	207.975	1.33594	3.28162
LOC118145714	0.0378681	0.30439	0.182399	0.0615356	0.427006	1.83184	0	0.0568751	0.174886	0.773461	0.0284376	2.13856	-2.57891
LOC118145906	0.676718	2.71978	0.651907	1.6495	1.90769	6.20849	6.86731	0.50819	1.34947	3.25523	3.68775	1.26974	1.44967
DSCAML1	0.0161426	0.0648782	0.0155507	0.0655791	0.0379221	0.0942447	0.25596	0.0969798	0.0321905	0.0659153	0.17647	1.01157	2.41873
LOC103796044	0.0269838	0	0	0.241167	0.12678	0	0.342288	0	0.00899458	0.122649	0.171144	3.62896	4.10633
LOC118145618	0	0	0	0.464251	0.0976217	0	0.197673	0.0780164	0	0.187291	0.137845	7.55682	7.11733
FXYD6	4.31552	4.25218	4.29141	19.0927	6.56682	1.3004	42.3458	11.646	4.28637	8.98663	26.9959	1.06785	2.65463
LOC103796047	0	0	0.2632	0.887953	0	0.113937	0.346575	0	0.0877332	0.333963	0.173287	1.91646	0.973921
TMEM25	0	0	0.0642781	0.0180712	0.0417997	0.166952	0.648904	0.100215	0.021426	0.0756077	0.37456	1.77231	4.0658
LOC118145719	0.0980355	0	0	0.0796537	0.0921219	0.163531	0	0	0.0326785	0.111769	0	1.74347	-5.07376
CXCR5	0	0.109849	0	0.222071	0.102733	0.0911834	0.277363	0.0410505	0.0366163	0.138662	0.159207	1.89251	2.09051
PDZD3	0	0	0	0	0.398457	0	1.38314	0.0909814	0	0.132819	0.73706	7.06414	9.52759
LOC118145721	0.0367079	0	0	0.119301	0	0	4.33044	0.0551326	0.012236	0.0397669	2.19279	1.62293	7.37281
C1QTNF5	9.39801	10.2679	2.41718	26.0213	21.6919	0.49465	15.6829	19.1171	7.36104	16.0693	17.4	1.12622	1.24099
USP2	0.458792	0.215124	0.471435	0.969196	0.589193	0.841829	6.30473	0.780947	0.381784	0.800073	3.54284	1.0654	3.21071
THY1	1.78195	1.68814	0.931879	5.89475	4.78418	0.467097	15.2093	2.52343	1.46732	3.71534	8.86634	1.33971	2.59433
OAF	24.3505	19.0258	11.9749	76.8422	59.6842	5.53888	32.5733	32.2504	18.4504	47.3551	32.4119	1.35982	0.812837
TLCD5	4.83316	2.32655	2.6909	14.573	8.63426	0.842994	11.7255	8.10088	3.28354	8.01674	9.91321	1.28751	1.59381
SORL1	0.625599	1.25069	1.46627	2.88211	5.07259	0.742317	62.9539	5.78292	1.11419	2.899	34.3684	1.37877	4.94577
LOC118145724	0	0.120979	0	0.586971	0.0754276	0.033474	0.407287	0.0301398	0.0403262	0.231957	0.218713	2.49494	2.41049
LOC103796057	0.237291	0.238422	0.114295	2.02438	2.45275	0	0.903007	0.801884	0.196669	1.49238	0.852445	2.91742	2.11021
LOC103796059	0.755243	0.635005	0.439563	2.1115	2.77221	0.343384	1.57342	1.4435	0.609937	1.74236	1.50846	1.51278	1.30494
LOC103796058	0.270187	0	0	0.658579	0.253889	0	0	0.4058	0.0900622	0.304156	0.2029	1.74462	1.16294
CRTAM	0.0760515	0.382071	0	1.32852	0.071464	0.0634299	1.44707	0.257003	0.152707	0.487805	0.852035	1.66907	2.47242
VWA5A	8.16619	7.8492	2.58634	20.0111	18.9913	7.38626	5.43954	14.4772	6.20057	15.4629	9.95836	1.31819	0.683419
SIAE	10.2523	8.28682	8.14068	7.36088	22.8684	39.1347	5.72991	10.996	8.89326	23.1213	8.36294	1.37834	-0.0886927
ROBO3	0.0279325	0	0	0.181561	0.0787428	0.0698904	0.407472	0.0629289	0.00931085	0.110065	0.2352	3.42917	4.51778
ROBO4	0.200234	0	0	0.27115	1.41117	0.0278338	0.211664	0.400983	0.0667447	0.570051	0.306323	3.07544	2.18158
HEPACAM	0	0.0346387	0	0.0560206	0.0485921	0	0.0437305	0.0517778	0.0115462	0.0348709	0.0477542	1.51556	1.95827
LOC118145631	0	0	0	0.170454	0.0985674	0.0437432	0	0.157544	0	0.104255	0.0787722	6.71774	6.31781
ACRV1	0	0.144555	0	0.077929	0.0901271	0.199987	0.121665	0	0.048185	0.122681	0.0608325	1.33033	0.330145
CDON	8.24882	9.10287	5.10732	37.375	8.51318	1.52163	20.0964	8.80588	7.48634	15.8033	14.4512	1.07779	0.94876
LOC118145733	0	0	0	0.152066	0.0879345	0	0	0.140549	0	0.0800003	0.0702747	6.33985	6.15532
LOC103796069	0.278421	0.139874	0	2.20561	0.0654065	0	0	0	0.139432	0.757006	0	2.43234	-7.13373
LOC108593750	0	0	0	0.538855	0.498562	0	0	0	0	0.345806	0	8.43798	0
ETS1	25.3723	12.3022	20.6354	40.1949	69.7299	38.6534	43.8257	66.8429	19.4367	49.5261	55.3343	1.34936	1.50934
LOC103796077	0	0	0	0	0.0611548	0.0271398	0.866822	0.0488731	0	0.0294316	0.457848	4.9275	8.84187
ADAMTS8	0.16156	0.081165	0.194545	1.1814	0.607256	0.10106	3.84258	0.758283	0.145757	0.629906	2.30043	2.104	3.97103
ADAMTS15	4.50353	1.99489	1.32951	10.2593	7.41715	2.40311	10.9801	4.79114	2.60931	6.69318	7.88561	1.35868	1.59518
LOC118145742	0	0.04547	0.043595	0.36769	0.425244	0.0377437	0.172214	0.203905	0.0296883	0.276892	0.18806	3.17876	2.62308
JAM3	24.3726	14.9564	15.5074	58.7253	37.2088	18.5079	77.6809	41.0117	18.2788	38.1473	59.3463	1.06137	1.69893
TUBB8	0	0.164835	0	0.533171	0	0	0	0	0.054945	0.177724	0	1.67565	-5.80594
CEP126	0.618932	0.207294	0.563115	1.89977	1.05818	0.329802	1.54842	2.05284	0.463114	1.09592	1.80063	1.24091	1.95675
ANGPTL5	0.141092	0	0.0679594	1.20369	0.596614	0	1.07385	0.264887	0.0696837	0.6001	0.669366	3.08816	3.2455
TRPC6	8.39168	6.49728	1.95375	46.8201	9.34933	1.47089	10.216	5.67276	5.61424	19.2134	7.9444	1.77477	0.500773
PGR	0	0	0	0.0172521	0	0	0.14814	0.00797276	0	0.00575071	0.0780564	2.75504	6.30481
LOC118145753	0	0	0	0.168459	0.194828	0	1.57802	0.467102	0	0.121096	1.02256	6.93187	9.99938
LOC103796114	0.0638673	0.0213906	0.0307629	0.155676	0.140034	0.0266339	0.324062	0.275781	0.0386736	0.107448	0.299922	1.45076	2.92314
LOC118145754	0.670509	0	0	0.817182	1.89019	0.55923	1.70108	1.51058	0.223503	1.08887	1.60583	2.27935	2.83941
SESN3	11.5851	7.49754	5.32274	39.1461	18.4199	4.49254	28.2731	23.7855	8.13513	20.6862	26.0293	1.34632	1.67778
KDM4E	0.07139	0.107596	0	0.609045	0	0.0148855	0.316953	0.0536112	0.0596619	0.207977	0.185282	1.78448	1.61863
LOC103796118	0	0	0	0.127429	0.147375	0.130807	2.08893	0.883334	0	0.135204	1.48613	7.08962	10.5383
LOC100409049	0	0.0687584	0	0.055601	0.0643042	0.11415	0.434029	0.20556	0.0229195	0.0780184	0.319795	1.724	3.74539
LOC118146035	2.17086	0	0	2.35176	2.03991	6.63878	4.58954	0	0.723619	3.67682	2.29477	2.34356	1.66368
DEUP1	0.0121627	0	0	0.118586	0.022858	0.0101441	1.6354	0.0365349	0.00405422	0.0505293	0.835968	3.34983	7.37154
FAT3	0.904179	0.384362	0.174206	2.80295	0.751603	0.223336	0.904324	0.775633	0.487582	1.2593	0.839979	1.36709	0.783468
LOC118145760	0.288875	0	0	0.410744	0.610763	0	0.183219	0.162701	0.0962918	0.340502	0.17296	1.8115	0.838364
LOC118145763	0.0433999	0.0436069	0.125426	0.0705248	0.285474	0.361972	0.0550527	0.260734	0.070811	0.239324	0.157893	1.7427	1.14578
LOC100408803	0.201199	0	0	0.653895	0	0	0.25522	0.302186	0.0670663	0.217965	0.278703	1.68569	2.03888
UBTFL1	0.161455	0.324451	0	2.2301	0.101144	0.0448867	0.682685	0.121247	0.161969	0.792043	0.401966	2.2828	1.30606
NOX4	6.81319	7.82128	4.26462	22.651	8.78371	6.7119	5.42766	14.0023	6.2997	12.7155	9.71497	1.01312	0.624847
GRM5	0.0154941	0.0311359	0.022389	0.660918	0.101916	0	0.0393083	0.0930838	0.0230063	0.254278	0.066196	3.41058	1.48496
CTSC	63.0422	102.534	44.4627	261.488	243.624	70.4464	334.062	160.266	70.0128	191.853	247.164	1.4543	1.81976
RAB38	36.6984	49.1515	27.4051	167.964	54.2686	34.6002	78.5901	93.4907	37.7517	85.611	86.0404	1.18123	1.18845
SYTL2	0.893452	0.581211	0.496555	5.93772	0.688868	0.644861	2.46284	0.593532	0.657072	2.42382	1.52818	1.88156	1.21644
CCDC89	0.058375	0	0.0562348	0.142289	0.109707	0.146061	0.370242	0	0.0382033	0.132686	0.185121	1.7698	2.2472
RAB30	4.83249	4.51041	4.17609	18.6407	10.7515	2.21281	7.03147	7.73836	4.50633	10.535	7.38491	1.22498	0.712503
LOC118145770	0	0	0	0	0.0455492	0.0202143	0.353557	0	0	0.0219212	0.176778	4.51861	7.47394
LOC118145775	0.110235	0	0.424772	0.626958	0.62151	0.459699	0.838993	0.745039	0.178335	0.569389	0.792016	1.66929	2.14469
TPBGL	0.135763	0.31829	0.08719	0.294152	0.935536	0.0754874	0.172214	0.679684	0.180414	0.435058	0.425949	1.26523	1.23478
CHRDL2	0	0.0520993	0.199804	0.126389	0.243621	0.216233	2.86118	0.116817	0.0839678	0.195415	1.489	1.20891	4.13225
LOC103796175	0	0.199008	0.095401	0	0.558349	0.165193	0.125622	0	0.0981364	0.24118	0.0628108	1.2886	-0.635615
P4HA3	7.69153	5.1949	1.72172	24.3751	6.02797	2.74169	3.27922	8.34053	4.86938	11.0483	5.80987	1.18184	0.25472
LOC118145599	0	0	0	0.228832	0	0.469797	0.893147	0	0	0.232876	0.446574	7.8696	8.80598
FOLR2	1.43211	0.575577	0.275921	1.24116	9.95837	0.716662	2.17996	2.07923	0.761204	3.97206	2.12959	2.382	1.48301
LOC100398275	0.336561	0.338166	0.149641	0.231385	0.437897	1.83538	0	0.311071	0.274789	0.834886	0.155535	1.59974	-0.817078
LOC100402270	0.181466	0.273497	0.262219	0.294882	0.17052	1.17296	0.863209	0.613235	0.239061	0.546121	0.738222	1.18846	1.62261
OR52E2	0	0	0	0	0.358003	0.105919	1.28874	0.333789	0	0.15464	0.811264	7.28207	9.66581
LOC100393922	0	0	0	0	0	0.140236	0.284382	0.0841787	0	0.0467455	0.184281	5.57729	7.53357
LOC100401263	2.28951	3.27092	0.448006	6.74332	4.53812	1.82003	2.35969	0.725346	2.00281	4.36716	1.54252	1.12428	-0.376525
LOC100410611	0	0	0.189263	0.718329	0.553846	0	0.249217	0	0.0630877	0.424058	0.124608	2.72954	0.970813
HBE1	0	0	0	0.0704411	0	0	5.71869	0.130212	0	0.0234804	2.92445	4.61355	11.5144
COR52P3	0.124932	0.251056	0	0.101507	0.234793	1.61508	0	0	0.12533	0.650459	0	2.36648	-6.98105
HPX	0.553329	1.15827	0.621882	2.28536	3.03305	1.1922	2.57362	3.39349	0.777825	2.1702	2.98355	1.47912	1.93814
ZNF214	0.286878	0.494135	0.44744	1.14324	1.18099	1.01404	1.33431	0.75915	0.409484	1.11275	1.04673	1.44003	1.35187
LOC118145641	0	0	0.0870283	0.146803	0	0.226042	0	0.203527	0.0290094	0.124282	0.101764	2.06169	1.77584
LOC100404283	0.134348	0	0	0	0	0.448207	0	0	0.0447828	0.149402	0	1.71595	-5.51673
NLRP10	0	0.0485514	0	0.157043	0.0908124	0	0	0	0.0161838	0.0826185	0	2.28277	-4.10298
C11H11orf16	0.0463153	0	0	0.0376311	0.130564	0	0	0.0347811	0.0154384	0.0560652	0.0173905	1.79554	0.161891
SCUBE2	0.549729	0.323792	0.292179	0.369645	1.35377	0.814224	1.56298	0.605004	0.388566	0.845878	1.08399	1.12028	1.47774
LOC118145996	0.401569	0	0	0.652548	0	0.334924	0	1.50782	0.133856	0.329157	0.753908	1.29173	2.48488
AMPD3	1.85785	2.43193	0.82	6.36879	4.45836	1.40753	2.76042	5.17495	1.70326	4.07823	3.96768	1.25915	1.21951
LYVE1	1.38756	2.1784	0.208858	11.5734	18.3152	1.26577	1.32009	6.6428	1.25827	10.3848	3.98144	3.04395	1.66106
IRAG1	5.79075	5.63553	3.05216	36.9093	25.9298	1.55336	13.9307	16.7756	4.82615	21.4642	15.3532	2.15275	1.66939
LOC118145824	0	0	0.0698241	0.0785215	0.0227031	0.161206	0.153237	0.0181436	0.0232747	0.0874769	0.0856906	1.86585	1.83642
SPON1	53.4145	15.4598	27.8773	46.8997	160.231	3.92883	35.2518	140.247	32.2506	70.3532	87.7492	1.12527	1.44403
LOC118146029	0	0	0	1.14196	4.62248	0	0	0.527736	0	1.92148	0.263868	10.9088	8.04913
LOC100413832	0	0.13172	0	0.798859	0.123187	0	0.498881	0.295343	0.0439067	0.307349	0.397112	2.77956	3.14817
PDE3B	0.627994	0.663626	1.07434	8.47181	4.78194	0.397343	6.53768	4.31758	0.788654	4.55037	5.42763	2.52701	2.7813
LOC118145643	0.288306	0.289681	0	1.40549	0.406372	0.240458	1.64572	0	0.192662	0.684106	0.822858	1.82279	2.08885
ABCC8	0.0255053	0.0256269	0.147421	0.124338	0.0239668	1.79752	1.06766	0.0670374	0.0661845	0.648608	0.56735	3.27337	3.08058
TPH1	0.0200454	0	0	0.0977211	0	0.0167186	1.14424	0	0.0066818	0.0381466	0.572119	2.34937	6.22125
LOC103796238	2.44979	10.8715	3.73663	11.528	24.5549	5.61886	2.33067	13.5678	5.68598	13.9006	7.94924	1.28952	0.483336
MRGPRX2	0.128558	0	0	0	0.120804	0.536113	0	0.386171	0.0428528	0.218972	0.193085	2.32658	2.14595
CSRP3	2.33407	2.3452	1.12425	21.6311	6.0315	0.851682	2.59066	12.0505	1.9345	9.50477	7.32058	2.29609	1.91944
LOC108593825	0	0.288542	0.276644	0.93331	0.26985	0.718539	0	1.29394	0.188395	0.640567	0.646969	1.7602	1.77452
LOC118145836	0.194376	0	0	0.552757	0.365302	0	1.23283	0	0.0647921	0.30602	0.616414	2.22235	3.23025
ANO5	0.0553468	0.0556108	0.0355451	0.404723	0.381394	0	1.09991	0.20089	0.0488342	0.262039	0.650402	2.40007	3.70834
GAS2	1.61434	1.40085	0.706887	18.3432	21.835	1.48922	4.43686	3.41651	1.24069	13.8891	3.92668	3.48368	1.66137
LUZP2	0.162502	0	0.130454	0.44011	0.547175	0.0903555	0.0687113	0.162711	0.0976521	0.359214	0.115711	1.86843	0.242522
ANO3	0.0209865	0.0210866	0	0.323979	0.157765	0.0525106	0.292834	0.173361	0.0140244	0.178085	0.233098	3.57527	3.96173
SLC5A12	1.30268	0.109074	0.418305	18.0152	3.8763	0.18108	18.108	17.1399	0.610018	7.35753	17.624	3.59013	4.85026
BBOX1	0.0668975	0.369691	0.12889	0.380479	0.974363	0.390565	0.0424296	0.125594	0.188493	0.581802	0.0840117	1.62087	-1.15641
KCNA4	0	0	0	0.0579795	0.00419094	0	1.03531	0.0200956	0	0.0207235	0.527705	4.44118	9.04632
LOC118145480	0.0260647	0	0.100436	0.127065	0.563327	0	0.297567	0.313178	0.042167	0.230131	0.305373	2.42071	2.82729
MPPED2	4.55776	2.81659	3.03072	9.25794	13.4739	0.841006	7.23967	10.4802	3.46836	7.8576	8.85991	1.1796	1.35279
LOC108593833	0.0525606	0	0	0.0427054	0.592681	0	0	0.434182	0.0175202	0.211795	0.217091	3.5223	3.55776
LOC108593834	0.0175013	0	0	0.0142198	0.0328912	0	0	0.0262857	0.00583377	0.0157037	0.0131428	1.28941	1.04932
LMO2	0.689486	0.384874	1.21771	0.373471	8.99854	0.127791	3.6928	4.68877	0.764024	3.1666	4.19078	2.04981	2.45399
LOC118145482	0.274758	0	0.132342	0.78134	0.839097	0.229158	0.0871322	0.618998	0.1357	0.616532	0.353065	2.1755	1.373
LOC118146059	0.445643	0	0	0.362085	0.418761	1.85842	0.565297	0	0.148548	0.879755	0.282648	2.55813	0.923498
LOC103796282	0.168594	0	0	0.54793	0.475272	0	1.92475	0.379824	0.056198	0.341067	1.15229	2.58024	4.33364
RAG2	0	0	0	0.158563	0.0611276	0	0	0.0977027	0	0.0732302	0.0488514	6.21393	5.63956
LOC103796286	0.123909	0.0414999	0.0397886	0.151014	0.0388115	0.241137	0.104785	0.139576	0.0683991	0.143654	0.122181	1.05962	0.827789
LOC118145486	0	0	0	0	0.330177	0.117223	0	0.0527736	0	0.149134	0.0263868	7.2301	4.77541
ACCSL	0.0735637	0	0	0.0298852	0.0691262	0.12271	0.793179	0.0552436	0.0245212	0.0739071	0.424212	1.5534	4.05841
ALX4	1.20951	0.43957	1.73536	8.19637	0.640823	0.321951	1.89335	1.04358	1.12815	3.05305	1.46846	1.43549	0.380055
TP53I11	3.53209	1.03167	1.50347	8.7763	4.70839	0.685092	16.437	6.10685	2.02241	4.72326	11.2719	1.2233	2.478
LOC103796294	0.314039	0.258166	0.330028	0.93944	0.375577	0.50003	0.398358	0.343028	0.300744	0.605016	0.370693	1.00603	0.300784
CHST1	0.986555	0.285526	0.630146	4.40866	0.906891	0.0804937	1.99278	0.563703	0.634076	1.79868	1.27824	1.50274	1.01029
LOC118145497	0	0	0	0.219608	0.203186	0.0901717	0.137143	0.0811901	0	0.170988	0.109167	7.42617	6.78354
F2	0.571818	1.04136	2.92641	6.91095	10.9144	0.476918	16.3204	14.949	1.5132	6.10076	15.6347	2.01067	3.36822
LOC108593849	0.440938	0.332281	0.424772	1.43305	1.76095	0	0.699161	1.49008	0.39933	1.06466	1.09462	1.41249	1.45248
LRP4	8.32586	3.90748	5.56845	20.6318	28.0388	1.28267	13.7006	16.0558	5.93393	16.6511	14.8782	1.4884	1.32599
MYBPC3	0.412136	0.0690169	0.0330855	3.57184	0.0968189	0.143224	0.174264	0.0257916	0.171413	1.27063	0.100028	2.88274	-0.771112
SPI1	0.103155	0.777354	0	0.251441	1.79326	0	5.56121	0.54226	0.293503	0.681566	3.05174	1.21269	3.37375
FAM180B	0.0474119	0.142914	0.182695	0.500788	0.44552	0.0395434	0.33078	0.23143	0.12434	0.328617	0.281105	1.39494	1.17038
LRRC55	0.0928758	0.0155531	0.0596471	0.226384	0.363639	0	0.21599	0.383605	0.0560253	0.196674	0.299797	1.79345	2.39912
APLNR	0.680153	0.621269	1.57847	10.2486	15.4843	0.257852	11.5298	4.10937	0.959965	8.66358	7.81957	3.17257	3.02472
LOC118145502	0	0.233272	0.134192	0.754535	0.174528	0.232361	0.5301	0.139478	0.122488	0.387141	0.334789	1.65221	1.44319
P2RX3	0.0435421	0.098437	0.0209729	0.415691	0.286409	0.127105	1.24274	0.130794	0.0543173	0.276402	0.686769	2.32617	3.63612
PRG2	0.439832	0.44193	0.423707	1.48901	3.58194	0	0.185975	0.990894	0.435156	1.69032	0.588435	1.95523	0.434486
LOC118145503	0.0426901	0.0428937	0.041125	0.138743	0.16046	0.213631	0.324914	0.0961761	0.0422363	0.170945	0.210545	1.99163	2.29065
SMTNL1	0.549056	0.674269	0.235078	0.520459	3.72621	0.788664	0.851248	0.893362	0.486134	1.67844	0.872305	1.78559	0.842166
OR10W1	0	0	0	0.325603	0	0	0.127085	0.0752358	0	0.108534	0.101161	6.77524	6.67469
LOC100396589	0	0.0758355	0.218125	0.0408825	0.5201	0.230815	0.351048	0.0377862	0.0979868	0.263933	0.194417	1.42032	0.98125
MS4A6A	0.104333	0.0698872	0.167513	0.310826	0.457519	0.029006	0.176462	0.0783505	0.113911	0.265784	0.127406	1.21515	0.160194
PTGDR2	0.151264	0.253308	0.0485726	0.163869	1.51615	0	0.383754	0.302916	0.151048	0.560006	0.343335	1.88349	1.17929
BEST1	0	0	0.0706178	0.198535	0.0688835	0	0.309959	0.0550497	0.0235393	0.0891396	0.182504	1.87707	2.90265
LOC118145516	0	0.0571916	0.274166	0.832456	0.16046	0.142421	0.758132	0.555684	0.110453	0.378446	0.656908	1.76746	2.56145
ASRGL1	6.45805	2.31744	7.63772	7.44909	2.8446	25.0317	17.3349	3.83217	5.47107	11.7751	10.5835	1.10571	0.951798
LOC118145992	2.4691	2.48088	2.85429	5.6172	1.3921	9.47291	2.50564	1.85421	2.60143	5.49407	2.17992	1.07828	-0.254918
LRRN4CL	0.385111	1.37581	0.0824425	5.1455	2.93525	0.892215	1.13986	1.51029	0.614455	2.99099	1.32507	2.28138	1.10744
LOC103796357	0.355647	0	0	2.3117	0	0.296623	0	0.267078	0.118549	0.869442	0.133539	2.86415	0.170421
LOC118146072	0.765293	1.92236	0	0.3109	0.71913	6.0637	0	0.287353	0.895883	2.36457	0.143677	1.3992	-2.63209
LOC118145521	0	0	0	0	0	0.531208	1.21188	0.119574	0	0.177069	0.665726	7.47629	9.38095
LOC100403355	0.0877552	0.0587825	0.0704482	0.71301	0.178667	0.0853898	0.306122	0.78532	0.0723286	0.325689	0.545721	2.15547	2.89836
FERMT3	0.262628	0.490063	0.524069	0.807813	2.60887	0.172104	2.21302	1.19743	0.425586	1.19626	1.70522	1.48883	1.9999
NRXN2	1.23632	0.649774	0.604657	3.70895	1.23323	0.118977	3.6432	1.28552	0.83025	1.68705	2.46436	1.02201	1.56844
NAALADL1	0.0467598	0.140948	0.135136	0.398919	0.175757	0.0779988	0.919376	0.0702297	0.107615	0.217558	0.494803	1.0088	2.19055
EHBP1L1	3.61904	3.53141	3.26008	15.2537	10.4965	0.747349	7.43788	7.36933	3.47017	8.83251	7.40361	1.34756	1.093
C11H11orf86	0	0	0	0.285948	0.330707	0.195686	0.14881	0.176194	0	0.27078	0.162502	8.0863	7.35317
PTPRCAP	1.36321	1.50226	1.05905	6.28833	2.97517	0.293411	3.51423	2.87302	1.30817	3.18564	3.19362	1.28338	1.28699
LOC100405175	0.322612	0.222275	0.213109	2.39654	0.588981	0	0.608002	0.886015	0.252665	0.995175	0.747009	1.97347	1.56013
LOC118145557	0.242406	0	0	0.196955	0	0.657072	0	0.0910191	0.0808021	0.284676	0.0455095	1.80417	-0.814611
LOC103796429	0.26625	0.611472	0.0916028	0.618078	0.250189	1.22134	0.578977	0.414169	0.323108	0.696537	0.496573	1.10579	0.618432
LOC118145565	0	0	0.0366125	0.0617596	0.0714268	0	0.747262	0.0570822	0.0122042	0.0443955	0.402172	1.78155	4.93233
LOC108593894	0.0123185	0.0123772	0.0118668	0.385337	0.109966	0	0.976621	0.0740057	0.0121875	0.165101	0.525313	3.65482	5.31868
TNNT3	0.615889	0.309413	0	3.66967	0.675194	0.171225	0.781253	0.501052	0.308434	1.50536	0.641153	2.28336	1.05328
LOC118145568	0.047489	0.0477154	0	0.424432	0.178497	0.0792152	0.210838	0.14265	0.0317348	0.227381	0.176744	2.80255	2.44091
LSP1	2.35823	1.00703	0.795119	4.26323	4.02569	0.131124	2.79198	1.31345	1.38679	2.80668	2.05271	1.01659	0.565444
IFITM10	0.86744	0.930666	1.74209	1.01538	6.21698	0.833839	0.522197	0.971603	1.18007	2.68873	0.7469	1.18737	-0.659172
LOC118145570	1.94183	1.26499	1.45951	4.35178	5.05301	0.106784	1.97598	3.07674	1.55545	3.17053	2.52636	1.02692	0.699375
LOC118145660	3.32695	3.01931	2.27449	10.2894	14.0177	0.358039	5.03704	7.49524	2.87358	8.22172	6.26614	1.51626	1.12445
CEND1	0.896205	2.88153	0.604343	9.6846	1.26322	0.672722	15.802	2.69207	1.46069	3.87351	9.24702	1.40637	2.6615
SCT	0	0	0.162039	0.273334	0.15806	0	0.640106	0.252633	0.054013	0.143798	0.446369	1.3962	3.02362
LOC118145576	0.0916145	0.48327	0.154447	0.0372183	0.516529	1.10795	0.0581064	0.103199	0.243111	0.553898	0.0806525	1.18469	-1.57997
LOC118145684	0	0	0.081915	0.138178	0	0.0709204	0.107864	0.0319282	0.027305	0.0696994	0.0698958	1.32064	1.32464
HBZ	0	0	0	0	0.107308	0	4.78029	0	0	0.0357692	2.39015	5.20043	11.2235
HBM	0	0	0	0	0.208112	0	2.52842	0	0	0.0693706	1.26421	6.1369	10.3052
FBXL16	0.122046	0.122628	0.0979765	0.297488	0.802791	0.0848262	2.63186	0.320783	0.114217	0.395035	1.47632	1.78127	3.68056
LOC118146158	0	0	0	0.0487936	0	0	0.323757	0	0	0.0162645	0.161878	4.10974	7.34765
TMEM204	13.604	5.75839	5.60459	19.5901	33.5089	0.965641	11.6758	17.8021	8.32234	18.0216	14.739	1.11457	0.824499
LOC103796486	0.524286	0.175595	0.437722	1.90272	0.919633	0.17491	1.15276	1.12866	0.379201	0.999087	1.14071	1.39529	1.58636
NPW	0	0.0826029	0.118795	0.0333981	0.19313	0.308552	1.61641	0.370424	0.0671327	0.17836	0.993415	1.39644	3.86743
NLRC3	0	0	0.0155387	0	0.0606284	0.0269062	0.20461	0.0484524	0.00517957	0.0291782	0.126531	2.28793	4.3672
LOC103796522	0	0.163915	0	0.132549	0.153297	0.272125	0.206939	0.36753	0.0546384	0.18599	0.287235	1.74881	2.37309
SRL	0.178094	0.0671039	0.150119	2.21574	0.0627568	0.0742688	0.197673	0.100307	0.131773	0.784256	0.14899	2.56421	0.175909
LOC118146180	0.363609	0	0	0.295432	0.28473	0.202176	1.6912	0.136529	0.121203	0.260779	0.913866	1.09907	2.90428
C12H16orf96	0	0	0.0363667	0.0204483	0.0709472	0.0104952	0.574641	0.0188996	0.0121222	0.0339636	0.29677	1.41384	4.50411
LOC118146096	0	0	0.157508	0.0442818	0.0512132	0.272734	0.069134	0.040928	0.0525026	0.122743	0.055031	1.20967	0.066618
RBFOX1	0	0.148327	0.0474034	2.17897	0.127158	0.133383	2.71525	0.323339	0.0652433	0.81317	1.5193	3.61948	4.52043
LOC118146184	0.0906768	0	0.0873523	0.515723	0.170414	0.151256	0.690139	0.27238	0.059343	0.279131	0.481259	2.21484	2.99855
MYH11	1.70064	0.801635	0.718015	16.1462	1.6967	0.674177	2.50348	1.29288	1.07343	6.17236	1.89818	2.52248	0.821807
LOC103796553	0	0	0	0.0247631	0	0	0.889199	0.0228876	0	0.00825436	0.456043	3.21013	8.83619
LOC108594046	0	0	0	0.0131799	0.00762145	0	3.74497	0.121817	0	0.00693377	1.9334	2.98801	10.9177
LOC103796559	0	0	0	1.00647	0.529098	0	0.285697	0.676542	0	0.511857	0.48112	9.00241	8.91325
LOC108594057	0	0	0.040232	0	0.156976	0	0.58274	0	0.0134107	0.0523252	0.29137	1.88768	4.34259
GPR139	0	0	0	0.0235876	0	0	1.2889	0	0	0.00786254	0.64445	3.14772	9.33416
LOC100385629	0.365427	0.508389	0.162475	1.53023	3.46026	0.0468893	0.606172	0.886596	0.345431	1.67912	0.746384	2.27793	1.10928
ACSM2B	0	0	0	0.0851048	0.63977	0	0.199302	0.0393296	0	0.241625	0.119316	7.92258	6.91068
ANKS4B	0.0962284	0	0	0.195464	0.0904238	0	0.610327	0.505848	0.0320761	0.0952958	0.558088	1.54168	4.07921
CRYM	4.01747	4.2405	2.73649	13.914	9.38063	0.609223	6.69191	8.38048	3.66482	7.96796	7.53619	1.12026	1.03989
HS3ST2	0	0	0	0.204237	0	0.262064	1.27544	0	0	0.155434	0.637721	7.28941	9.31904
LOC118146220	0	0.0301021	0	0	0.028152	0.0749614	0.0380031	0	0.010034	0.0343711	0.0190016	1.68061	0.858154
LOC118146114	0	0	0.155079	0.261594	0.302541	0	0	0.181336	0.051693	0.188045	0.0906682	1.84305	0.79881
GSG1L	0.0287004	0.893954	0.0276481	3.12475	0.242722	0.0957488	0.709923	0	0.316768	1.15441	0.354962	1.86236	0.16375
LOC118146230	0	0.11999	0	0.291088	0.112217	0.298804	0.151485	0.269042	0.0399967	0.234036	0.210263	2.5193	2.36546
PRRT2	0.454164	0.245716	0.387031	0.780593	1.7399	0	5.11848	1.33801	0.362304	0.840165	3.22824	1.21121	3.15195
C12H16orf54	0	0	0.0478626	0.141289	0.0466872	0	0.220585	0.149244	0.0159542	0.0626588	0.184914	1.90872	3.45492
QPRT	32.7713	28.1747	13.7528	119.214	66.114	4.26515	63.842	78.7585	24.8996	63.1977	71.3002	1.34372	1.51775
SPN	1.14975	1.23224	0.479956	3.98578	3.81738	0.127858	11.4245	2.53269	0.953982	2.64367	6.9786	1.46954	2.8696
SEPTIN1	0.562815	0.161571	0.309817	1.69849	0.377761	0.637055	1.58084	0.332084	0.344734	0.904436	0.956463	1.38895	1.46955
ITGAD	0.0583905	0	0	0	0.0548683	0.0811666	0.0493788	0.0730819	0.0194635	0.045345	0.0612303	1.17936	1.60456
LOC108589553	0.445643	0.149256	0.143101	1.20695	0.558349	0	1.50746	0.669323	0.246	0.588432	1.08839	1.25481	2.14094
AHSP	0.33862	0	0	0.366838	0.212129	0.188281	0.572718	0.211909	0.112873	0.25575	0.392314	1.17293	1.78825
LOC100894517	0.2137	0.483119	0.180132	1.38905	0.677732	0.0445586	5.62487	0.902706	0.292317	0.70378	3.26379	1.26471	3.47646
LOC118146237	0.244843	0.0820034	0.157244	5.03967	0.153382	0.0680693	0.310582	0.0612892	0.161363	1.75371	0.185936	3.43393	0.203316
LOC108594079	0.101226	0.0508546	0	0.12337	0.428041	0	0.0642027	0.114026	0.0506937	0.183804	0.0891143	1.83793	0.801769
LOC100400087	0.271693	0.136494	0.196299	0.469095	0.31913	0.481531	0.861605	0.25504	0.201496	0.423252	0.558322	1.06703	1.46579
LOC103796623	0.035582	0	0.13711	0.231283	0.133743	0.0593536	0.0451357	0.0534416	0.057564	0.14146	0.0492886	1.28247	-0.219781
LOC118146246	0.0590232	0	0	0.0959126	0.0277314	0	0.224612	0	0.0196744	0.0412147	0.112306	1.0299	2.45431
CXCL12	0.0431947	0.0434007	0.0624166	0.105287	0.162357	0.0360261	47.4776	0.648753	0.0496707	0.101223	24.0632	1.0125	8.89152
LOC103796630	0.0166444	0.0167238	0.0160341	0.0405706	0.0312807	0.152703	1.87909	0.0874952	0.0164674	0.0748513	0.983291	2.11851	5.81635
LOC100405859	0	0	0	0.094033	0.108752	0	0.0734036	0	0	0.067595	0.0367018	6.10003	5.23656
LOC100411572	0.0603016	0	0.0580907	0.0979899	0.254988	0.0502938	0.152985	0.0905685	0.0394641	0.134424	0.121777	1.74277	1.60132
LOC100413358	0.506659	0	0.488083	0.891929	1.34894	0.0704288	0.642695	1.14145	0.33158	0.770432	0.89207	1.21384	1.42507
LOC118142790	0	0	0	0	0.623202	0.331884	0	0.199218	0	0.318362	0.0996089	8.31905	6.65261
LOC100388377	2.06968	2.98935	11.4643	196.433	236.297	12.9464	64.3218	251.789	5.50778	148.559	158.055	4.75317	4.84256
C12H10orf71	0.0106221	0.0320183	0	0.0388371	0.0898324	0.00885925	0.0538965	0.0638146	0.0142135	0.0458429	0.0588555	1.62248	1.97613
TMEM273	0.0330181	0	0	0.0536543	0.977331	0	0.12565	0.0867837	0.011006	0.343662	0.106217	4.84335	3.1587
VSTM4	0.523676	0.304194	0.275885	1.1036	1.84533	0.0272978	0.892627	1.00773	0.367918	0.992076	0.950179	1.4286	1.36642
LOC118146265	0.054715	0	0.0527089	0.155595	0.102829	0	0.624651	0.164356	0.035808	0.0861414	0.394504	1.24334	3.4256
RGR	0	0	0	0.0770943	0.356647	0	0	0	0	0.14458	0	7.18567	0
LRIT1	0.0282401	0.170249	0.0272048	0.344176	1.60547	0	0.859741	0.572597	0.0752313	0.649881	0.716169	3.09394	3.23386
LOC118146100	0.26102	0.262264	0	1.69662	0.0981098	0.17416	5.99295	0.333227	0.174428	0.656298	3.16309	1.90567	4.17284
LDB3	0.12822	0.016104	0.162119	1.25014	0.0376518	0.093573	0.0813234	0.0782345	0.102148	0.460456	0.079779	2.16148	-0.35266
MMRN2	1.56386	0.601781	0.224376	1.21656	18.4785	0.471775	21.8424	3.44824	0.796672	6.72228	12.6453	3.0753	3.98678
LOC100896050	0	0	0.050579	0.0426594	0	0.131371	0.0666011	0.0394285	0.0168597	0.0580101	0.0530148	1.72426	1.59665
LOC118146270	0.048385	0.0243078	0.046611	0.471753	0.0681995	0.201775	0.920642	0.363353	0.0397679	0.247242	0.641998	2.60624	3.97931
LOC100395728	0	0	0.124612	0.210201	0.729312	0	0.328172	0.291422	0.0415374	0.313171	0.309797	2.88475	2.86917
LOC100397554	0	0	0	0.122059	0	0	0.190563	0.564075	0	0.0406864	0.377319	5.38151	8.56346
NRG3	0	0.0234202	0	0.0757543	0	0	2.30626	0.0350085	0.00780673	0.0252514	1.17063	1.57572	7.0557
LOC103796671	0.0513782	0.0258116	0	0.166979	0.048279	0.321385	0.130346	0.0385831	0.0257299	0.178881	0.0844646	2.75052	1.67687
DYDC2	0	0	0	0.0917803	0	0	2.18517	0	0	0.0305934	1.09259	4.98155	10.0949
LOC103796675	7.42502	7.16786	1.54276	37.2615	6.90873	0.546419	8.49522	6.83323	5.37855	14.9056	7.66422	1.47039	0.510843
SFTPA2	0.128615	0.193843	0	0.574748	0.36257	0	0.0815739	0.434633	0.107486	0.312439	0.258103	1.53068	1.25602
ZCCHC24	16.2856	11.0575	12.6107	45.2244	42.1151	2.39334	17.6186	27.0812	13.3179	29.911	22.3499	1.16725	0.746859
LOC118146291	0.0459585	0	0.088547	0.112024	0.172745	0.0383311	0.0582982	0.138053	0.0448352	0.1077	0.0981754	1.24582	1.11353
KCNMA1	1.21019	1.08892	0.408907	5.44471	1.60819	0.414283	1.45493	1.57007	0.902672	2.48906	1.5125	1.46231	0.744015
LOC103796689	0.0644777	0.0971778	0.0621137	0.576269	0.0908825	0.295773	0.0817898	0.266312	0.0745897	0.320975	0.174051	2.09068	1.21151
LOC103796691	0	0.141355	0	0	0	0.29334	0.178458	0	0.0471184	0.0977801	0.0892288	1.03763	0.906999
LOC118146296	0.117312	0.117872	0	0.095316	0.330707	0.782743	0.14881	0.440486	0.0783946	0.402922	0.294648	2.34696	1.89677
LOC118146298	0	0.0525091	0	0.233536	0.098215	0.0871735	0	0	0.017503	0.139642	0	2.92619	-4.20969
PLA2G12B	0.147127	0.0369572	0.496066	0.86667	1.3134	0.490839	1.67967	1.87828	0.226717	0.890302	1.77898	1.96867	2.96655
LOC118146302	0.0238141	0	0.068823	0.193489	0.100699	0.0595856	0.120832	0.0715341	0.030879	0.117925	0.0961832	1.89937	1.6081
TBATA	0	0	0	0.177701	0.102758	0	0	0	0	0.0934866	0	6.56204	0
ADAMTS14	1.28081	1.15425	0.712327	6.35123	2.7173	0.396462	2.16069	1.36839	1.04913	3.155	1.76454	1.58753	0.749545
PRF1	0.111241	0.0558859	0	0.180767	0.261328	0.0927794	0.211664	0	0.055709	0.178291	0.105832	1.66065	0.913691
PALD1	2.23589	1.37601	1.19811	4.53028	9.27072	0.466203	10.2635	6.99961	1.60334	4.75573	8.63158	1.568	2.42782
H2AFY2	14.7979	8.37612	9.03054	47.6034	14.7232	3.21115	58.4366	23.0802	10.7348	21.8459	40.7584	1.02499	1.9247
LOC118146309	0	0	0	2.06274	1.37354	0	0.683117	0.346639	0	1.14543	0.514878	10.1629	9.01089
HKDC1	0.188413	0.340761	0.254107	1.0716	0.354096	0.157144	1.81641	2.09407	0.261094	0.527613	1.95524	1.01213	2.89993
SRGN	1.48339	1.60512	0	8.15863	15.5475	0.761356	5.93451	5.99831	1.0295	8.15582	5.96641	2.98466	2.53376
LOC118146315	0.100669	0	0.0969779	0.24538	0	0.251885	0.127698	0.151197	0.0658822	0.165755	0.139447	1.31803	1.07034
CTNNA3	0.0715963	0.258976	0.0413828	1.20998	0	0	0.127147	0	0.123985	0.403325	0.0635737	1.69376	-0.952735
LRRTM3	0.123028	0.247229	0.131686	0.894088	0.359666	0.00570056	0.780303	0.225841	0.167315	0.419818	0.503072	1.32204	1.58247
ZNF365	0	0	0	0.224559	0	0	1.24897	0.051888	0	0.0748531	0.650429	6.24514	9.34746
LOC118146331	0	0	0	0.348427	0.0575665	0	0.0777105	0	0	0.135331	0.0388553	7.09097	5.3167
RHOBTB1	26.9796	26.7425	18.2873	80.7851	59.2691	5.20529	28.8632	52.297	24.0031	48.4198	40.5801	1.01235	0.757527
SLC16A9	1.60689	1.30298	0.570308	8.81852	1.36427	1.05806	5.66801	2.51929	1.16006	3.74695	4.09365	1.69066	1.8183
FAM13C	0.516124	0.0723607	0.057814	1.53111	0.530106	0.0500543	0.502445	0.297453	0.215433	0.703758	0.399949	1.70321	0.889499
BICC1	0.645062	0.796284	0.0887731	3.5415	0.432965	0.230574	1.3209	0.83043	0.510039	1.40168	1.07567	1.45668	1.07506
LOC100413958	0	0.0256493	0	0.0829645	0.0479755	0	0.0647633	0.0383406	0.00854977	0.0436467	0.0515519	2.22501	2.46021
LOC100402042	0	0.187691	0.179951	0.227662	0.526596	0.467395	0.236955	0.21042	0.122547	0.407218	0.223687	1.72427	0.862856
PRKG1	0.399524	0.379433	0.374331	1.93878	0.797133	0.168891	0.791433	0.924743	0.384429	0.968269	0.858088	1.33043	1.15634
A1CF	0	0	0.0450983	0.152147	0.0586543	0	0.257332	0.246093	0.0150328	0.0702672	0.251712	2.15222	3.9784
KLLN	0.194808	0.130491	0.187666	0.316563	0.305095	0.541591	0.247113	0.0975291	0.170988	0.38775	0.172321	1.17653	0.0111372
ANKRD22	0	0.0373425	0	0.0905902	0	0.0619945	0	0.0279097	0.0124475	0.0508616	0.0139549	1.94733	0.153278
ACTA2	610.963	555.722	204.949	2181.85	891.955	122.362	683.39	907.012	457.211	1065.39	795.201	1.22045	0.798457
FAS	3.74797	4.14243	1.08317	12.1156	13.5341	1.33969	7.50499	17.0685	2.99119	8.99649	12.2867	1.58832	2.03794
IFIT1B	0.0717228	0.0720648	0	0.116549	0.134793	0.0598195	0	0.107722	0.0479292	0.103721	0.0538611	1.09778	0.16509
SLC16A12	0.102217	0.171175	0.0656465	1.09351	0.160086	0	0.129662	0.127936	0.113013	0.417866	0.128799	1.87729	0.187084
HECTD2	2.13521	3.26716	1.39817	13.0057	5.37665	1.15231	7.75375	5.81648	2.26685	6.51156	6.78512	1.5219	1.58126
LOC118146350	0.044301	0.0445122	0	0.215967	0.0208143	0.0369487	0	0	0.0296044	0.0912433	0	1.59171	-4.93567
HHEX	1.79151	0.654565	0.23534	3.01045	8.03462	0.88293	6.81757	2.41553	0.893805	3.976	4.61655	2.15203	2.36748
RBP4	5.99396	5.88567	8.39884	59.1605	14.721	1.59065	53.8281	67.1095	6.75949	25.1574	60.4688	1.89584	3.16101
CYP2C18	0.0449204	0.0902692	0.0865469	0.182489	0.0422107	0.318455	1.13963	0.269869	0.0739122	0.181052	0.704748	1.28108	3.23588
SORBS1	4.07447	2.44737	1.88576	14.4025	15.5125	1.24975	13.3053	10.8457	2.80254	10.3883	12.0755	1.88977	2.10688
DNTT	0	0.144626	0.207994	2.74835	0.169072	0	2.00846	0.486421	0.11754	0.972473	1.24744	3.03777	3.39668
HOGA1	0.287512	0.144441	0.387759	1.54178	1.51294	0.239796	1.53177	1.01478	0.273237	1.09817	1.27328	2.00292	2.21618
SFRP5	1.147	2.66509	0.96683	9.90183	0.269453	0.11958	54.1066	1.29203	1.59297	3.43029	27.6993	1.10612	4.1192
LOC118146363	0.92195	1.34741	0.484444	2.17915	1.4964	2.09711	0.956856	2.07705	0.917936	1.92422	1.51695	1.06699	0.724092
LOC118146365	0.209114	0	0.201448	0.169905	0	1.22087	0	0.392593	0.136854	0.46359	0.196297	1.75282	0.517224
LOC118146366	0.244161	0.16355	0.392015	0.727395	0.30591	0.950318	0.206478	0.122237	0.266575	0.661208	0.164358	1.30734	-0.694355
CPN1	0.080535	0.080919	0.0775823	0.0654346	1.58922	0.167923	0.510792	1.20958	0.0796788	0.607525	0.860184	2.91506	3.41606
LOC118146368	0.398069	0.479961	0	0.84092	0.374057	0.66401	0.605939	0.418509	0.292677	0.626329	0.512224	1.09499	0.805361
LOC103796790	0.376729	0.378526	0.414762	1.2681	0.455149	1.12217	1.36537	0.484988	0.390006	0.94847	0.92518	1.27993	1.2441
LOC108594190	0.0798749	0.0401279	0.500151	0.324491	0.262698	0.932662	0.151981	0.0899746	0.206718	0.506617	0.120978	1.28911	-0.768005
FGF8	0	0.0879976	0	0.142317	0.082297	0.365225	3.77723	0.0657693	0.0293325	0.196613	1.9215	2.70374	5.98597
PSD	2.00445	2.32386	0.462111	5.33128	6.05309	0.442953	6.17189	1.62106	1.59681	3.94244	3.89647	1.30336	1.28644
SORCS3	0	0	0	0.119573	0	0.0188835	0.674924	0.0510079	0	0.0461522	0.362966	5.55925	8.50766
RBM20	0.365062	0.522695	0.211007	1.0159	1.12346	0.365371	0.532542	0.568858	0.366255	0.83491	0.5507	1.18657	0.587104
ACSL5	0.776989	0.780694	0.654939	1.65717	3.39962	1.17457	3.08002	2.86275	0.73754	2.07712	2.97138	1.49253	2.00887
HABP2	0.0442272	0	0.617783	0.79056	0.789628	0.0368872	10.7155	8.85127	0.22067	0.539025	9.78338	1.28461	5.464
NRAP	0	0.026189	0.0251091	0.0847102	0.19594	0.0108695	0.165315	0.0195736	0.0170994	0.0971731	0.0924444	2.43939	2.36817
LOC103796819	0	0	0	0.509716	0.393001	0	0.13263	0.235556	0	0.300905	0.184093	8.23795	7.53211
PLEKHS1	0.154889	0.277907	0.127894	0.638225	0.686145	0.0922738	0.14034	0.348948	0.186897	0.472215	0.244644	1.33255	0.386629
ADRB1	0.342894	0.31992	0.330323	2.50741	0.644421	0.163421	0.124274	0.809289	0.331046	1.10508	0.466782	1.73601	0.494453
TDRD1	0.0176407	0.212698	0.0339879	0.200663	0.348109	0.48553	13.169	0.264951	0.0881089	0.344767	6.71696	1.95616	6.23631
HSPA12A	3.63477	2.61012	1.74086	10.1528	9.11768	4.51305	4.97537	7.20947	2.66191	7.92785	6.09242	1.57411	1.19425
LOC118146399	0.088696	0	0.341776	1.44131	0.166691	0.295903	0.450042	0.732682	0.143491	0.634634	0.591362	2.13722	2.0355
PLPP4	0.0208488	0.157112	0.100422	0.0677585	0.117547	2.44311	0.0264466	0.0156567	0.0927942	0.876139	0.0210517	3.22524	-2.08861
LOC118146410	0.0820264	0	0	0.333232	0.385392	0.273653	0.2081	0	0.0273421	0.330759	0.10405	3.54911	1.89006
LOC118146411	0	0	0	0.138671	0.0356393	0	0.0721656	0.0284818	0	0.0581033	0.0503237	5.88517	5.68155
CUZD1	0	0	0	0.310525	0.0552509	0	0.186462	0	0	0.121925	0.0932308	6.94164	6.55813
ACADSB	4.15072	4.95061	3.45198	25.1842	8.74069	2.22904	43.0305	8.58867	4.18443	12.0513	25.8096	1.52586	2.62451
CHST15	0.983739	0.816135	0.469489	3.31447	1.20426	0.0451638	12.4901	1.43006	0.756454	1.5213	6.9601	1.00702	3.20008
LOC108587846	0	0	0.122126	0.206008	0.178691	2.16756	0.804065	0.095203	0.0407088	0.850754	0.449634	4.35201	3.43353
LOC118146426	0.0221203	0	0	0.0539182	0	0.0737967	0.112238	0	0.00737344	0.0425716	0.0561191	2.3795	2.77008
ADAM12	132.675	67.428	91.4685	276.894	327.491	15.4128	132.661	245.58	97.1906	206.599	189.12	1.08794	0.960408
LOC103787367	0.407635	0.142215	0.163621	0.607205	0.813972	0.0472198	0.868987	0.824819	0.237823	0.489465	0.846903	1.03821	1.82796
LOC118146428	0.109029	0	0.105031	0.383871	0	0.0606227	0.368806	0.218337	0.0713533	0.148165	0.293572	1.04377	2.02549
C12H10orf90	0.109001	0.438085	0.157508	0.786002	0.793804	0.181823	6.79241	0.532065	0.234865	0.58721	3.66224	1.31837	3.95709
LOC118146430	0	0	0	0.0757422	0.131397	0.0388751	0.118251	0	0	0.0820048	0.0591254	6.37512	5.9099
LOC103787380	0.457499	0.459681	0.110181	0.278788	1.71961	0.763144	0.290168	0.601239	0.342454	0.920513	0.445703	1.42389	0.379201
TCERG1L	0	0	0	0.22075	0.0510609	0.0453205	2.44696	0.163225	0	0.105711	1.30509	6.73756	10.351
CALY	0	0.222023	0	0.0448843	0.10382	0.483779	0.140149	0.0829698	0.0740076	0.210828	0.111559	1.49778	0.585579
FUOM	26.095	28.0922	27.3118	51.6503	61.21	50.1558	28.3726	54.0005	27.1663	54.3387	41.1865	1.00013	0.600335
LOC100396819	0.0395591	0.0397478	0.533523	0.0321417	0.836389	0.577392	1.27961	0.75754	0.204276	0.481974	1.01857	1.23438	2.31232
LOC108587980	0.898592	1.1286	0.288549	1.94695	3.09609	0.74946	1.75729	1.37774	0.771913	1.93083	1.56751	1.32159	1.02102
CSMD1	0.255461	0.527618	0.783858	2.35621	0.844625	0.0789127	0.666106	1.58092	0.522312	1.09325	1.12351	1.0642	1.10355
LOC118146717	0	0	0	0.0179782	0	0	0.112272	0.0664663	0	0.00599272	0.0893692	2.80585	6.49776
DEFB135	0.312331	0	0	1.77638	0	1.82347	0	0	0.10411	1.19995	0	3.5142	-6.71576
LOC118146726	0	0.281957	0.09011	0.582672	0.835022	0.0390077	0.593272	0.280979	0.124022	0.485567	0.437125	1.96045	1.80916
XKR6	0.0174214	0.0233392	0.0167826	0.176935	0.0381978	0.0145301	0.570889	0.0566921	0.0191811	0.0765544	0.313791	1.94221	3.96332
LOC118146729	0.204506	0.0513704	0.0492521	0.955427	0.0480426	0	3.08056	0.153577	0.10171	0.33449	1.61707	1.7077	3.97763
SOX7	0.964893	0.948866	0.850409	1.20098	5.32439	0.633532	1.51042	1.49545	0.921389	2.3863	1.50294	1.37193	0.705295
LOC118146642	0	0.199549	0	0	0	0.496925	1.25963	0	0.0665163	0.165642	0.629814	1.30344	3.22391
LOC118146737	0	0.683107	0.327469	1.93336	0.319427	0	7.97726	0.638192	0.336859	0.75093	4.30773	1.15418	3.67277
FBXO16	0.751373	0.522662	0.167037	7.23196	0.543115	0.0964114	1.90623	0.73787	0.480357	2.62383	1.32205	2.44704	1.45869
NUGGC	0.21056	0.0634693	0	0.205296	0.296789	0.140492	1.01496	0.20556	0.0913432	0.214192	0.610261	1.22055	2.72671
SCARA5	0.625084	1.58669	0.85571	4.45063	3.23058	0.164635	0.563388	1.01295	1.02249	2.61528	0.788168	1.35401	-0.375099
CHRNA2	0	0.0154565	0	0.0249976	0.057821	0	0.253676	0.0231044	0.00515218	0.0276062	0.13839	2.21716	4.50189
LOC118146744	0	0.0735443	0	0.0594711	0.13756	0	0.23212	0	0.0245148	0.0656771	0.11606	1.38586	2.19784
LOC100409546	0.236906	0	0	0	0	0.592766	0	0	0.0789687	0.197589	0	1.31228	-6.32136
ADAM7	0	0	0	0.203537	0	0	0	0.164606	0	0.0678456	0.0823032	6.10529	6.3803
ADAM28	0.136226	0.0171095	0.032808	0.249039	0.256018	0.0284045	0.302405	0.498718	0.062048	0.17782	0.400561	1.50399	2.6711
STC1	31.2871	29.9275	27.3567	51.5672	290.229	5.00966	63.5097	130.267	29.5237	115.602	96.8883	1.96918	1.71441
NKX3-1	0.044948	0.0451624	0	0.255642	0.0844734	0	0.171049	0.0675086	0.0300368	0.113372	0.119279	1.88168	1.95433
LOXL2	86.2412	46.0425	32.1797	194.706	147.15	11.9546	88.2948	110.744	54.8211	117.937	99.5193	1.1052	0.860234
LOC118146751	0	0.104756	0.200873	0.423551	0.391879	0.0869559	0.264504	1.33101	0.101876	0.300795	0.797756	1.55266	2.95684
TNFRSF10D	0.711872	0.715266	0.24764	4.46649	1.67233	0.824623	3.13544	0.683086	0.558259	2.32115	1.90926	2.05387	1.77218
EGR3	0.246858	0.186027	0.564793	1.16583	0.608915	0.308834	1.36998	0.567731	0.332559	0.694525	0.968857	1.06016	1.53983
PHYHIP	0	0.129513	0.0413909	0.20946	0.0807488	0.0716709	1.03555	0.0806651	0.0569681	0.120627	0.558106	1.06913	3.26979
GFRA2	0.439968	0.0340051	0.277124	1.08617	0.349824	0.112908	4.42185	1.29618	0.250366	0.516301	2.85902	1.04121	3.50816
LOC108588004	0.0974473	0.587472	0.281624	0.712582	0.549415	1.3004	0.494446	0.146359	0.322181	0.854131	0.320402	1.4038	-0.00796143
LPL	4.20219	1.34675	3.41997	37.8072	3.81254	0.453205	4.59523	4.5159	2.98963	14.0243	4.55556	2.22951	0.607495
LOC103787474	0	0	0	0.0521351	0.120592	0	0.16279	0	0	0.0575755	0.0813948	5.87223	6.36448
FGL1	1.74013	1.65641	0.44114	4.50201	4.56125	0.763861	1.74264	5.50221	1.27923	3.27571	3.62243	1.35585	1.50096
LOC118146769	0	0	0	0.694525	0.401619	0.356468	0	0.320962	0	0.484204	0.160481	8.92245	7.33522
MSR1	0.172643	0.28911	0.0277189	0.748118	6.15118	0.479969	6.40566	1.69623	0.163157	2.45975	4.05095	3.90595	4.62546
LOC118146772	0	0	0	0	0	0.0649852	0.395346	0	0	0.0216617	0.197673	4.50219	7.63425
SGCZ	0.688403	1.65236	0.110527	3.51133	5.89378	0.191385	1.1158	1.06265	0.817097	3.19883	1.08923	1.96765	0.414284
C13H8orf48	0.670949	1.05938	0.369343	2.02482	1.57619	1.19914	0.911889	0.791776	0.699889	1.60005	0.851833	1.19176	0.283076
LOC118146777	0	0	0	0.124752	0.144279	0.0640295	0.194766	0.288259	0	0.11102	0.241513	6.80761	7.92192
LOC103787491	0.120676	0.0220456	0.0422731	0.320887	0.041235	0.0548989	0.125244	0.0329538	0.0616648	0.139007	0.0790991	1.15977	0.354131
NRG1	0.14973	0.0115726	0.0665725	1.08086	0.205636	0.0576372	0.233762	0.263805	0.0759583	0.448045	0.248784	2.54471	1.69853
DUSP26	0	0.161482	0	1.43639	0.453063	0.134043	3.87348	0.241383	0.0538274	0.6745	2.05743	3.62299	5.2305
LOC118146787	0.0761836	0	0	0.185697	0.0954508	0.04236	3.47899	0.209774	0.0253945	0.107836	1.84438	2.04384	6.12754
LOC118146788	0.0698047	0.0701375	0	0.45373	0	0	0	0	0.0466474	0.151243	0	1.67591	-5.57433
ADRB3	0.951155	0.308287	0.266017	1.84478	0.922611	0.742119	1.94603	0.368662	0.508486	1.16984	1.15734	1.20042	1.18495
LOC118147015	0	0	0	1.68062	0.647895	1.15012	4.37305	0.517778	0	1.15954	2.44541	10.1806	11.2565
LOC118146791	0	0.103574	0	0.335018	0.145297	0	0.523039	0.309645	0.0345247	0.160105	0.416342	2.18111	3.55434
PLEKHA2	13.6902	8.90901	8.19998	51.7166	15.8083	2.2087	30.7579	24.477	10.2664	23.2445	27.6174	1.17888	1.42756
LOC100398050	0	0	0	0	0.0259452	0	0.560385	0	0	0.00864839	0.280192	3.27029	8.13541
ZMAT4	0.146758	0.619323	0.113102	1.07317	0.579203	0.146882	2.08501	0.352672	0.293061	0.59975	1.21884	1.03065	2.05251
LOC100412189	0.0749979	0	0	0.121871	0.211422	0	0.0951346	0.112641	0.0249993	0.111098	0.103888	2.10821	2.0123
LOC118146803	0	0	0	0.721655	0	0	0.482858	0.285857	0	0.240552	0.384357	7.91619	8.59005
LOC118146807	0.0433999	0	0	0.211574	0.489384	0	0.110105	0	0.0144666	0.233653	0.0550527	3.9233	1.85762
LOC118146673	0	0	0	0.0132224	0	0	0.928945	0.024442	0	0.00440747	0.476693	2.43495	8.89994
MC5R	0.0536407	0	0	0.217915	0	0	0.0680431	0	0.0178802	0.0726384	0.0340215	1.96358	0.891365
LDLRAD4	2.89088	2.49594	1.09201	9.73466	8.29219	0.456888	3.46755	6.411	2.15961	6.16125	4.93927	1.51202	1.19315
LOC103787544	0.176464	0.797875	0.0566647	1.60104	0.552731	0.0981185	0.895376	0.706762	0.343668	0.75063	0.801069	1.12482	1.21852
PIEZO2	2.7582	1.20993	0.97858	6.86521	3.13547	0.493753	1.96272	3.0918	1.6489	3.49814	2.52726	1.08462	0.615764
TXNDC2	0	0.0815028	0	0.263627	0	0	0	0	0.0271676	0.0878755	0	1.65775	-4.81596
ARHGAP28	14.4708	12.9846	11.9692	59.356	37.5461	8.37328	29.5447	24.7832	13.1415	35.0918	27.1639	1.41693	1.0475
L3MBTL4	1.13447	1.36465	1.09288	4.24527	2.6726	0.293186	7.70208	1.70389	1.19733	2.40369	4.70298	1.00482	1.97286
TMEM200C	0.140064	0.0562928	0.0539716	0.375547	0.3422	0.0350457	0.541896	0.357622	0.0834429	0.250931	0.449759	1.57698	2.41631
LOC118146844	0	0.0741383	0.0710812	0.359708	0	0.246163	0	0.0554109	0.0484065	0.201957	0.0277055	2.0384	-0.783376
DLGAP1	0.16051	0.34943	0.0859028	1.86202	0.645207	0.126434	0.870982	0.78349	0.198614	0.877888	0.827236	2.13847	2.05283
EMILIN2	39.4889	22.6006	29.567	149.285	62.118	6.06072	71.2864	40.5867	30.5522	72.4879	55.9365	1.24644	0.872495
LOC118147095	3.27248	1.64405	1.05083	2.21574	6.66268	3.63917	4.84299	1.63834	1.98912	4.17253	3.24067	1.06841	0.703879
LOC103787583	0.028126	0	0	0.0228524	0.0264294	0.117291	0	0.0316824	0.00937534	0.0555242	0.0158412	2.44571	0.698836
LOC100392485	0	0	0.186259	0	1.09011	0	0	0.290394	0.0620864	0.36337	0.145197	2.53	1.21251
CLUL1	0	0	0.0387058	0.718197	0.226532	0	0	0.0301729	0.0129019	0.31491	0.0150865	4.50615	0.210559
COLEC12	152.647	83.9294	81.7811	378.841	262.979	28.8998	182.025	228.279	106.119	223.574	205.152	1.07506	0.951002
LOC100395380	0.104632	0	0	0.425067	0.196641	0.305435	0.132725	0.353587	0.0348774	0.309048	0.243156	3.11134	2.76666
LOC103787589	0.165389	0.232649	0.270853	2.05599	0.481779	0.137941	0.0839182	0.211142	0.222964	0.891904	0.14753	1.99524	-0.59251
ANKRD29	0.0430421	0	0	0.104915	0	0.0358988	0.409491	0.032323	0.0143474	0.0469379	0.220907	1.64318	3.85389
TTC39C	0.817013	0.805983	0.200342	1.93112	1.98214	0.44602	3.14682	1.37211	0.607779	1.45309	2.25947	1.25613	1.89263
OSBPL1A	12.8638	9.30094	10.0419	29.6103	9.75144	25.3424	9.18054	11.2118	10.7356	21.568	10.1962	1.00643	-0.0743594
LOC108588077	0	0	0	0.0791231	0.0915082	0	0.555882	0	0	0.0568771	0.277941	5.85492	8.12381
ZNF521	1.15986	0.320482	0.5028	3.10986	4.29145	0.29021	1.2138	2.50415	0.661046	2.56384	1.85898	1.95387	1.49028
LOC103787601	0	0.0663361	0.0424004	0.178807	0.0413592	0.220257	0	0	0.0362455	0.146808	0	1.98858	-5.21899
AQP4	0	0	0	0.0109158	0.252488	0	0.0681681	0.121069	0	0.0878014	0.0946185	6.47251	6.57922
CDH2	3.14109	3.25297	1.72531	17.4732	3.23642	1.64311	9.26213	10.8321	2.70646	7.4509	10.0471	1.46067	1.89191
LOC118146862	0	0	0.24489	1.34255	0.238876	0.212021	0	0	0.0816301	0.597815	0	2.85737	-6.36859
TTR	9.66162	0.313151	185.848	408.963	488.06	28.2036	540.834	1097.34	65.2741	308.409	819.086	2.24024	3.64941
LOC118146863	0.074142	0.0372478	0.214271	0.180721	0.104504	0.44832	0.188098	0.111356	0.108554	0.244515	0.149727	1.16417	0.460298
KLHL14	0.032642	0.0327977	0.283007	0.185651	0.030673	0.843966	0.662501	1.2379	0.116149	0.35343	0.950202	1.59716	3.02141
LOC103787615	0	0	0	0.0370442	0	0	0.10121	0.213991	0	0.0123481	0.157601	3.73856	7.30926
CCDC178	0.160804	0.630127	0.154909	2.84824	0.377761	0.0536467	0.122388	0.217364	0.31528	1.09322	0.169876	1.79062	-0.888252
ASXL3	0.219121	0.0792596	0.0928782	1.15723	0.0617709	0.036551	0.617057	0.184298	0.130419	0.418517	0.400677	1.67455	1.61186
DTNA	0.104527	0.133033	0.053704	0.866269	0.471466	0.0348719	0.212148	0.832059	0.097088	0.457536	0.522104	2.22489	2.41495
MAPRE2	15.2404	11.3467	10.8905	27.8042	38.8518	20.3561	29.1149	29.1127	12.4925	29.004	29.1138	1.21512	1.22057
LOC118146872	0.0285156	0	0	0.185351	0.053591	0	0	0.0428283	0.0095052	0.0796474	0.0214142	2.94052	1.09331
ZNF396	0.160922	0.107793	0.025837	0.501205	0.050405	0.246061	0.204129	0.261834	0.0981841	0.26589	0.232982	1.42807	1.23822
MOCOS	3.26627	8.03942	1.83723	29.406	5.64411	1.93802	5.17211	5.82757	4.38097	12.3294	5.49984	1.49256	0.328072
LOC118146878	0	0	0	0.185541	0	0	0	0.0163322	0	0.0618469	0.00816612	5.97377	3.19631
RIT2	0.300763	0.120879	0.115895	0.684236	0.960911	0.100339	0.152607	0.767931	0.179179	0.581829	0.460269	1.69364	1.35618
SYT4	0.989074	0	0.034029	1.37764	1.9916	0	0.313659	0.318325	0.341034	1.12308	0.315992	1.71653	-0.109695
SETBP1	2.53311	1.52262	2.6988	6.2744	6.63123	1.05402	4.25595	4.97194	2.25151	4.65322	4.61394	1.047	1.03478
LOC103787647	1.18191	1.86614	0.836506	0.627135	1.76792	5.6832	0.0305969	0.778889	1.29485	2.69275	0.404743	1.05571	-1.67526
SLC14A2	0.283985	0.101907	0	0	0.0762441	0.778235	0.0514619	0.15233	0.12863	0.284826	0.101896	1.14073	-0.333219
LOC103791159	0	0	0	0.0620825	0	0	0.533087	0	0	0.0206942	0.266544	4.43923	8.06363
SLC14A1	0	0	0	0.0244823	0	0	0.114668	0.0452562	0	0.00816077	0.0799619	3.19547	6.33917
SIGLEC15	0	0	0	0.0867522	0.250829	0	0	0.240546	0	0.112527	0.120273	6.82689	6.92211
LOC118146885	0	0	0	0	0	0.564408	1.14455	0.225862	0	0.188136	0.685207	7.56328	9.4225
ST8SIA5	0.0323387	0.0162465	0.0311531	0.0788255	0.030388	0.0809152	1.21014	0	0.0265794	0.0633762	0.605068	1.22294	4.45782
KATNAL2	0.045707	0.229625	0.0880624	0.575622	0.257699	0.0190607	3.27582	0.291756	0.121131	0.284127	1.78379	1.22317	3.86925
LOC118146890	0.178257	0.358215	0.601026	1.44834	1.08878	0.594694	0.791416	0.87012	0.379166	1.04394	0.830768	1.45871	1.12955
MYO5B	2.94088	4.49007	5.21238	12.3207	4.46907	9.80644	3.7305	6.10355	4.21445	8.86539	4.91702	1.07266	0.222394
LOC118146897	0.0678918	0.204647	0.0654026	0.082743	0.0637964	0.679492	0	0.101968	0.112647	0.275344	0.0509842	1.2819	-1.12841
MAPK4	0.0748827	0.1254	0.108206	1.64274	0.117276	0.385139	2.50136	0.243681	0.102829	0.715051	1.37252	2.78585	3.72559
LOC118146899	0	0	0.0455702	0.134522	0.0222255	0	0	0.0710479	0.0151901	0.0522492	0.035524	1.71765	1.17373
MRO	0.0441005	0.0221554	0.0690358	0.344879	0.0207201	0.0643676	0.181809	0.132471	0.0450972	0.143322	0.15714	1.64654	1.77845
DCC	0.0929659	0.0143706	0.0137781	0.424156	0.201596	0.0178932	0.471708	0.150369	0.0403715	0.214548	0.311038	2.3813	2.91501
RAB27B	7.35488	4.87953	3.19592	14.3447	20.0029	1.12473	3.24281	21.7388	5.14344	11.8241	12.4908	1.20077	1.2799
ST8SIA3	0	0	0	0.00975632	0.124118	0	0.0152319	0	0	0.0446248	0.00761593	5.51175	3.10701
LOC100894899	0	0	0.084184	0.662691	0.328466	0	2.54958	0.918752	0.0280613	0.330386	1.73417	3.51134	5.89983
ALPK2	2.76763	1.4917	1.7127	7.15561	3.96991	1.32231	4.73134	5.54007	1.99067	4.14928	5.1357	1.05923	1.36686
RAX	0	0	0	0	0	0.0532019	0.101144	0	0	0.017734	0.0505721	4.22758	5.68852
MC4R	0.429283	0.0718884	0.0689241	1.22077	1.41186	0.179019	4.62863	0.483564	0.190032	0.937217	2.5561	2.29611	3.74262
LOC100398111	6.7392	4.31965	3.02219	12.6977	8.62555	9.73941	8.40126	9.77276	4.69368	10.3542	9.08701	1.14126	0.952937
CDH20	0.681525	0.456517	0.0625275	2.32043	1.76876	0.0270675	1.27619	0.5118	0.40019	1.37209	0.893993	1.77507	1.15759
LOC103787698	0.367264	0.73803	0	3.28241	2.76088	0.612624	1.86349	1.37901	0.368431	2.21864	1.62125	2.58695	2.13462
LOC118146917	0.0720409	0.0542883	0	0.102433	0.101543	0.180255	0.0913836	0.02705	0.0421097	0.128077	0.0592168	1.58214	0.482153
SERPINB5	0.105691	0.0530976	0	0.536712	0.148974	0.0881505	1.34069	0.515906	0.0529296	0.257946	0.928298	2.2635	4.10699
SERPINB2	0.201708	0.270226	0.129542	0.273146	0.821342	0.112155	0.938174	0.151475	0.200492	0.402214	0.544825	1.00082	1.43772
LOC103787232	0	0	0.0690932	0.0291373	0.134793	0.0598195	0.909801	0.107722	0.0230311	0.0745832	0.508761	1.65317	4.40685
CDH7	0	0.053857	0	0.101619	0.805889	0.00745093	0.611939	0.134176	0.0179523	0.304986	0.373057	4.01302	4.30281
CBLN2	0.0567875	0	0	0.184559	0	0	0	0	0.0189292	0.0615197	0	1.64943	-4.31681
LOC108587908	0.162322	0	0.195463	0.494574	0.228796	0.203074	0.102952	0.0609489	0.119262	0.308815	0.0819507	1.36523	-0.535853
C13H18orf63	0.245212	0.899293	0.153544	1.70346	2.61527	0.398807	0.373261	0.441949	0.432683	1.57251	0.407605	1.85928	-0.0859346
CNDP1	0.0748699	0.150454	0.0841457	0.253465	0.58628	0.114481	0.743949	0.440425	0.103156	0.318076	0.592187	1.61515	2.50973
LOC108587909	0.0599225	0.0200694	0.0769674	0.032458	0.356617	0.249888	0.101349	0.164999	0.0523198	0.212988	0.133174	2.00479	1.33136
LOC108587910	0	0.110593	0	0.983736	0.310287	0	0.418865	0.0826574	0.0368645	0.431341	0.250761	3.51325	2.73314
LOC103787734	0.217193	0	0	0.352938	0.408183	0	0	0.163104	0.0723977	0.253707	0.081552	1.79503	0.169568
LOC108587912	2.26622	3.27322	0	7.25011	2.48443	1.65385	0.838451	1.98549	1.84648	3.79613	1.41197	1.03935	-0.386829
GALR1	0	0	0	0.129372	0	0	0.370296	0	0	0.0431241	0.185148	5.46349	7.54031
LOC103787752	0	0	0	0.547298	0	0	0	0	0	0.182433	0	7.51911	0
LOC118146944	0	0	0.0647709	0.0218517	0.0505442	0.0897238	0.0682309	0	0.0215903	0.0540399	0.0341154	1.28477	0.636403
ZNF514	0.581274	0.272555	0.746616	2.45588	0.746488	0.0323203	4.39948	0.829379	0.533482	1.07823	2.61443	1.01379	2.29084
LYG2	0.0705799	0	0	0.114692	0.132645	0.264899	1.61155	0.0530029	0.0235266	0.170745	0.832275	2.80785	5.08637
CHST10	3.17093	4.38082	2.33343	19.3765	8.02851	0.955022	18.268	4.99401	3.29506	9.45334	11.631	1.52023	1.81929
IL1R2	0	0.148893	0	1.80602	1.05828	0.0988744	0.639111	0.333847	0.049631	0.987724	0.486479	4.28748	3.26725
IL1R1	4.54359	5.78266	1.84199	28.1104	15.5481	2.57372	3.57819	7.74823	4.05608	15.4108	5.66321	1.92552	0.481434
IL1RL2	0	0.0625769	0	0.113855	0.0292616	0	1.46153	0	0.020859	0.0477056	0.730767	1.15586	5.06509
IL1RL1	0.0413496	0.0830937	0	0.335965	0.0388554	0.0689744	0.83923	0.186312	0.0414811	0.147932	0.512771	1.80976	3.59623
GPR45	0.130344	0.0374186	0.16144	0.650553	0.0524919	0.108712	0.18896	0.0699166	0.109734	0.270585	0.129438	1.29431	0.236269
LOC108588169	0.0555361	0.167403	0.107	0.631722	0.208744	0	0.140895	0.667289	0.10998	0.280155	0.404092	1.34107	1.86795
LOC100407603	0	0	0	0	0.0416982	0	0.450315	0.0333239	0	0.0138994	0.24182	3.89718	7.92374
ECRG4	0.375761	0.471941	0.723968	0	1.58892	1.72369	19.4235	0.705456	0.52389	1.10421	10.0645	1.07423	4.26126
LOC100410141	0	0	0	0	0	0.139116	0.141055	0.0417531	0	0.0463721	0.0914043	5.56597	6.52989
ST6GAL2	0.177428	0.356548	0.0854614	3.48386	0.750263	0.332959	3.376	0.194311	0.206479	1.52236	1.78515	2.87622	3.10582
SLC5A7	0	0	0	0	0.806707	0	0	0.0189617	0	0.268902	0.00948083	8.07629	3.38968
LOC100414085	0	0.104981	0	0	0.19636	0.261427	0	0	0.0349936	0.152596	0	2.09333	-5.16967
SULT1C2	1.79929	9.55589	1.52697	1.04423	1.20768	32.3718	0.760798	2.95977	4.29405	11.5412	1.86029	1.42617	-1.20638
IL1B	0.656948	0.577571	0.237323	1.70139	1.7748	0.34245	0.468752	1.57253	0.490614	1.27288	1.02064	1.37363	1.05529
IL1A	0.341407	0.49005	0.281906	2.37765	1.00827	0.244068	2.75311	1.77638	0.371121	1.21	2.26474	1.70235	2.60614
TTL	2.2621	1.57138	1.39897	6.81859	4.33003	0.710417	10.6631	4.38321	1.74415	3.95301	7.52315	1.17996	2.10818
LOC118147244	0.0473352	0	0	0.0192299	0.10008	0	0.0600445	0.0177735	0.0157784	0.0397698	0.038909	1.2809	1.25011
FBLN7	0.0586796	0.0589595	0	0.16687	0.05514	0.0489411	0.818784	0.176265	0.039213	0.090317	0.497525	1.18322	3.63193
IL36G	0.0510017	0	0	0.0828777	0	0.127612	0	0	0.0170006	0.0701633	0	1.98309	-4.16997
FABP1	0	0	6.31548	6.60895	15.0587	0.810048	86.3946	59.443	2.10516	7.49257	72.9188	1.83104	5.11362
SMYD1	0	0	0.0317358	3.0514	0.0309564	0	0.961145	0.544268	0.0105786	1.02745	0.752707	6.47287	6.02447
CD8B	0	0.185909	0	0.40089	0.347731	0	0.15647	0.138948	0.0619696	0.24954	0.147709	1.99232	1.23977
REEP1	0.460381	0.627782	0.190072	2.61841	0.818869	0.493683	1.45998	1.09892	0.426079	1.31032	1.27945	1.61845	1.58408
ATOH8	0.175739	0.117718	0.056432	0.82103	0.261469	0.0244289	0.529445	0.252949	0.11663	0.368976	0.391197	1.65318	1.73733
LOC100400940	0	0.48185	0.0923962	0.311716	1.08153	0	0	0.792296	0.191416	0.464414	0.396148	1.27429	1.04545
SH2D6	0.0798312	0.040106	0	0.616196	1.05022	0	0.303797	0	0.0399791	0.555472	0.151898	3.76335	1.89961
CTNNA2	0.0941823	0.0630876	0	0.880015	0.147502	0.0785517	0.676996	0.165031	0.0524233	0.368689	0.421014	2.79077	2.98175
LRRTM1	0	0	0	0	0.0343642	0	0.185557	0.0274629	0	0.0114547	0.10651	3.63862	6.74832
REG3G	0	0	0	0.844292	0.162741	0	0	0	0	0.335678	0	8.39522	0
LRRTM4	2.02716	0.996744	0.373947	15.98	1.60091	0.269797	12.5016	1.78144	1.13262	5.95024	7.14151	2.39226	2.6555
LOC118147262	0.031516	0	0	0.102427	0.118459	0.0262855	0	0.0710019	0.0105053	0.0823905	0.035501	2.85758	1.66563
TACR1	0	0	0	0	0.0803708	0	0.0723298	0	0	0.0267903	0.0361649	4.79651	5.21587
ACTG2	64.3956	50.3678	10.8701	232.337	65.0206	8.3294	67.4133	60.1684	41.8779	101.896	63.7908	1.28282	0.60715
LOC118147270	0	0	0.0746221	0	0	0.161516	0	0.116342	0.024874	0.0538386	0.0581712	1.08369	1.19339
LOC118147274	0	0.192236	0	0.077725	0.0898912	0.558498	0	0	0.0640785	0.242038	0	1.90093	-6.02411
LOC108588213	0.158194	0	0.101596	0	0.0495504	0.483779	0.468226	0.158397	0.0865965	0.177776	0.313311	1.02921	1.84325
LOC100394433	0	0	0	0	0	0.102275	0.155551	0.368352	0	0.0340918	0.261952	5.13306	8.03866
LOC100407930	0.329214	0.165392	1.42715	0.534972	0.773388	2.74577	0	0.247228	0.640584	1.35138	0.123614	1.07579	-2.36418
LOC100409670	0	0	0	0.228979	0	0.0783497	0.238326	0	0	0.102443	0.119163	6.69269	6.90885
PLEK	0.30908	0.334442	0.0458074	0.811333	0.513848	0.218125	0.753974	0.48207	0.229777	0.514435	0.618022	1.15929	1.42349
CNRIP1	0.789457	0.274577	0.117002	1.11017	1.45514	0.557139	2.42653	0.319229	0.393679	1.04082	1.37288	1.40035	1.7995
LOC118147301	0	0	0	0.395615	0.137262	0	0.0617646	0.109696	0	0.177626	0.0857302	7.4808	6.43846
LOC108588223	0.0546638	0	0.0526596	0.133243	0.102733	0.0911834	0.0693408	0.082101	0.0357745	0.109053	0.0757209	1.58142	1.06091
EHBP1	13.2109	10.0132	10.598	67.0208	23.2059	7.17921	27.0784	19.5133	11.274	32.4686	23.2958	1.52596	1.047
LOC118147311	0.482015	0.121078	0.0580428	0.979091	0.42463	0.0502523	0.99358	0.475093	0.220379	0.484658	0.734336	1.13342	1.73189
EFEMP1	19.4564	15.3467	9.37154	24.2663	49.9283	18.6822	20.3967	80.1514	14.7249	30.9589	50.274	1.07205	1.77149
CCDC88A	3.21677	1.4561	2.08352	10.7979	9.27968	0.503618	11.183	7.53971	2.25213	6.86041	9.36135	1.60657	2.05494
LOC103787941	1.66537	0.836654	0.956786	5.99117	1.80059	0.895306	2.18887	2.34304	1.15294	2.89569	2.26596	1.32784	0.974194
LOC118147322	0.140729	0.0628447	0.0301266	0.470075	0.293868	0.0260831	0.257855	0.152653	0.0779003	0.263342	0.205254	1.7443	1.38632
LOC108588234	0.181579	0.36489	0.349843	2.04701	1.40766	0.113583	1.55474	1.12496	0.29877	1.18942	1.33985	1.98954	2.16122
LOC118147173	0	0	0	0.0620825	0.1436	0	0	0.143451	0	0.0685609	0.0717257	6.12021	6.18439
C14H2orf73	0	0.0978142	0	0.118645	0.0914777	0	0.432208	0.0731062	0.0326047	0.0700409	0.252657	1.07999	2.91614
ACYP2	3.21396	7.36278	1.60999	15.0413	8.69786	6.00447	10.9261	6.95107	4.06224	9.91455	8.93858	1.28706	1.13758
NRXN1	0.269531	0.0498872	0.218652	0.881738	3.18924	0.106484	2.53275	2.96155	0.179357	1.39249	2.74715	2.94977	3.92954
LOC108588239	0	0.134495	0.128949	0.217516	0.754691	0.223282	0	0	0.0878144	0.398496	0	2.16932	-6.47272
RHOQ	19.0447	16.6296	11.9345	56.4608	44.8309	7.07755	29.6019	36.8491	15.8696	36.1231	33.2255	1.1866	1.06598
PLEKHH2	0.345762	0.173706	0.111028	0.889616	1.63806	0.132174	1.05995	0.962886	0.210165	0.886618	1.01142	2.07157	2.26136
LOC103787988	0.112267	0.112802	0.10815	0.532096	0.298901	0.062423	0.261084	0.196719	0.111073	0.297807	0.228902	1.41477	1.03658
LOC103787991	0.212149	0	0	0.344742	0.398705	0.884704	0	0.398291	0.0707165	0.542717	0.199146	2.92248	1.48067
LOC118147344	0	0	0.0227667	0.0384038	0.133245	0	0.0299786	0.0532429	0.00758889	0.0572164	0.0416107	2.76088	2.31067
OXER1	0.521212	1.12498	0.278946	4.48579	0.798146	0.370309	2.91398	1.04376	0.641712	1.88475	1.97887	1.55289	1.62316
LOC100895607	0	0.135738	0	1.92086	0.761666	0	0.171365	0	0.0452459	0.894174	0.0856827	4.27477	0.90642
SLC8A1	0.5306	0.332423	0.0902023	3.89269	0.994254	0.132762	1.23527	0.50628	0.317742	1.67323	0.870776	2.39304	1.45157
THUMPD2	4.00801	6.86442	4.38757	13.4948	14.8938	3.59608	7.27958	11.5834	5.08667	10.6615	9.43151	1.06747	0.890637
LOC100391269	0	0	0	0.206905	0	0	0.699891	0.191235	0	0.0689685	0.445563	6.12863	8.80272
ARHGEF33	0.366915	0.493214	0.42511	2.59443	0.47524	0.372188	4.75494	1.08354	0.428413	1.14729	2.91924	1.41905	2.76565
LOC103788000	0.130335	0.196435	0	0.873652	0	0.326114	0.413324	0.440446	0.108923	0.399922	0.426885	1.86682	1.96072
LOC100894884	0.514687	0.17238	0.165272	1.95152	0.0806067	0.286179	0.217626	0.128837	0.284113	0.772767	0.173231	1.44037	-0.710529
NLRC4	0	0.102134	0.097922	0.165179	0	0.339116	0.644706	0.0763345	0.0666852	0.168098	0.36052	1.32095	2.41716
LOC108588262	0.315704	0.31721	0.304129	2.18033	1.63163	1.4482	0	1.89666	0.312348	1.75339	0.948328	2.48513	1.59914
ALK	0	0	0.0171221	0.187735	0.0501047	0	0.326915	0.266948	0.00570735	0.0792797	0.296932	3.58122	5.47309
CLIP4	0.881353	0.456195	0.385927	6.46658	3.01159	0.445504	1.27045	2.14604	0.574492	3.30789	1.70824	2.52348	1.57049
LOC118147368	0.0374605	0	0	0.121747	0.0704017	0.0312435	0	0.0281315	0.0124868	0.0744639	0.0140657	2.48423	0.159719
LOC108588266	0	0.038731	0.0742678	0.344515	0	0	0	0.0289475	0.0376663	0.114838	0.0144738	1.58296	-1.32125
LOC118147371	0.0910439	0	0.131559	0.943156	0	0	0.577444	0.307668	0.0742009	0.314385	0.442556	2.06829	2.56029
TRIM54	0.0743873	0.448452	0	1.51099	0.2097	0.620418	0.66052	0	0.17428	0.780369	0.33026	2.15635	0.918304
TCF23	0	0	0	0.212512	0.0351109	0	0.142191	0.0280596	0	0.0825409	0.0851254	6.38441	6.42837
EMILIN1	36.889	15.2133	12.4765	156.233	42.9472	4.24585	62.8187	32.0734	21.5263	67.8086	47.446	1.65532	1.14015
KCNK3	16.5967	15.2389	11.5289	59.4736	40.8808	2.25996	26.686	26.1705	14.4548	34.2048	26.4282	1.24259	0.870485
DRC1	0.116703	0.05863	0	0.497812	0.0548318	0	2.25758	0.2191	0.0584444	0.184215	1.23834	1.63958	4.38188
GAREM2	0.409443	0.617093	0.131477	1.60791	0.384744	0.455321	3.80876	0.371534	0.386004	0.815993	2.09015	1.07797	2.43387
LOC118147374	0	0	0	0.0304679	0.246659	0.0625512	0.142702	0.337924	0	0.113226	0.240313	6.83575	7.91476
LOC100413013	1.37543	0.376907	0.120455	5.2829	1.99745	2.5029	2.6964	3.5682	0.624265	3.26108	3.1323	2.38325	2.32514
LOC103788111	0	0.094723	0.0908171	0.402135	0.177173	0.0196569	1.07627	0.389377	0.0618467	0.199655	0.732824	1.67481	3.54552
POMC	0.126665	0.127269	0.122021	0.617489	0.119024	0.105643	2.57078	0.285361	0.125318	0.280719	1.42807	1.1572	3.49994
ADCY3	0.332482	0.303697	0.0291174	2.0015	0.397633	0.126047	4.44756	0.295078	0.221765	0.841726	2.37132	1.91954	3.4127
LOC100415529	0.0545618	0.054822	0	0.132994	0.0512705	0.0455066	0	0.0409739	0.0364612	0.0765904	0.0204869	1.05048	-0.801939
LOC100397820	3.727	5.16047	3.19629	19.1846	10.2716	1.95226	4.49706	12.0145	4.02792	10.4695	8.25579	1.37787	1.03519
APOB	0.473578	0.0827542	1.87445	9.0591	13.8776	0.188905	27.4639	20.1864	0.810261	7.70853	23.8252	3.24841	4.87624
LOC118147391	0	0	0.270792	0	0	0.937786	0.356572	0.105547	0.090264	0.312595	0.231059	1.78079	1.34638
LOC118147393	0	0	0	0.0904292	0.0697227	0.216595	0	0	0	0.125582	0	6.98393	0
LOC103788076	0	0.259943	0	0	1.33707	0	0.820431	0.194281	0.0866478	0.445691	0.507356	2.34949	2.53605
KCNF1	0.222482	0	0.128595	3.72379	0.0836248	0.185559	8.24077	0.200491	0.117026	1.33099	4.22063	3.49641	5.16063
LOC108588295	0	0.422642	0	0.683532	0.494078	0.350826	0.666969	0.394853	0.140881	0.509479	0.530911	1.84717	1.90651
MBOAT2	0.865118	0.852199	0.163412	6.26414	1.19549	1.14598	2.78653	1.10189	0.62691	2.86854	1.94421	2.19219	1.6313
LOC100897009	0.0999118	0.0669255	0	0.216475	0.156475	0.0833303	0.35909	0.15006	0.0556124	0.152094	0.254575	1.43522	2.17456
LOC118147411	0.0244945	0	0.0117982	0.0895579	0.0805594	0.0204294	0.0854458	0.0413876	0.0120976	0.0635155	0.0634167	2.30035	2.29813
LOC118147416	0.071141	0.0714802	0.0456885	0.269742	0.200549	0.0395562	0	0.409586	0.0627699	0.169949	0.204793	1.42262	1.69025
ALLC	0	0.044131	0	0.463921	0.288905	0	0.445715	0	0.0147103	0.250942	0.222857	4.00331	3.83279
LOC100412655	0.0711294	0	0	0.260067	0.100258	0.0296623	0.496251	0.0534156	0.0237098	0.129996	0.274833	2.40636	3.48064
COLEC11	17.8653	7.22684	10.8775	30.068	56.5403	6.57939	38.6531	41.7006	11.9899	31.0626	40.1769	1.37328	1.74446
TPO	0	0.0438761	0.098156	0.177401	0.300914	0	0.498533	0.371654	0.0473441	0.159438	0.435093	1.73061	3.17323
SNTG2	0	0	0	0	0	0.0341109	1.50451	0.0614264	0	0.0113703	0.782966	3.62881	9.61465
ALKAL2	0.70869	2.93918	1.71403	2.48701	5.88011	2.9931	1.54929	3.15923	1.7873	3.78674	2.35426	1.08275	0.397297
LOC100895179	0	0.19049	0.0913177	0.231058	0.890751	0.632489	2.04416	0	0.093936	0.584766	1.02208	2.6253	3.42982
KCNMB2	0.463099	0	0.0811128	3.02724	0.158242	0	9.37234	0.252924	0.181404	1.06183	4.81263	2.5427	4.72192
PEX5L	0.0144552	0.0435724	0	0.140938	0.0407497	0.0482248	0.165027	0.0217106	0.0193425	0.0766375	0.093369	1.93225	2.21381
LOC118147748	0	0.0131555	0	0.117019	0.0738196	0.0546006	1.06294	0.147486	0.00438517	0.0818131	0.605215	3.9428	6.8147
LOC108588373	0	0	0	0.200614	0.232016	0.205933	0.62641	0	0	0.212855	0.313205	7.74049	8.29556
LOC118148175	1.11581	0	0	4.53297	2.097	3.2572	1.4154	0.418966	0.371936	3.29572	0.917183	3.14403	1.29985
LOC118147849	0.0347778	0	0.217768	0.141284	0.19608	0.261054	0	0.0783505	0.0841818	0.199473	0.0391752	1.23479	-1.08424
LOC100410874	2.40129	1.4229	0.652456	23.4626	7.81076	1.18112	2.14784	2.08071	1.49222	10.8182	2.11428	2.85709	0.502423
DGKG	0.58616	0.109066	0.167309	0.767299	1.40761	0.0362133	0.78485	1.23904	0.287512	0.737039	1.01194	1.35507	1.81185
FETUB	0	0	0.040301	0.203945	0.157245	0.0697837	0.265337	0.565496	0.0134337	0.143658	0.415416	3.32513	4.85052
LOC118147777	0	0.119211	0	0.578395	0.334465	0.395819	0.301002	0.178196	0.039737	0.436226	0.239599	3.42397	2.56222
MASP1	5.46733	3.08334	3.73376	6.60142	19.8918	0.978041	3.83469	10.3273	4.09481	9.15709	7.08099	1.1609	0.790008
LOC118147778	0	0	0.45867	0.193426	2.90814	0.397108	1.20793	2.3241	0.15289	1.16623	1.76602	2.92311	3.52134
LOC103788187	0	0.0185439	0.0355585	0.0674794	0.0953845	0.0230894	0.0702339	0.0277194	0.0180342	0.0619845	0.0489766	1.7264	1.39266
LOC118147984	0.0473812	0.0476071	0.045644	0.192486	0.244877	0.454454	0	0.0355815	0.0468775	0.297272	0.0177908	2.63921	-1.34932
CLDN1	2.90099	4.00302	2.2357	7.8254	10.9221	1.51624	3.72895	15.3223	3.04657	6.75459	9.52565	1.14842	1.64431
CLDN16	0	0	0	0.152751	0	0	0.0596197	0.105887	0	0.0509169	0.0827531	5.69813	6.38807
OSTN	0.119323	0.0799282	0.0383161	1.1634	0.186876	0.0331734	0	0.0298691	0.0791892	0.46115	0.0149346	2.52688	-2.33125
LOC103788198	0	0	0.178922	1.20726	0.523585	0	0	0.139478	0.0596408	0.576947	0.0697389	3.25258	0.222216
PLAAT1	0.167723	0.0842616	0.242361	2.14633	2.08828	0.559551	0.478702	0.818702	0.164782	1.59805	0.648702	3.26986	1.97049
ATP13A5	0	0.0476741	0	0.0257009	0.0594476	0.131911	0.0401249	0	0.0158914	0.0723532	0.0200625	2.11857	0.318389
LOC118147806	0.0984316	0	0	0.0799756	0.369976	0.164192	0.12486	0.48047	0.0328105	0.204714	0.302665	2.6051	3.16694
LOC103788202	0	0	0	0	1.60733	0	0.394505	0	0	0.535777	0.197253	9.06818	7.6312
CPN2	2.05332	1.1605	2.62709	2.81529	5.09499	3.79972	9.19761	9.3241	1.94697	3.90334	9.26086	1.00311	2.24933
LOC118147815	0	0.686299	0	0.277485	0.748813	0.474736	0.62576	0.199476	0.228766	0.500345	0.412618	1.12564	0.848131
NRROS	0.403628	0.463489	0.277735	1.07754	2.49241	0.0961832	1.97486	0.692822	0.381617	1.22205	1.33384	1.6765	1.80269
LOC100385522	0.0743494	0	0	0.0906132	0.139729	0	0.094312	0.0558337	0.0247831	0.0767808	0.0750728	1.59299	1.56095
ACKR2	5.26642	2.31582	2.36358	10.4105	8.10429	2.17036	4.33835	5.56476	3.31527	6.89503	4.95155	1.0562	0.57861
LOC118147822	0.180458	0.241758	0.115895	1.1241	0.395669	0.150509	0.152607	0.225862	0.17937	0.55676	0.189235	1.62868	0.0768181
LOC103788215	0	0	0	0.482779	0	0	6.02983	0	0	0.160926	3.01492	7.3392	11.5584
ZKSCAN7	0.299531	0.380159	0.288549	1.51145	0.50367	0.111762	2.36971	0.597858	0.322746	0.708959	1.48378	1.13287	2.19732
LOC108588402	0.336025	0.168814	1.29482	3.95879	0.315756	1.40129	3.40997	0.883199	0.599887	1.89195	2.14659	1.65547	1.83755
SLC6A20	0.276432	0.123444	0.0443828	0.474157	0.822564	0	1.87015	0.265254	0.148086	0.43224	1.0677	1.53902	2.84164
CCR9	0.11661	0.17575	0.112335	0.426356	0.383517	0.121572	0.665639	0	0.134898	0.310481	0.332819	1.19662	1.29654
XCR1	0	0	0.0623337	0.578309	0.304014	0	0.246238	0.315847	0.0207779	0.294108	0.281043	3.76031	3.69498
CCR1	0.194722	0.3913	0.125055	0.764687	1.46381	0.378946	12.5972	0.487429	0.237026	0.869146	6.54231	1.87014	4.78083
CCR5	0.276055	0.138686	0	2.57938	0	0	0.875436	0	0.138247	0.859794	0.437718	2.62802	1.65565
LOC118147857	0	0	0	0.291496	0.096321	0	0	0.115465	0	0.129272	0.0577327	7.02539	5.87609
CAMP	29.314	14.1258	1.53683	31.5947	65.4913	7.31806	38.7024	25.7575	14.9922	34.8014	32.23	1.21488	1.10414
IHO1	0.39903	0.211017	0.303474	0.324211	1.40117	0.140129	1.01234	1.07246	0.304507	0.621835	1.0424	1.02765	1.77201
INKA1	2.12581	0.854381	2.17075	4.17988	9.78815	0.425522	3.18197	5.36393	1.71698	4.79785	4.27295	1.48197	1.31486
MST1R	0.501158	0.279749	0.268213	0.588163	2.98254	0.0696641	1.53632	1.34859	0.349706	1.21346	1.44245	1.79197	2.04119
CISH	0.561548	0.141057	0.13524	1.60831	1.14769	0.152215	0.90821	0.716893	0.279282	0.969405	0.812552	1.79171	1.53736
IQCF3	0	0.220854	0	0	0	0.82497	0	0	0.0736181	0.27499	0	1.88702	-6.22145
PARP3	11.2284	9.08123	5.62665	25.0783	21.7883	12.4096	5.68451	9.45307	8.64544	19.7587	7.56879	1.19238	-0.191852
SEMA3G	0.834518	0.327538	0.314032	2.03413	8.28288	0.0761272	3.47347	1.55694	0.492029	3.46438	2.51521	2.81327	2.35151
TNNC1	4.71519	2.27014	3.31211	39.987	5.63076	3.03142	5.98121	4.3524	3.43248	16.2164	5.1668	2.2398	0.58988
STAB1	0.547047	0.253687	0.778324	1.59327	1.6845	0.11231	0.79001	0.739462	0.526353	1.13003	0.764736	1.10079	0.538078
ITIH3	0	0	0	0.0355261	0.041087	0.0364679	0.166393	0.131342	0	0.0376937	0.148868	5.27403	7.22754
CACNA2D3	0.158675	0.25509	0.0611428	0.61883	2.83296	0.119107	1.36869	1.03668	0.158302	1.1903	1.20269	2.90269	2.91762
LOC100401817	0	0.0840206	0.080556	0	0.0785777	0.278975	0	0.0627969	0.0548589	0.119184	0.0313985	1.10539	-0.785861
LOC118147944	0.131449	0.132076	0	0.427208	0	0.219267	1.41731	0	0.0878414	0.215491	0.708655	1.28501	2.99781
LOC100414824	0	0	0	0.152653	0.706189	0	0	0.141091	0	0.286281	0.0705456	8.16632	6.16079
FAM107A	0.127327	0.159917	0.0306646	1.03453	0.0897346	0	0.48454	0.21514	0.10597	0.374754	0.34984	1.81259	1.71361
LOC118147955	0	0	0	0.334631	0.211097	0	0.189977	0	0	0.181909	0.0949884	7.51499	6.58479
PTPRG	8.50049	4.67443	4.25609	23.7768	16.3349	1.59503	20.4072	14.045	5.81034	13.9022	17.2261	1.25848	1.56774
SYNPR	0.375399	0.141446	0.0904089	1.2963	5.68816	0.508783	6.25002	2.57244	0.202418	2.49775	4.41123	3.61869	4.43899
ADAMTS9	44.6322	25.0439	28.7847	135.739	60.5184	4.84333	67.1609	61.6764	32.8203	67.0336	64.4187	1.03027	0.97287
LOC118147980	0.0399374	0	0.0192366	0	0.112585	0.0333093	0.0506605	0	0.0197247	0.0486315	0.0253302	1.25991	0.345371
LOC118147787	1.07178	0.410246	0	2.40513	0.191835	0.893909	3.94918	0.53658	0.49401	1.16363	2.24288	1.23434	2.18047
LOC108588452	0.0902847	0.0453576	0.0869746	0.366781	0.169677	0.112951	0.286315	0.203402	0.0742057	0.21647	0.244858	1.5319	1.70891
EIF4E3	1.3238	0.789299	0.882877	3.40406	4.08726	1.09197	4.0597	3.20087	0.998659	2.86109	3.63028	1.51756	1.86097
GPR27	0.610897	0.390606	0.107	4.37693	0.782791	0.764267	8.66502	0.896669	0.369501	1.97466	4.78085	2.41479	3.69002
GXYLT2	0.732244	1.11629	0.194592	5.64174	2.88279	0.273771	2.06589	1.51693	0.681041	2.93277	1.79141	2.10482	1.39397
LOC100393592	0	0	0	0.255773	0.197206	0.0875177	1.06485	0	0	0.180165	0.532426	7.50116	9.05914
PDZRN3	5.77956	3.57492	3.78081	19.609	15.1638	2.00761	9.13879	11.0801	4.37843	12.2601	10.1094	1.48528	1.20703
CNTN3	0.0566884	0.0569587	0.027305	0.161207	0.0532689	0.141841	0.934817	0.159641	0.046984	0.118772	0.547229	1.31967	3.51415
CHL1	4.80117	5.66528	3.20962	18.2067	14.5141	1.29679	1.52799	4.58066	4.55869	11.3392	3.05432	1.31444	-0.577611
CNTN6	12.6062	8.42713	2.1797	90.151	14.3716	2.86619	13.3366	13.4528	7.73769	35.7963	13.3947	2.20969	0.79161
CNTN4	0.417194	0.316526	0.131232	1.89546	3.16022	0.0923147	2.87285	1.22761	0.288317	1.716	2.05023	2.56917	2.82577
LOC108588468	0	0	0	0.0226131	0.0523053	0	0.105912	0.0418008	0	0.0249728	0.0738566	4.69893	6.22606
LOC118148039	0.105615	0.0353728	0	0.057208	0.363895	0.0880868	1.40671	0.211501	0.0469959	0.16973	0.809104	1.83073	4.07712
LRRN1	14.0931	9.53303	8.27849	37.1346	24.6037	4.57189	83.1917	29.6415	10.6349	22.1034	56.4166	1.05539	2.40721
LOC103788310	0.108088	0	0	0.185401	0.141067	0.0400665	0.129492	0.0631323	0.0360293	0.122178	0.0963122	1.734	1.39395
LOC118147902	0.646774	0	0	0.875839	1.01293	0	0	0	0.215591	0.629591	0	1.54173	-7.75883
GRM7	0.073594	0.0537781	0.0257803	0.369642	0.295479	0.01116	0.288548	0.216041	0.0510508	0.225427	0.252294	2.12105	2.28282
SRGAP3	0.245041	0.285921	0.152295	1.70195	0.267399	0.151632	0.762044	0.189953	0.227752	0.706992	0.475998	1.62995	1.0602
LHFPL4	0.104089	0.0597632	0.0286494	0.652415	4.05214	0	4.90422	1.69734	0.0641673	1.56819	3.30078	4.58973	5.66295
CPNE9	0	0.0562928	0.0269858	0.136562	0.0789692	0	0.0710684	0.0841464	0.0277595	0.0718439	0.0776074	1.34077	1.45062
HRH1	0.617045	0.27555	0.165117	1.67116	1.70726	0.028591	0.739234	0.772296	0.35257	1.13567	0.755765	1.68474	1.09785
CAND2	0.321895	0.154014	0.295327	2.57803	1.31074	0.153413	1.63329	0.379863	0.257079	1.34739	1.00658	2.38536	1.96501
LOC100388631	0	0	0	0.201465	0	0.206806	0.157267	0.0931035	0	0.13609	0.125185	7.09898	6.9794
FGD5	0.326761	0.0486399	0.174878	0.117997	2.85443	0.1615	2.87076	0.390799	0.183426	1.04464	1.63078	2.50327	3.14533
LOC108588487	2.8706	2.53817	1.99106	1.39942	8.41602	6.17701	12.3806	7.28632	2.46661	5.33082	9.83345	1.11151	1.99473
LOC100407259	0	0	0	0	0.0640045	0.170427	0	0.0511505	0	0.0781439	0.0255753	6.30641	4.73201
LOC108588488	1.01508	0.218554	0.698471	2.47424	0.885714	0.604723	15.9113	1.52457	0.644034	1.32156	8.71794	1.03589	3.75671
LOC118147699	0.0515049	0	0.0496166	0.167391	0.145194	0.0429571	0.0326669	0.116035	0.0337072	0.118514	0.0743509	1.78387	1.11839
PRR20G	0.265283	0	0	2.15542	0	0.221256	6.22545	0.398436	0.0884277	0.792226	3.31194	3.14894	5.21125
CHST13	0	0	0	0.298702	0.0690914	0	0.279805	0.248471	0	0.122598	0.264138	6.94951	8.0506
ALDH1L1	0.759019	0.622152	0.423321	2.84007	1.59539	0.782983	5.82755	2.35498	0.601497	1.73948	4.09126	1.53046	2.76387
LOC118147793	0	0	0	0	0.106393	0	1.65167	0.170053	0	0.0354644	0.910859	5.18842	9.83267
LOC118147715	0	0.0861228	0.0825714	0.487498	0.859132	0.166807	0.289941	0.836785	0.0562314	0.504479	0.563363	3.14277	3.30174
SEMA5B	0.224265	0.400595	0.396078	0.688368	1.33467	0.228611	7.39647	0.823361	0.340313	0.750549	4.10991	1.13877	3.59029
CASR	0	0	0	0	0.128272	0	0.727263	0.0205022	0	0.0427574	0.373882	5.45145	8.55029
ILDR1	0.38927	0.244454	0.281249	0.0790704	0.320065	2.1915	0.123447	0.328869	0.304991	0.863544	0.226158	1.49845	-0.429795
SLC15A2	0.652043	0.370303	0.559861	2.22279	1.74489	1.22953	5.59201	6.67428	0.527402	1.7324	6.13314	1.7139	3.53715
EAF2	1.56866	1.86272	1.71722	3.70775	3.35009	5.64959	8.41162	3.42694	1.7162	4.23581	5.91928	1.30292	1.78561
HCLS1	6.9413	4.11509	4.92712	5.42108	28.132	2.24516	6.78059	16.822	5.32783	11.9328	11.8013	1.16316	1.14718
FBXO40	0	0	0.0114407	0.328077	0	0	0	0	0.00381356	0.109359	0	4.51895	-2.2671
STXBP5L	0.804941	0.542734	0.668298	5.24072	0.44786	0.503514	1.00091	0.532898	0.671991	2.06403	0.766905	1.6175	0.190341
HGD	0.813012	1.59078	0.65954	2.95519	4.02089	1.21341	2.11688	2.21723	1.02111	2.72983	2.16706	1.41779	1.08485
POPDC2	8.91699	10.4906	9.84052	62.8898	18.2431	2.02402	12.9577	14.7913	9.74936	27.719	13.8745	1.5074	0.509012
PLA1A	0.423275	0.886028	0.951431	1.14637	5.53525	0.353028	1.78974	2.51642	0.753578	2.34488	2.15308	1.63639	1.51333
IGSF11	1.56703	2.70961	1.12341	8.89766	13.321	0.638284	4.2529	5.84285	1.80001	7.61899	5.04788	2.08098	1.48715
LOC103788385	0.112757	0.30212	0	0.0610767	0.988919	0.015674	0.0476774	0.183466	0.138292	0.355223	0.115572	1.35466	-0.2569
GAP43	15.44	4.81604	8.25421	27.985	29.934	3.78543	11.5146	22.1704	9.50342	20.5681	16.8425	1.11381	0.825522
LOC118147723	0.616755	0.38731	0.222804	1.31542	1.1591	0.0642997	0.684558	1.33159	0.408956	0.846275	1.00807	1.04736	1.29949
LOC118147724	0.0378829	0	0.018247	0.0153899	0.106793	0	0.0120136	0.0142243	0.0187099	0.0407277	0.0131189	1.08208	-0.481292
ZBTB20	0.0476897	0.0187502	0.0479387	0.139829	0.101316	0.0605272	0.0604942	0.104325	0.0381262	0.100558	0.0824098	1.37609	1.09208
LOC118142793	0	0.0188801	0	0.0458017	0.0441425	0.015672	0.0953425	0.0141109	0.00629336	0.0352054	0.0547267	2.31155	2.93371
BTLA	0	0.0429188	0	0.329706	0.160554	0	0.460563	0.176426	0.0143063	0.16342	0.318495	3.42519	4.3836
LOC100412839	0.0636911	0	0	17.8792	7.98986	1.64674	0.161584	0.191319	0.0212304	9.17195	0.176451	8.68871	2.99682
LOC118147804	0	0.0698872	0	0.0988991	0.0326799	0.087018	0.0220577	0.0261168	0.0232957	0.0728657	0.0240873	1.6042	0.0462525
LOC100396484	0.107439	0.0539758	0.05175	0.414647	0.353354	0.134413	0.272572	0.443756	0.071055	0.300805	0.358164	2.06644	2.31747
FILIP1L	7.10838	9.1456	4.28175	29.9278	17.284	6.15871	8.66707	19.3404	6.84524	17.7902	14.0037	1.37778	1.03253
ADGRG7	0.0472892	0.190059	0.0227777	0.268957	0.111092	0.157764	0.119972	0.0355125	0.0867086	0.179271	0.0777424	1.03938	-0.155577
ABI3BP	5.55149	4.18621	0.630407	16.4561	14.584	1.12797	2.26895	4.81601	3.45603	10.7227	3.54248	1.63319	0.0356317
IMPG2	0.0821555	0.0165094	0.0316573	0.200254	0.200719	0.205562	0.208428	0.123391	0.0434407	0.202178	0.16591	2.19279	1.90911
LOC100414710	0.0477215	0	0.0919437	0.193868	0.179372	0	0.605346	0.25086	0.0465551	0.124413	0.428103	1.39902	3.17365
LOC103788419	0	0.283529	0	0	0.265162	0.706055	0	0.211909	0.0945097	0.323739	0.105955	1.76556	0.16328
ZPLD1	0.0258131	0	0	0.0769014	0	0	0.0436584	0	0.00860437	0.0256338	0.0218292	1.4715	1.24912
LOC108588540	1.62895	1.26573	0.878766	0.617642	1.28578	6.46696	0.0275509	0.962314	1.25781	2.79013	0.494932	1.14878	-1.34385
LOC118147749	0	0	0	0	0	0.588542	0.383622	0	0	0.196181	0.191811	7.62337	7.59104
CCDC54	0.115825	0.232754	0.111578	0.941076	0.108838	0.386409	0.146923	0.521881	0.153386	0.478774	0.334402	1.63582	1.11935
LOC108588358	0	0.400549	0	0.107967	0.374601	0.443317	0	0	0.133516	0.308628	0	1.20276	-7.07164
LOC118148177	1.08275	0	1.04305	0.879731	3.56102	0.451527	6.86731	2.03276	0.7086	1.63076	4.45003	1.20135	2.64906
MORC1	0	0	0	0.0278331	0	0.0285709	1.54261	0.0643128	0	0.0188013	0.803461	4.30753	9.65188
C15H3orf85	0	0	0	0	0	0.0356677	0.488226	0	0	0.0118892	0.244113	3.68809	7.9373
CD96	0	0.104756	0	0.112947	0.0653132	0.0579706	0	0	0.0349187	0.0787436	0	1.15063	-5.16666
PHLDB2	24.3395	13.6264	22.7147	88.2689	37.7581	4.2521	52.4456	44.1796	20.2268	43.4264	48.3126	1.10226	1.25609
LOC118147763	1.84915	0.176949	0.933091	2.79023	3.14424	0.146882	5.36147	5.29007	0.986397	2.02712	5.32577	1.03844	2.43156
TAGLN3	1.17098	0.405713	0.311186	2.91988	0.834746	0.13471	4.20006	0.394198	0.629294	1.29645	2.29713	1.04158	1.86636
SIDT1	0.0125793	0	0.0242361	0.0919857	0.0945637	0.0314747	0.0957405	0.00944656	0.0122718	0.0726747	0.0525935	2.47281	2.0137
LOC100410039	0.0400468	0	0.154314	0.357918	0.225787	0	0.558792	0.120295	0.0647871	0.194568	0.339543	1.5718	2.37196
CD200R1	0.0959757	0	0.030819	0.298924	1.0672	0.0533649	0.284071	0.492507	0.0422649	0.473164	0.388289	3.45412	3.16957
LOC118147766	0.0500414	0.0502801	0	0.243952	0.141069	0.0834729	0	0.0751585	0.0334405	0.156164	0.0375793	2.1901	0.16372
LOC118148575	0	0	0.116759	0.0492387	0.199311	0	0.0384364	0.0455095	0.0389198	0.0828499	0.041973	1.0707	0.106326
EFCAB1	2.03697	1.65477	2.1293	9.73069	7.19485	0.337373	3.5918	5.35935	1.94035	5.7543	4.47557	1.56783	1.20534
SNTG1	0	0.0375238	0	0	0.122825	0	0.473729	0.0280452	0.0125079	0.0409418	0.250887	1.63458	4.2209
PXDNL	0	0	0.0167553	0.268504	0	0.0145064	0	0	0.00558511	0.094337	0	3.85576	-2.71921
ALKAL1	0	0.107281	0.102857	0.607265	0	0	1.21896	0.721637	0.0700462	0.202422	0.970299	1.51764	3.77308
OPRK1	0.0296734	0	0	0.0241096	0	0.0494974	0.489327	0.0668508	0.00989112	0.0245357	0.278089	1.22936	4.6795
LOC118148611	0.317487	0.191401	0.305847	1.03183	0.775673	3.97194	0.563823	0.667579	0.271578	1.92648	0.615701	2.82198	1.1779
LOC108588616	0.464526	0.622322	1.08145	1.63552	1.01851	1.71116	1.62044	0.465123	0.722765	1.45506	1.04278	1.00848	0.528225
LOC103788455	21.2667	22.271	18.4671	52.4459	30.4683	49.964	6.26923	10.6845	20.6683	44.2927	8.47686	1.09962	-1.28571
LOC118148375	0	0	0	0.0586488	0.067829	0	0	0.216828	0	0.0421593	0.108414	5.4316	6.77365
LOC103790406	0	0	0	0	0.0450636	0	0	0.126047	0	0.0150212	0.0630235	4.00191	6.00053
LOC100399809	0.403959	0.124888	0.8681	1.76732	0.87598	0.570168	3.07452	0.886739	0.465649	1.07116	1.98063	1.2001	2.08628
LOC103791310	0.161056	0.0936876	0.0979901	0.736936	0.334543	0.0353492	2.24729	0.254625	0.117578	0.368943	1.25096	1.64147	3.40028
LOC108588624	0.116378	0.233866	0.448445	1.18196	1.42165	0.0485319	1.03338	1.17984	0.26623	0.88405	1.10661	1.72768	2.0513
LOC118148622	0	0	0	0.473162	1.18566	0.161902	0.492476	0.510215	0	0.606907	0.501345	9.24771	8.97254
PENK	289.619	151.848	276.902	46.5055	31.6262	2774.5	8.98072	30.5096	239.456	950.878	19.7451	1.98949	-3.60012
LOC108590206	1.23293	1.68616	0.725834	5.42618	6.75827	0.828363	16.9865	4.578	1.21498	4.3376	10.7822	1.83512	3.1486
LOC118148495	0.118453	0.119018	0	0.288729	0.222615	0	0	0	0.0791569	0.170448	0	1.09687	-6.32476
LOC118148568	0	0	0.165661	0.419166	0	0.143426	1.96324	0	0.0552203	0.187531	0.981621	1.74564	4.12747
NKAIN3	0.0460091	0.0231143	0	0.345787	0.129701	0	0.116725	0.0518267	0.0230411	0.158496	0.0842758	2.72994	1.82663
CYP7B1	0.0868386	0.130879	0.0418274	0.679104	0.265201	1.82877	1.26678	0.342366	0.086515	0.924359	0.804571	3.40241	3.20241
VXN	0	0	0	0.0644055	0.0186217	0	0.0502759	0.0297638	0	0.0276757	0.0400198	4.84176	5.35825
PPP1R42	0	0.0657422	0	0.292391	0	0	0	0	0.0219141	0.0974635	0	2.10336	-4.51816
CPA6	1.03099	0.0767336	1.32425	8.50085	0.861152	0.445865	0.387497	2.46608	0.810656	3.26929	1.42679	2.01048	0.814839
PREX2	0.0731853	0	0	0.15136	0.675203	0.0665884	1.16466	0.154886	0.0243951	0.297717	0.659773	3.55616	4.70153
C16H8orf34	0.825674	0.374663	0.179607	2.42375	0.575644	0.799716	1.25008	0.680056	0.459982	1.26637	0.965068	1.45906	1.06742
LOC118148384	0.0385675	0	0.0371535	0.219353	0.144964	0	0	0.0868884	0.0252404	0.121439	0.0434442	2.2222	0.760208
LOC118148578	3.85232	3.97972	2.77024	14.1071	6.06722	2.26266	2.27126	5.41918	3.53409	7.47898	3.84522	1.08129	0.121694
SLCO5A1	0.192533	0.0386902	0	0.76652	0.180919	0	5.83703	0.231336	0.0770744	0.315813	3.03418	2.02071	5.28079
XKR9	0.0276839	0	0.0533378	0.0449863	0.0520279	0.115447	0.140468	0.207896	0.0270072	0.0708204	0.174182	1.35859	2.64498
EYA1	0	0	0	0.0771026	0.0743095	0.0527644	0.280875	0.0950175	0	0.0680589	0.187946	6.10975	7.56183
MSC	0	0	0	0.293099	0.61016	0.120348	1.14399	0.270901	0	0.341202	0.707444	8.41871	9.46851
KCNB2	0	0	0	0.0255642	0.00844734	0	0.0342098	0.0135017	0	0.0113372	0.0238558	3.62494	4.63551
SBSPON	1.70975	3.79477	0.934157	13.3526	20.886	0.638507	2.16881	6.209	2.14623	11.6257	4.18891	2.4369	0.964443
LOC100407750	0.206748	0	0	0.251974	0.291415	0.172436	0	0.0776301	0.0689161	0.238608	0.0388151	1.77698	-0.81231
LOC103788512	0	0	0	0.0586488	0	0.120407	0.274692	0	0	0.0596853	0.137346	5.92327	7.11214
CPQ	20.9998	17.7424	11.5177	51.2866	60.6972	5.24161	33.3269	41.9001	16.7533	39.0751	37.6135	1.22175	1.16675
LOC118148332	0	0.105357	0.101013	0.0851964	0.295596	0.34982	0.798066	0.472463	0.06879	0.243537	0.635265	1.80896	3.18853
SDC2	70.6574	54.7612	27.1152	156.536	173.07	22.0582	68.7082	120.737	50.8446	117.221	94.7228	1.20505	0.897605
LOC118148657	0	0.712952	0	0	0	2.36723	4.50042	0.532859	0.237651	0.789076	2.51664	1.72709	3.3991
GEM	6.9545	8.67106	8.64848	24.9137	20.0209	3.82294	8.74156	10.4926	8.09135	16.2525	9.61709	1.00612	0.249193
CDH17	0.274169	0.432891	0.377309	1.70253	1.26975	0.179667	2.11153	2.14714	0.361456	1.05065	2.12934	1.53678	2.5552
LOC100411130	0.262661	0.0659784	0.126516	0.53353	0.740451	0.0547674	1.16615	0.147937	0.151718	0.442916	0.657042	1.53941	2.10731
LOC103788553	0.24859	0	0.0399127	0.201979	0.389325	0.0691112	0.367892	0.373364	0.0961676	0.220138	0.370628	1.1864	1.93531
TRIQK	8.02754	7.57486	5.95122	22.9559	21.4656	2.29968	9.9394	19.7495	7.18454	15.5737	14.8445	1.11604	1.04685
RUNX1T1	8.0398	4.69473	4.03087	32.4593	13.2093	1.39594	17.7051	14.2822	5.58847	15.6882	15.9937	1.48898	1.51681
SLC26A7	0.0908459	0.193968	0	0.369061	0.14939	0.151538	0.144047	0.179082	0.094938	0.22333	0.161565	1.22545	0.760841
TMEM64	4.65562	3.60637	4.58515	14.7081	15.0796	1.06294	8.31409	11.8656	4.28238	10.2835	10.0898	1.26366	1.23622
MMP16	0.331249	0.1412	0.309434	1.81057	0.481049	0.0753475	1.29876	0.444745	0.260628	0.78899	0.871753	1.59432	1.73806
PSKH2	0	0	0	0.115484	0	0	0.0721188	0.0426951	0	0.0384947	0.0574069	5.30359	5.86807
LOC100397211	0.265163	0	0	1.40039	0	0	0.672716	0.248909	0.0883876	0.466796	0.460813	2.38773	2.36916
CA13	2.76561	2.40958	1.37868	10.9838	6.92402	0.806511	12.2663	7.17464	2.18462	6.23812	9.72047	1.5133	2.15313
RALYL	0	0	0.139639	0.211994	0.340524	0.0604483	0	0.0326564	0.0465463	0.204322	0.0163282	2.11048	-1.45621
LOC103788537	0.122198	0.133943	0.0856129	0.388117	0.313164	0.0555915	0.35229	0.225244	0.113918	0.252291	0.288767	1.14019	1.33429
FABP4	0.410017	0.411972	0.197492	4.58065	1.44481	0	0.260052	1.07768	0.339827	2.00849	0.668864	2.55972	0.974829
PMP2	0	0	0	0.15668	0	0	0.978456	0	0	0.0522268	0.489228	5.73408	8.93731
STMN2	0.0639978	0	0	6.39577	0.120275	0	0.892991	0	0.0213326	2.17202	0.446495	6.6044	4.32465
IL7	0.039378	0	0.0758684	0.127978	0.0740052	0.0656854	0	0.0295714	0.0384155	0.089223	0.0147857	1.19473	-1.32014
PKIA	1.6986	2.13338	0.599013	11.6447	19.8378	0.531263	9.0227	7.72187	1.477	10.6712	8.37228	2.85215	2.50215
CRISPLD1	91.4389	36.9525	83.9316	253.354	254.796	25.2192	193.267	240.397	70.7744	177.79	216.832	1.32886	1.61527
LOC100407629	0	0	0	0	0.558349	0	0	0.356972	0	0.186116	0.178486	7.54779	7.48773
GDAP1	0.247448	0.142073	0.102161	0.90473	0.365391	0.088449	1.21071	0.185824	0.163894	0.452857	0.698265	1.4607	2.0843
JPH1	0.318386	0.0639808	0.0613426	0.957146	0.628279	0.185882	0.56542	0.741198	0.147903	0.590436	0.653309	1.98985	2.1356
LY96	3.79665	0	0.685772	3.37397	5.7974	0.989547	1.35451	1.60377	1.49414	3.38697	1.47914	1.18014	-0.0145482
LOC118148747	0	1.04162	0	0	0.97414	1.72925	0	0.389252	0.347206	0.90113	0.194626	1.3734	-0.831843
LOC100414591	0.302214	0	0	0.409248	0.189323	0.0840194	12.6508	0.453904	0.100738	0.22753	6.55235	1.16752	6.0093
SLURP2	0	0.173603	0	0.421148	0	0	0.219169	0.129751	0.0578676	0.140383	0.17446	1.26406	1.5756
LOC118148399	0.132162	0	0.0727522	0.245443	0.354828	0	0.0478991	0.113427	0.0683047	0.20009	0.0806631	1.53682	0.236731
PTP4A3	18.7891	16.3697	7.56864	67.4974	39.0886	2.13346	42.2983	26.5961	14.2425	36.2398	34.4472	1.34732	1.27413
GPR20	2.30305	1.74766	1.3653	10.8609	8.76243	0.402971	7.80404	5.99884	1.80533	6.67545	6.90144	1.88602	1.93404
COL22A1	1.79662	0.786876	3.30617	2.10541	0.0216441	34.8005	5.62446	0.19892	1.96322	12.3092	2.91169	2.64782	0.568395
FAM135B	0	0.0560137	0.0358027	0.671877	0.0349234	0.0619945	0.542156	0.139549	0.0306055	0.256265	0.340852	3.02501	3.43513
CCN4	60.9829	19.9822	27.2571	64.3553	168.297	7.85915	59.6847	159.675	36.0741	80.1705	109.68	1.15209	1.60424
TG	0.389928	0.326489	0.250421	1.02965	1.60608	0.151767	0.95627	1.64468	0.32228	0.929167	1.30048	1.52471	2.00929
SLA	0.554314	0.168775	0.614899	1.55586	2.74644	0.280194	1.7046	2.29579	0.445996	1.5275	2.00019	1.77378	2.16253
LRRC6	0.325505	0.615638	0.368907	3.29813	0.845641	0.223575	0.874381	1.25097	0.436683	1.45578	1.06268	1.73483	1.2811
KCNQ3	0.0893154	0.0320505	0.0553119	0.378394	0.161861	0.0212836	1.36765	0.177263	0.0588926	0.187179	0.772455	1.65166	3.69087
HHLA1	0.183172	0.0460113	0	0.818547	0.258184	0.152772	0.116176	0.0687776	0.0763943	0.409834	0.0924769	2.40826	0.272383
OC90	0	0	0	0.0301737	0.0697936	0	0.0942161	0.167331	0	0.0333224	0.130773	5.10108	7.04192
LOC103788627	0	0	0	0.0897821	0.0207671	0	0.0280341	0.0165965	0	0.0368497	0.0223153	5.24221	4.5432
LOC103788632	0	0	0	0.101856	0	0	0.127216	0.0376566	0	0.0339519	0.0824363	5.1273	6.3826
LOC108588708	0	0	0	0	0.115375	0.102404	4.04943	0	0	0.072593	2.02472	6.2015	10.9842
ANXA13	0.0497858	0	0.0719407	0.303381	0.163739	0.166093	0.0631531	0	0.0405755	0.211071	0.0315765	2.35074	-0.3519
FBXO32	4.93657	8.45357	5.10711	67.1567	9.61095	4.56537	14.2985	11.7077	6.16575	27.111	13.0031	2.13635	1.07638
HAS2	14.2551	11.1017	5.99447	52.0292	17.8009	2.70277	21.2312	18.7565	10.4504	24.1776	19.9938	1.21003	0.935928
COL14A1	3.44944	2.66485	1.82497	25.6024	26.7617	0.790013	5.72733	3.44399	2.64642	17.718	4.58566	2.74264	0.792857
ENPP2	10.4523	4.05489	22.8207	84.2363	36.2345	53.6016	44.793	20.2142	12.4426	58.0242	32.5036	2.22127	1.38524
COLEC10	1.03491	0.257814	0.0659154	1.67478	4.68562	0.128404	1.47553	1.64429	0.452881	2.16294	1.55991	2.25327	1.782
SLC30A8	0	0.101794	0.078077	0.971314	0.114239	0.236591	0.436941	0.304322	0.0599569	0.440715	0.370632	2.85725	2.60801
LOC103788651	0.0370616	0	0	0.0451688	0.104478	0	0	0.0139159	0.0123539	0.0498823	0.00695797	1.9299	-0.746785
TRPS1	1.80754	1.63171	0.598563	5.67946	2.95249	0.559446	1.57634	3.29805	1.34594	3.0638	2.4372	1.18611	0.856132
TRHR	0.0537789	0.0540353	0	0.60081	0.34111	0.269122	0	0.424052	0.0359381	0.403681	0.212026	3.4536	2.52785
TMEM74	0.1684	0.338406	0	0.649917	0.316483	0.386243	1.06807	0.853618	0.168935	0.450881	0.960845	1.41096	2.50082
LOC118148593	0.081116	0.163006	0.312568	0.29658	0.228669	1.08246	0.617372	0.182745	0.185563	0.535903	0.400059	1.525	1.10415
RSPO2	1.67522	0.887513	0.836245	9.99803	5.38081	0.330248	1.5841	3.62542	1.13299	5.23636	2.60476	2.20743	1.20029
ANGPT1	5.11614	4.44505	2.11638	12.385	28.2513	1.16716	10.4409	9.40167	3.89252	13.9345	9.92131	1.83961	1.3496
ABRA	0	0	0.106033	0.357722	0	0	0	0	0.0353443	0.119241	0	1.72612	-5.18366
LRP12	8.64527	5.80844	5.65254	26.5314	18.3682	2.6062	16.692	15.9048	6.70208	15.8353	16.2984	1.24034	1.28192
DPYS	0.480339	0.556881	0.284756	1.9814	2.67347	1.94147	4.73386	5.07779	0.440659	2.19878	4.90582	2.31635	3.47379
RIMS2	0.160082	0.0643382	0.0462639	0.240623	0.436235	0.0400544	1.9088	0.348626	0.0902281	0.238971	1.12871	1.39531	3.63033
CTHRC1	165.218	157.104	104.915	763.687	252.387	43.4543	162.1	209.809	142.412	353.176	185.954	1.31031	0.384869
BAALC	0.582664	0.81962	0.636142	2.84048	1.00378	1.79807	1.45358	1.0939	0.679475	1.88078	1.27374	1.46748	0.905586
LOC118148446	0	0.0186428	0	0.256281	0.0697404	0	0	0	0.00621427	0.108674	0	3.92622	-2.85085
NCALD	1.23658	1.48001	0.525548	14.6128	0.78605	2.13854	2.97572	0.6555	1.08071	5.84578	1.81561	2.43433	0.747932
LOC118148485	0	0	0	0.0559678	0	0.689419	0.0873786	0.103458	0	0.248462	0.0954183	7.96268	6.59124
LOC103788684	0.224602	0.0902692	0	0.182489	0.422107	0.299723	0.284907	0.134934	0.104957	0.30144	0.209921	1.51317	0.99322
LOC100403151	0	0	0.362295	0.152784	0.353397	0.313668	0.63608	0.0941415	0.120765	0.273283	0.365111	1.17157	1.58818
FBXO43	0.159575	0.112235	0	0.375999	0.149949	0.106474	0.283389	0.371489	0.0906036	0.210807	0.327439	1.20928	1.84215
MATN2	61.5129	41.2226	37.7913	347.38	250.89	8.41301	177.601	163.318	46.8422	202.228	170.459	2.11008	1.86352
LOC118148890	0	0.176101	0	0.142403	0.164693	0.0487259	0	0.131618	0.0587003	0.118607	0.0658088	1.00249	0.1623
TNFSF10	5.0149	4.02655	2.41552	12.9787	30.031	1.58716	6.10579	13.3071	3.81899	14.8656	9.70646	1.96044	1.34552
TMEM212	0	0.382635	0	0.773537	1.52085	0.132341	0.241534	0.524298	0.127545	0.80891	0.382916	2.65549	1.57852
PLD1	13.8796	14.7991	10.3569	52.6383	47.6131	10.4732	19.42	23.7284	13.0119	36.9082	21.5742	1.50404	0.729435
TNIK	3.56155	2.1506	1.49427	10.364	8.24872	1.04798	7.60664	8.96738	2.40214	6.55357	8.28701	1.44758	1.7861
SLC2A2	0.0303322	0	0.0292201	0.209482	0.627056	0	1.23124	0.751687	0.0198508	0.278846	0.991464	3.74646	5.57284
LOC103788712	0	0	0.0512789	0.0432497	0.100039	0	0.50642	0.0399741	0.017093	0.047763	0.273197	1.43036	3.92171
LOC100393965	0.144224	0	0.0694681	0.117182	0.271048	0.180432	0.182948	0.0541534	0.0712307	0.189554	0.118551	1.39952	0.726936
SLC7A14	0.511332	0.0281518	0.0404864	0.113824	1.57969	0.0233683	1.4483	1.47284	0.193324	0.572293	1.46057	1.56081	2.91099
CLDN11	2.89677	0.34927	0.223245	0.282435	10.997	0.386563	46.1155	9.09303	1.15643	3.88867	27.6043	1.74872	4.57595
MECOM	0.0504386	0.0506791	0.00607366	0.0512266	1.08418	0.0525846	0.231932	0.22253	0.0357304	0.395999	0.227231	3.43409	2.63545
LOC103788721	0.00573085	0.0115164	0	0.0419068	0.0215406	0.0238987	0.0945043	0.0473402	0.00574907	0.0291154	0.0709222	2.15774	3.41368
LOC103788720	0	0	0	0.0358911	0	0.0184213	0.112069	0.132691	0	0.0181041	0.12238	4.25581	6.94696
LOC118148880	0.304523	0	0	0.618561	0.143077	0	0.772572	0.114343	0.101508	0.253879	0.443458	1.31408	2.11631
ZBBX	0	0	0	0.323431	0	0.0265604	0	0.0478296	0	0.116664	0.0239148	6.87853	4.63893
BCHE	2.56941	2.29481	3.37528	14.002	2.6583	4.67561	2.20578	1.13043	2.7465	7.11196	1.66811	1.37233	-0.719044
SLITRK3	0.0830989	0.23657	0.213473	5.24388	2.34259	0	1.75684	0.582439	0.177714	2.52882	1.16964	3.82331	2.71158
LOC118148913	1.2822	0.322079	2.16159	2.60447	12.0486	0.534703	2.03309	2.40722	1.25529	5.06258	2.22015	2.01099	0.822139
LOC118148873	0.117785	0.473386	0	1.00485	1.88156	0	0.597639	0.132678	0.197057	0.962136	0.365158	2.28182	0.886552
LOC100410645	0.226271	0.511537	0.8719	1.97633	1.11626	1.03795	1.29161	0.807125	0.536569	1.37685	1.04937	1.3579	0.966369
B3GALNT1	27.6165	25.8198	18.7681	83.2683	45.4816	18.1865	23.5636	41.3121	24.0681	48.9788	32.4379	1.025	0.43054
LOC118148916	0	0.014494	0.00694818	0	0.0203326	0.0360936	0.00914918	0	0.0071474	0.0188087	0.00457459	1.28173	-0.547474
LOC118148917	0	0.0387515	0	0.15668	0	0	0	0.115851	0.0129172	0.0522268	0.0579256	1.93529	2.08203
SHOX2	1.32046	1.92983	0.713118	12.0454	2.89522	0.500598	2.53788	2.08841	1.32114	5.14708	2.31314	1.96117	0.807607
LOC118142874	1.0179	0.204552	0.980584	0.661636	4.78251	10.0179	0.516483	0.152882	0.734346	5.154	0.334682	2.80948	-1.13133
VEPH1	0.137995	0.0953238	0.0332339	0.343369	0.210715	0.143866	1.23626	0.297933	0.0888508	0.23265	0.767098	1.37875	3.09569
PTX3	0.225457	0.377553	0.144794	1.03804	0.211857	0.438759	0.524316	0.0564365	0.249268	0.562884	0.290376	1.17193	0.219413
LOC118149006	0	0	0	1.68062	1.29579	0.575058	3.49844	0.517778	0	1.18382	2.00811	10.2105	10.9723
KCNAB1	1.23178	1.37112	1.25642	3.98365	2.15608	2.10506	2.92587	2.49393	1.28644	2.74826	2.7099	1.09454	1.07427
STRIT1	0	0	0	0.524923	0	0	0.204881	0	0	0.174974	0.102441	7.45922	6.69266
LOC103788766	0.24859	0.124888	0	0.504948	0.350392	0	0.788339	0.653387	0.124493	0.285113	0.720863	1.18898	2.52412
LOC103788772	0	0	0	0.957037	0	0	0	0.336973	0	0.319012	0.168487	8.32198	7.40503
P2RY1	8.18495	6.22695	3.21123	22.6083	17.4854	0.730951	11.7127	11.9406	5.87438	13.6082	11.8266	1.21183	1.00941
LOC100393374	0.0857308	0	0	1.14933	0.402797	0.214508	0.217498	0.128761	0.0285769	0.588877	0.17313	4.31787	2.55762
GPR171	0	0.378916	0.108987	0.980506	0.141748	0.0629062	0	0.311522	0.162635	0.395053	0.155761	1.27522	-0.0619118
MINDY4B	0.0907894	0.0304075	0	0	0.0568753	0.201925	0.460664	0	0.040399	0.0862667	0.230332	1.07584	2.4823
TM4SF1	10.2498	7.23892	2.36117	22.1475	25.9283	3.71684	17.2887	39.5458	6.61663	17.2642	28.4173	1.38348	2.10243
TM4SF18	0.0753071	0.189165	0.072546	0.305934	2.26446	0.219831	0.907504	0.650357	0.112339	0.930076	0.778931	3.03825	2.7827
LOC100404354	0.133965	0.403812	0.0573572	1.07637	0.895177	0.595905	0.490922	0.88307	0.198378	0.855818	0.686996	2.10348	1.78689
LOC103788784	0.0934597	0.281716	0.270099	0.949199	1.00995	0.35077	2.84528	1.50897	0.215092	0.769974	2.17713	1.83504	3.33337
HLTF	7.84024	3.94528	5.15921	22.5624	16.5855	1.41733	70.5644	19.5968	5.64825	13.5217	45.0806	1.25926	2.99641
CPA3	0	0	0	0.0346452	0	0.0355637	0.649069	0.0640426	0	0.0234029	0.356556	4.60898	8.48202
CPB1	0	0	0	0.590864	0.256257	0	0	0	0	0.282374	0	8.14656	0
AGTR1	0.402675	0.0404595	0.0387911	3.58254	2.76221	0.0335846	0.868346	1.60269	0.160642	2.12611	1.23552	3.71802	2.93541
LOC118148817	0.0122023	0.0122605	0	0.00991433	0.0229324	0.0457972	0.325049	0.0412355	0.00815424	0.0262147	0.183142	1.57187	4.33024
LOC118148940	0.207925	0	0.100151	0.337877	0.293073	0.693668	0	0.390359	0.102692	0.44154	0.19518	2.09351	0.919874
SLC9A9	9.41373	6.44543	4.74475	33.7089	28.9824	1.9877	11.9917	23.3856	6.86797	21.5597	17.6886	1.65024	1.36474
CHST2	12.4664	7.07173	6.62106	31.6111	26.1054	4.16588	13.7715	33.2004	8.71974	20.6274	23.4859	1.24211	1.42934
PAQR9	0.0159785	0.0160547	0.0153926	0.181755	0.0150146	0.0133267	0.131746	0.0599962	0.0158086	0.070032	0.0958711	2.07927	2.52687
LOC103788800	0.0431374	0	0.124667	0.157721	0.476289	0	0.123119	0.194367	0.0559349	0.211337	0.158743	1.89897	1.48837
PCOLCE2	3.55453	1.7493	2.51575	9.48931	10.7361	1.93607	5.15304	10.65	2.60652	7.38716	7.90154	1.50253	1.59964
TRPC1	4.00314	1.51843	3.98027	10.5806	10.9526	0.925203	6.34237	7.15937	3.16728	7.48614	6.75087	1.24071	1.09159
LOC103788806	0	0.140141	0	0.226648	0.262125	0	0.7077	0.0523707	0.0467137	0.162925	0.380035	1.78056	2.99745
LOC118148759	0	0	0	0.101421	0.0390987	0.0347032	0.0527803	0.0312465	0	0.0584075	0.0420134	5.89257	5.42672
CLSTN2	1.2298	0.68256	0.33849	4.68203	1.2987	0.253984	1.50057	1.78551	0.750285	2.07824	1.64304	1.46862	1.12981
LOC100390943	0	0	0	0	0.0767768	0	0.829144	0	0	0.0255923	0.414572	4.73294	8.69895
CLDN18	0.118485	0.0396833	0.0570705	0.160448	0.0927815	0.642337	0.250496	0.0889779	0.0717463	0.298522	0.169737	2.04172	1.23083
SLC35G2	1.04272	0.571471	0.547906	3.46587	5.29997	0.316244	12.2048	3.5949	0.7207	3.02736	7.89987	2.06906	3.45254
LOC108588849	0	0	0	0.280765	0	0.432313	0.219169	0.389252	0	0.237693	0.304211	7.89901	8.25366
KY	0.0230663	0	0	0.056224	0.0866995	0	0.0877785	0	0.00768876	0.0476412	0.0438892	2.48496	2.36915
LOC100400836	0.513241	0.309413	0.988847	3.66967	0.77165	1.28419	1.17188	0.231255	0.603834	1.9085	0.701567	1.65859	0.216098
TF	49.9725	32.7139	64.3312	228.91	208.584	98.41	396.94	214.664	49.0059	178.635	305.802	1.86596	2.64155
LOC103788847	0	0.0131567	0	0.0212781	0.0492175	0	0.406945	0.0786663	0.00438556	0.0234985	0.242806	2.18553	5.50049
LOC118148805	0.0416679	0	0.0401402	0.101565	0	0.173763	0	0	0.0272694	0.0917761	0	1.71451	-4.82117
NPHP3	4.84432	4.21298	5.08502	16.8576	9.70351	3.38393	8.64088	10.6182	4.71411	9.98167	9.62954	1.08214	1.03033
LOC100408228	0	0	0	0	1.33786	0.395819	0	0	0	0.577893	0	9.17715	0
CPNE4	0	0.0464772	0	0.150334	0.0869327	0.0257199	3.16852	0.162106	0.0154924	0.0876622	1.66532	2.42652	6.65872
COL6A6	0.824684	0.126829	0.0810661	3.76735	0.12652	0.0561484	0.672498	0.0947919	0.344193	1.31667	0.383645	1.93252	0.156125
COL6A5	0.671217	1.10077	1.50132	8.50641	1.68194	0.0514778	2.21178	2.27696	1.0911	3.41328	2.24437	1.64447	1.03984
LOC108588851	0	0.564877	0	0.685175	0.792425	0	1.06972	0.211094	0.188292	0.492534	0.640405	1.38253	1.76062
LOC118148851	0	0.518358	0	0.558888	0.161593	0.860557	0	0.12914	0.172786	0.527012	0.06457	1.60326	-1.4062
LOC103788867	0	0.0589595	0	0.0953543	0.05514	0	0	0.242364	0.0196532	0.0501648	0.121182	1.30879	2.5646
EFHB	0	0.100012	0	0.0404371	0.07015	0.166036	2.43056	0.20556	0.0333374	0.0922078	1.31806	1.44067	5.26359
LOC100413516	40.5941	37.5634	3.24594	25.1607	76.5924	71.595	57.3959	61.4514	27.1345	57.7827	59.4237	1.09048	1.13088
PP2D1	0.0447965	0	0	0.0363971	0.0841886	0.018681	0.0568242	0	0.0149322	0.0464222	0.0284121	1.57362	0.884467
LOC118148802	0.438294	0.440384	0.422224	3.56113	0.205928	0.365554	0.277987	0.493714	0.433634	1.37754	0.38585	1.66527	-0.168025
LOC118148771	0	0	0.0609048	0.102737	0.118818	0	0.0801978	0.23739	0.0203016	0.0738516	0.158794	1.81307	2.90718
RARB	3.52766	5.44331	2.69438	22.6636	9.8262	4.9492	11.6985	7.16214	3.88845	12.4797	9.4303	1.68206	1.27789
LRRC3B	0	0.0159674	0	0.0129119	0.044799	0	0.141109	0.0954721	0.00532246	0.019237	0.118291	1.67843	4.23785
ZCWPW2	0.258679	0.901031	0.780811	2.21386	1.06953	0.84861	0.787521	0.647528	0.64684	1.37733	0.717525	1.08921	0.149399
LOC108588871	0	0	0.0408387	0.103333	0	0	0	0.0318356	0.0136129	0.0344442	0.0159178	1.27831	0.211298
LOC108588872	0.401569	0.347444	0.386846	2.94553	0.859509	0.213979	0.155646	0.477475	0.37862	1.33967	0.316561	1.82033	-0.257521
RBMS3	5.8767	5.30627	2.83062	26.8809	21.4695	0.986902	8.2101	11.7784	4.6712	16.4457	9.99427	1.81563	1.09714
TGFBR2	12.766	11.2289	7.12203	36.4021	42.3559	6.53656	16.2663	20.4001	10.3723	28.4315	18.3332	1.45467	0.821664
GADL1	0.0328253	0.0659636	0.0632436	0.106682	0.215916	0.136888	12.6582	0.160229	0.0540108	0.153162	6.4092	1.48666	6.86451
LOC118148936	0.222144	0	0.107	0.180492	0.208744	0.370554	0.140895	0	0.109715	0.253263	0.0704473	1.19948	-0.631895
LOC118149058	0.90229	0	0	0.366555	0	1.88136	2.2891	0	0.300763	0.749305	1.14455	1.31406	1.92455
LOC118149095	2.07335	0	1.99733	3.36918	2.43535	3.89081	0	0	1.35689	3.23178	0	1.25141	-10.4072
LOC118148776	0.0200812	0	0.0193449	0.0489478	0	0.0502454	0.101892	0.0226203	0.013142	0.0330644	0.062256	1.26828	2.16121
ARPP21	0	0	0	0.0605752	0	0	0.321544	0.0615862	0	0.0201917	0.191565	4.40543	7.5892
STAC	0.795773	0.715403	0.282431	1.22507	5.01794	0.209591	0.903179	1.85569	0.597869	2.15087	1.37944	1.84528	1.20481
SCN11A	0	0.0111213	0.0106627	0.0899317	0	0	1.37596	0.157929	0.00726134	0.0299772	0.766944	1.90676	6.53848
TTC21A	0.318346	0.555553	0.516504	0.78958	1.21232	0.810512	6.2911	1.59797	0.463468	0.937469	3.94453	1.01473	3.08657
LOC103788911	0.100993	0.2706	0.259441	0.0820569	0.632675	1.26348	0.384329	0.505615	0.210345	0.659405	0.444972	1.64375	1.07735
CCR8	0.103301	0.674659	0	0.167864	1.65019	1.12004	1.0483	0.387876	0.25932	0.979364	0.718086	1.91303	1.46588
LOC118148989	0	0.082696	0	0.267486	0.0773388	0.137289	0.313205	0.123614	0.0275653	0.160704	0.218409	2.50102	2.94129
ENTPD3	0.336541	1.54044	1.40488	0.227866	1.03657	17.6678	0.545485	0.547581	1.09395	6.31073	0.546533	2.52717	-0.999851
ZNF619	0.0641101	0	0	0	0.120486	0.0534703	0.0813234	0	0.02137	0.0579853	0.0406617	1.39879	0.897155
LOC118148882	0.0489357	0	0	0.0397602	0.0459838	0.122443	0	0	0.0163119	0.0693956	0	2.02372	-4.11369
LOC108588898	0	0	0.068595	0.0925672	0.0802925	0	0.0722593	0	0.022865	0.0576199	0.0361297	1.29649	0.637675
CCK	7.37772	12.8181	2.96134	34.7175	38.1297	2.30749	8.77369	15.1207	7.71906	25.0516	11.9472	1.69827	0.630105
HHATL	0.0333267	0.100457	0	0.541558	0	0	0	0.100109	0.0445945	0.180519	0.0500543	1.99319	0.16317
LOC118149039	2.81098	0.706096	0	1.14196	1.98106	4.68893	9.80573	0	1.17236	2.60398	4.90286	1.15063	2.06327
LOC118148798	0.223275	0.41129	0.0716965	0.302352	0.0699357	1.39665	0.188816	0.0279453	0.235421	0.589646	0.108381	1.32094	-1.112
LIX1L	23.3116	18.7382	13.4126	69.1549	50.2323	5.98375	30.8399	44.7805	18.4875	41.7903	37.8102	1.17658	1.03219
LOC103791259	3.38933	4.2209	5.56441	13.8467	8.83693	7.56477	8.29594	5.23392	4.39155	10.0828	6.76493	1.19891	0.623231
LOC100396300	0	0	0	0.251352	0	0	1.07915	0.290394	0	0.0837839	0.684771	6.40572	9.42158
SV2A	0.78236	0.376669	0.219822	2.56915	0.490111	0.435012	4.65197	0.501843	0.459617	1.16476	2.57691	1.33963	2.48456
ECM1	97.0027	69.2004	84.8025	155.24	234.886	354.435	97.6306	123.132	83.6685	248.187	110.381	1.56866	0.399732
HORMAD1	0	0.0465509	0	0.037643	0.0870705	0.0386409	0	0.121772	0.015517	0.0544515	0.0608861	1.74728	1.90567
CTSK	17.0095	9.19246	5.79962	54.7894	36.957	7.01653	28.9131	18.8345	10.6672	32.921	23.8738	1.62574	1.16217
SELENBP1	51.812	52.9183	32.9202	168.07	99.3153	27.8775	86.9681	70.0306	45.8835	98.421	78.4993	1.10097	0.774692
LOC103788974	0.0731587	0.147015	0.352382	0.297207	0.412474	0.488137	2.13443	0.494455	0.190852	0.399272	1.31444	1.06099	2.77749
LOC103788973	0.624662	0	0.802347	1.52261	1.56528	0.694656	1.84889	0.156366	0.47567	1.26085	1.00263	1.40448	1.07416
RORC	0	0	0	0	0.0235235	0.0104395	0.06351	0.0187993	0	0.011321	0.0411546	3.62305	5.39762
C2CD4D	0.0299776	0	0	0.0487136	0.0563387	0	0.266186	0.0450242	0.00999255	0.0350174	0.155605	1.71217	3.83253
LOC103788988	0.23576	8.29094	0	7.94951	5.76	4.8175	4.78496	3.0098	2.84223	6.17567	3.89738	1.1193	0.455343
LOC103788987	0	1.1076	0	2.50783	0.82868	2.02268	1.11866	0.662256	0.369201	1.7864	0.890457	2.27148	1.26786
LOC118149228	4.10977	1.41087	1.18773	4.3966	3.7975	6.28413	1.56397	0.771572	2.23612	4.82608	1.16777	1.1095	-0.936653
TCHHL1	0	0	0	0	0.0450193	0.199791	0	0	0	0.0816033	0	6.36813	0
LOC118149231	0.0720764	0.0724201	0.208302	0	0.474101	0.420801	0.182857	0.216507	0.117599	0.298301	0.199682	1.3355	0.758816
SPRR4	0.0964189	0.0968786	0	0	0.181205	1.04542	0	0	0.0644325	0.408876	0	2.64711	-6.03194
S100A9	0	0	0	1.16626	0.899206	0	3.64158	0.538964	0	0.688487	2.09027	9.42938	11.0302
S100A12	0	0	0	0	0.181685	0.16126	0.613153	0.145197	0	0.114315	0.379175	6.84943	8.57052
S100A8	0	0.34235	0	1.10735	1.60086	3.12595	3.88987	1.02349	0.114117	1.94472	2.45668	4.07914	4.41613
S100A4	25.8484	38.9575	35.3345	204.989	25.0589	10.0202	22.6288	29.1168	33.3801	80.0229	25.8728	1.2614	-0.367542
SNAPIN	21.6344	16.7909	14.8961	49.9732	40.0724	21.2826	14.8651	26.3487	17.7738	37.1094	20.6069	1.06199	0.213363
LOC100385301	0.329709	0	0.105874	0.267888	0.516367	0.0916633	0.418235	0.371399	0.145194	0.291973	0.394817	1.00288	1.43695
LENEP	0.110235	0.664561	0	1.07478	1.03585	0.18388	0.838993	0.165564	0.258265	0.764838	0.502278	1.56261	0.956928
TRIM46	0.125039	0.0418785	0.120455	0.507972	0.117497	0.104288	9.12019	0.2504	0.0957909	0.243252	4.68529	1.33543	5.59743
THBS3	4.8479	3.67247	2.71075	15.9047	5.27399	1.31376	21.3585	6.6725	3.74371	7.4975	14.0155	1.00175	1.9042
LOC118149222	0.249014	0	0	0.404646	0.233993	0	0.789682	0.4675	0.0830045	0.21288	0.628591	1.34826	2.90588
SYT11	2.86716	1.76655	0.677481	9.47209	3.99048	0.338394	9.76152	3.2297	1.7704	4.60032	6.49561	1.37716	1.8748
LOC118149350	1.61218	0	2.07076	1.74653	1.51493	4.48207	8.18018	0	1.22765	2.58117	4.09009	1.07152	1.73541
LOC118149137	1.7096	0.858877	0	0.694525	0.401619	6.59467	0.271078	1.60481	0.85616	2.5636	0.937944	1.5811	0.131475
FCRL3	0	0	0	0.31755	0.285644	0	0.440683	0.163056	0	0.201065	0.301869	7.65867	8.24255
FCRL2	0.0791826	0.15912	0.0381397	0.772029	0.223218	0.924578	1.85819	0.654095	0.0921475	0.639942	1.25614	2.7826	3.75449
CD1D	0	0	0	0.12702	0.293805	0	0.446192	0.2935	0	0.140275	0.369846	7.14236	8.53468
LOC118149207	0.41166	0.763612	0	0.231558	0.238048	2.11286	5.38257	0.951205	0.391757	0.860823	3.16689	1.13375	3.01181
PYHIN1	0	0.147103	0.056415	1.83189	0	0	0	0.351824	0.0678395	0.610631	0.175912	3.15135	1.36172
PYDC5	0	0.414881	0	0	0.970012	0.344385	3.66645	0	0.138294	0.438132	1.83322	1.65652	3.71897
CADM3	7.53401	8.79698	2.78728	38.5448	169.821	1.56699	48.9521	43.3573	6.37275	69.9775	46.1547	3.4567	2.85629
ACKR1	1.04657	0.584201	0	3.07066	22.8923	0.387947	8.85047	4.32265	0.54359	8.78363	6.58656	4.01174	3.5965
VSIG8	0	0	0	0.05423	0.188156	0	0.126998	0.100246	0	0.0807953	0.113622	6.35395	6.84074
LOC118149250	0.064096	0.0966025	0.0463095	0.429643	0.361378	0	0.203264	0.0601672	0.0690027	0.263674	0.131716	1.91873	0.922855
SLAMF9	0.155833	0.391439	0.0750596	0.126614	0.439298	0.974778	0.494183	0.292561	0.207444	0.513563	0.393372	1.30369	0.919898
CD84	76.1706	60.8133	39.3242	104.594	187.858	70.6465	47.3086	121.787	58.7694	121.033	84.5477	1.04225	0.524693
SLAMF1	0.475753	0.263736	0.12643	0.799756	1.51074	0.136826	0.874021	1.42909	0.28864	0.815773	1.15156	1.49568	1.99251
LY9	11.0488	6.93498	7.54255	20.0156	51.3731	6.27991	8.96288	28.8456	8.50876	25.8895	18.9042	1.60523	1.1516
ITLN1	0	0.115735	0	0.561531	0	0	0	0	0.0385784	0.187177	0	2.2493	-5.30664
ITLN2	0	0.138164	0	0.111725	0.38764	0	0.523285	0.258159	0.0460546	0.166455	0.390722	1.83137	3.05742
ADAMTS4	8.30734	5.9484	5.26159	14.9968	26.4156	1.29016	11.2525	14.4274	6.50578	14.2342	12.84	1.12944	0.980737
FCER1G	0.783759	1.31249	0.44043	0.68987	4.41889	0.217895	3.89393	1.17715	0.845561	1.77555	2.53554	1.06939	1.58318
APOA2	0	0	0	1.57154	0.259648	0.115229	1.05152	1.66002	0	0.648807	1.35577	9.34387	10.406
NR1I3	0.349214	0.0501256	0.288352	0.445871	0.140635	1.12342	1.20237	0.636885	0.22923	0.569976	0.919625	1.31035	1.99953
PCP4L1	0.415258	0.417239	0.160013	2.76666	1.09259	0.346341	4.63543	0.810794	0.330837	1.40186	2.72311	2.07983	3.03724
LOC118149305	0	0.686299	0	0	1.92552	0.569683	4.33218	0	0.228766	0.831734	2.16609	1.85769	3.23752
LOC118149211	0	0.0945705	0	0.0764738	0.0442221	0.157002	0.17909	0.282728	0.0315235	0.092566	0.230909	1.5245	2.834
FAM163A	0.848558	0.605074	0.922924	0.845135	2.7908	2.48847	2.3264	0.678348	0.792186	2.04147	1.50237	1.36458	0.922473
AXDND1	0	0.0209363	0.0602189	0.10158	0.05874	0.104273	0.0264316	0	0.0270517	0.0881975	0.0132158	1.66891	-0.980596
ANGPTL1	8.07164	10.4906	0.636917	80.3323	27.2844	1.76917	8.17709	5.42018	6.39971	36.4619	6.79864	2.51013	0.0872262
SEC16B	0.339406	0.113675	0.122611	1.02264	0.2392	0	0.466414	0.467283	0.191897	0.420612	0.466848	1.12808	1.27821
BRINP2	0.0647777	0.0325433	0	0.105264	0.136958	0	0.410852	0.0486457	0.0324404	0.0807406	0.229749	1.28946	2.78666
PAPPA2	0.48169	0.35199	0.182799	2.15848	1.91341	0.0365225	0.379574	1.43596	0.338827	1.36947	0.907769	2.0118	1.41911
TNN	4.02024	2.22013	1.626	21.4563	1.96096	1.36937	2.99751	1.55562	2.62213	8.2622	2.27656	1.65541	-0.203795
LOC118149290	0	0.105737	0.101376	0.0855031	0.197774	0.394964	0	0	0.0690376	0.22608	0	1.697	-6.13006
LOC118149330	1.43305	2.15982	2.76102	2.91088	4.71312	7.76891	3.63563	4.30467	2.11796	5.13097	3.97015	1.27615	0.906199
ANKRD45	0.882441	0.473689	0.803508	2.29827	1.22678	0.867057	7.63628	1.21643	0.71988	1.46404	4.42635	1.02311	2.61861
TNFSF4	0.233152	0.515381	1.57223	3.92764	1.81113	0.259277	0.670373	2.08939	0.773588	1.99935	1.37988	1.36875	0.834091
LOC100896466	0.0479879	0.2893	0.0231142	0.389901	0.157826	0.480284	0.182617	0.216223	0.120134	0.34267	0.19942	1.50442	0.726421
LOC118149270	0	0	0	0	0.32092	0.0712104	0	0	0	0.13071	0	7.04122	0
LOC118149255	0.0192027	0	0	0.124817	0	0	0.0487171	0.028841	0.0064009	0.0416058	0.0387791	2.52528	2.42624
DNM3	0.57749	0.895233	0.254316	2.04441	2.88382	0.206421	1.29765	1.70991	0.57568	1.71155	1.50378	1.57031	1.38371
METTL11B	0.0667447	0.067063	0	0.21692	0.313593	0	0.0846655	0.0501228	0.0446026	0.176838	0.0673942	1.96337	0.584757
SELE	1.09877	1.34551	0.198466	7.15595	0.580777	0.429571	2.70046	1.36663	0.880917	2.7221	2.03355	1.62653	1.20599
SELL	1.24305	2.27086	1.03418	8.24047	2.86707	1.22525	1.79182	3.13989	1.51603	4.11093	2.46586	1.43857	0.701424
SELP	0.637953	0.600933	0	2.28392	0.674405	0.232784	0.910396	1.52706	0.412962	1.0637	1.21873	1.36288	1.55899
DPT	0.468872	0.0588885	0	0.690487	0.330442	0.0488822	0.148691	0.176053	0.17592	0.356604	0.162372	1.01526	-0.11494
XCL1	0	0	0	0	0.24465	0	0.04718	0.0558621	0	0.0815501	0.051521	6.3672	5.71482
LOC118149214	0.2947	0.177663	0	0.766218	0.443077	0.147474	0	0.0885234	0.157454	0.452256	0.0442617	1.51626	-1.8077
STYXL2	0.629897	0.351611	0.404535	3.93794	1.51263	0.350239	2.44145	1.55048	0.462014	1.9336	1.99597	2.06291	2.10868
GPA33	0.0485457	0	0.607955	0.0788866	1.36852	0.526356	0.55422	0.145824	0.218834	0.657921	0.350022	1.58369	0.675149
RXRG	0.214499	0.0783714	0.262989	1.17243	0.20156	0.0975818	0.173149	0.205011	0.185286	0.490523	0.18908	1.39974	0.0290852
PBX1	12.7412	8.16404	8.25379	48.3874	21.4597	2.6281	51.2672	18.0838	9.71968	24.1584	34.6755	1.31346	1.83483
RGS5	11.4951	4.69176	0.949507	164.181	3.79737	4.36722	3.89151	1.47111	5.71211	57.4486	2.68131	3.32995	-1.0908
RGS4	26.3434	16.3028	7.53088	125.049	25.6534	8.21804	16.3209	23.6049	16.7257	52.9736	19.9629	1.66315	0.255243
CCDC190	0	0.0616574	0	0.224365	0.17299	0.281493	0.194603	0.645158	0.0205525	0.226283	0.41988	3.39856	4.28748
ZNF648	0.0378485	0	0	0.138383	0.213393	0.157836	0.0960214	0.0994799	0.0126162	0.169871	0.0977507	3.64951	2.85847
LOC108588920	0	0.0141138	0.0270636	0.125543	0.105596	0	0.178183	0.0738404	0.0137258	0.0770463	0.126012	2.40598	3.10855
NPL	1.05329	1.91127	1.18126	1.92873	3.54538	3.44837	3.50973	2.73891	1.38194	2.97416	3.12432	1.10523	1.17627
LOC118149208	0	0.292566	0.280502	0	0.820839	0.485706	0.369357	0	0.191022	0.435515	0.184679	1.18476	-0.0484673
C18H1orf21	6.88058	4.63306	4.35873	14.4474	16.7495	2.35556	12.1552	12.5362	5.29079	11.1841	12.3457	1.07976	1.2223
LOC118149148	0.139177	0	0	0.339244	0.065391	0.0870594	0.37516	0.195969	0.0463924	0.163898	0.285565	1.79885	2.59613
NIBAN1	5.95156	7.58575	6.57399	39.2188	9.83994	9.81316	10.9201	9.71192	6.70377	19.624	10.316	1.54943	0.621764
LOC118149248	0	0.0865967	0	0.910335	0.566908	0.143764	0.218653	0.129445	0.0288656	0.540336	0.174049	4.17997	2.5512
PDC	0.0993685	0.399369	0	1.85694	0.933744	0.0828771	0.945364	0.522354	0.166246	0.957855	0.733859	2.51934	2.1355
LOC103789070	0.458216	0.414361	0.132425	1.58228	0.990325	0.496821	0.348747	1.44523	0.335001	1.02314	0.896991	1.60788	1.41824
LOC108588964	0	0	0.027048	0	0.105535	0.117088	0.213697	0	0.009016	0.0742077	0.106848	2.90857	3.42863
RGS1	2.68909	1.83344	0	6.63267	5.27937	0.8811	0.609124	3.24547	1.50751	4.26438	1.9273	1.49955	0.354205
B3GALT2	0.681291	0.444951	0.0656312	4.51142	0.544165	0.113645	0.475318	0.562787	0.397291	1.72308	0.519053	2.11393	0.384834
LOC103789167	0.119473	0.0560198	0.145784	0.2265	0.11975	0.657656	0.394032	0.185421	0.107092	0.334636	0.289726	1.63463	1.4274
LOC103789172	0	0	0.327469	0.552389	1.27771	1.13407	0	0.255277	0.109156	0.988055	0.127638	3.1665	0.223767
F13B	0	0	0	0	0.225632	0	0	0.135239	0	0.0752108	0.0676195	6.25192	6.10055
CNIH3	0.976004	0.653772	0.626814	2.11467	2.15795	1.13325	1.55364	1.62397	0.752197	1.80196	1.58881	1.25927	1.07775
CCDC185	0	0	0	0.169501	0.0653443	0	0.08821	0.208885	0	0.0782818	0.148547	6.30892	7.22446
FAM177B	0	0.0780798	0.0748601	0.47354	0.0730217	0	0.0985738	0.0583567	0.05098	0.182187	0.0784653	1.81729	0.612369
HHIPL2	0.174567	0.0584666	0.0560557	0.472786	0.109358	0.291192	1.181	0.131094	0.0963632	0.291112	0.656048	1.58507	2.75455
LOC118149564	0.317763	0.638557	1.22445	0.58091	3.95638	0.0662566	1.0077	1.49143	0.726923	1.53452	1.24956	1.07687	0.780721
MTARC1	0.0637188	0	0.0613827	0.414172	0.299376	0	12.6899	0.813458	0.0417005	0.237849	6.75166	2.48378	7.30506
LOC118149476	0	0	0	0.164379	0.190109	0	3.01544	0.151929	0	0.118163	1.58368	6.89679	10.63
SLC30A10	0.0240968	0	0	0.0391572	0.0452864	0.0301464	0.0305667	0.108575	0.00803226	0.0381967	0.0695707	2.11757	2.96591
LOC100397282	1.2949	0.382668	0.880533	3.83708	1.82518	2.15999	1.3044	1.11542	0.852699	2.60741	1.20991	1.61137	0.504291
LOC108589162	0.108638	0.0889423	0.0658941	0.395574	0.287351	0.026847	0.193951	0.386766	0.087825	0.236591	0.290359	1.41944	1.71376
LOC103789189	0	0.148953	0	0.12045	0.742955	0.0824288	0.501467	0.48242	0.0496511	0.315278	0.491943	2.64253	3.28276
LOC108589161	0.236676	0.285365	0.547196	1.38455	0.578238	0.236876	0.360267	0.853127	0.356412	0.733222	0.606697	1.03863	0.765762
LOC103789190	0.396565	0.487002	0.325429	1.87358	1.50438	0.367501	0.577566	0.794149	0.402999	1.24849	0.685857	1.62891	0.76566
LOC100395547	0	0	0.0498449	0	0.0972416	0.0431548	0.262538	0.233138	0.016615	0.0467988	0.247838	1.44017	3.82033
LOC100396988	0.0878431	0	0	0.107059	0.0412722	0.0366323	0.111429	0.065967	0.029281	0.0616544	0.0886978	1.049	1.56666
LOC108589167	0	0	0.355585	0.599817	1.38741	0	0.936451	0.554389	0.118528	0.662409	0.74542	2.47255	2.64263
KCNK2	0.318455	0.130898	0	0.858561	0.108817	0.0120729	0.183618	0.086963	0.149785	0.326484	0.13529	1.11893	-0.145805
LOC118149445	0.400688	2.97923	0.849194	2.2138	4.2923	2.53984	2.33805	2.22667	1.4097	3.01531	2.28236	1.09637	0.694743
FAM71A	0.0676404	0.135926	0.0651605	0.439662	0.635603	0.0564147	0.429008	0.761932	0.0895756	0.377227	0.59547	2.06206	2.71925
RD3	0.0529477	0.088667	0.102013	1.7208	0.0663384	0.0588806	0.313432	0.132539	0.0812092	0.615339	0.222986	2.90635	1.44603
LOC103789214	1.11837	0.337111	0.430947	0.590638	1.05091	2.79829	0.567459	0.671884	0.628809	1.47995	0.619672	1.23353	-0.021085
KCNH1	0.00901289	0.0181117	0.0173649	0.0878755	0.0338769	0.0451026	0.640238	0.0406101	0.0148298	0.0556183	0.340424	1.83862	4.43085
LOC118149483	0	0	0	0.0648982	0	0	0.202642	0.179949	0	0.0216327	0.191296	4.50034	7.58718
AGT	0.0537393	0.0539956	0.0517691	0.611284	0.403982	0	0.272673	1.1098	0.053168	0.338422	0.691235	2.64757	3.67575
LOC118149465	0	0	0	0.0691693	0.199991	0	0.107989	0.127861	0	0.0897201	0.117925	6.50335	6.89391
LOC100405217	4.65741	4.31965	0.345127	0.291088	17.1692	17.3307	3.63563	4.03563	3.10739	11.597	3.83563	1.89963	0.30367
ITPKB	1.79967	1.25639	0.889362	5.13681	3.17359	0.399616	6.43357	2.19398	1.31514	2.90334	4.31377	1.14189	1.71297
LOC118149464	0	0	0.181927	0	0	0.472528	0.479115	0.283641	0.0606425	0.157509	0.381378	1.36257	2.633
LOC118149543	0.0154075	0	0.0222639	0.125186	0.0868686	0.0128504	0.0390887	0.0347114	0.0125571	0.0749683	0.0369001	2.48634	1.48315
NR5A2	0.0541174	0.0543754	0.0260666	0.549629	1.01706	0	24.7646	0.589282	0.0448531	0.522229	12.677	3.51235	8.11109
LOC118149428	0	0	0	0	0.0645459	0	1.82978	0	0	0.0215153	0.914888	4.49283	9.83903
LOC118149491	0	0	0	0.0319257	0	0	1.32085	0.0590156	0	0.0106419	0.689933	3.54126	9.4324
CACNA1S	0.86247	0.427356	1.02433	0.79675	0.444079	4.99592	0.749343	0.461363	0.771387	2.07892	0.605353	1.42913	-0.349166
LMOD1	12.7331	7.92172	3.63707	43.6379	12.5215	6.93069	8.54544	5.76781	8.09728	21.03	7.15663	1.37683	-0.178135
LOC118149560	0	0.122594	0.0587696	0.39654	0.171979	0	0	0	0.0604546	0.189506	0	1.63224	-5.94145
LOC100895196	0	0.0117919	0	0.00953543	0.05514	0	0.0744349	0.0264397	0.00393063	0.0215585	0.0504373	2.19383	3.38297
LOC118149562	0	0	0.129581	0.0728612	0.337064	0.635738	0.625641	0.168357	0.0431938	0.348555	0.396999	2.9836	3.17085
MYOG	0.045707	0	0	0.445643	0.429499	0	0.231917	0.308918	0.0152357	0.291714	0.270418	4.17225	4.06328
LOC118149437	0.141501	0	0	0	0.398898	0	0	0.106262	0.0471671	0.132966	0.0531312	1.47574	0.16841
LOC118149438	0	0	0	0.072314	0.0139389	0.0123718	0	0.0445582	0	0.0328749	0.0222791	5.08215	4.54096
CHIT1	0	0.26289	0	0.389738	0.655626	0	0.276577	1.83385	0.0876301	0.348455	1.05521	1.97924	3.57496
PRELP	1.63638	2.62711	0.873863	12.414	11.7498	0.474713	8.25782	4.96886	1.71245	8.21282	6.61334	2.26115	1.94869
OPTC	0.118935	0	0	1.25625	0.447042	0	3.69628	0.178631	0.039645	0.567763	1.93745	3.80668	5.57569
REN	0	0.0356476	0.0683553	0.115305	0.0666766	0.0295903	0	0	0.0346676	0.0705238	0	1.00381	-5.15654
GOLT1A	0	0.161927	0	0.392824	0.151437	0	0.408859	1.33127	0.0539758	0.18142	0.870063	1.7304	3.98591
LOC108589123	0	0.0884747	0	0.250405	0.0827432	0.293764	0.0558486	0	0.0294916	0.208971	0.0279243	2.78371	-0.0761284
LRRN2	0.378611	0.10869	0.0651304	1.47219	0.495541	0.0225554	1.26928	0.406176	0.184144	0.663428	0.837726	1.84346	2.17955
LOC103789294	0.197129	0.396138	0.0949507	1.32138	0.0926188	0.0822065	1.62537	0.555137	0.229406	0.498734	1.09025	1.11698	2.24374
SLC41A1	7.07144	4.59663	4.46083	16.8173	18.7027	1.14002	22.6995	14.4962	5.3763	12.22	18.5978	1.18441	1.79026
PM20D1	0.167627	0.269483	0.0645926	1.00786	0.59856	0.0838845	2.76425	0.27694	0.167234	0.563434	1.52059	1.74633	3.17704
SLC26A9	0	0	0	0.0651117	0	0	0	0.0481443	0	0.0217039	0.0240722	4.50487	4.64801
RAB7B	3.58533	6.82116	2.35027	17.8232	7.51558	3.5919	5.92044	7.2011	4.25225	9.64355	6.56077	1.18115	0.625519
CTSE	0	0	0	0.268191	0	0.0458834	0.209353	0.0413131	0	0.104691	0.125333	6.72371	6.98109
LOC103789303	0	0.221743	0	0.0597704	0.44932	0	0	0	0.0739145	0.169697	0	1.18812	-6.22717
LOC118149442	0	0.265584	0.763898	0.644288	0.496759	1.10228	0.670587	0.198497	0.343161	0.747776	0.434542	1.12145	0.33973
IKBKE	3.77242	3.01983	3.25473	10.6268	8.7453	1.74605	6.49434	9.12148	3.34899	7.03937	7.80791	1.07149	1.22096
LOC103789305	0.674932	0.484393	0.557303	1.88016	1.67615	0.623232	0.825572	0.832681	0.572209	1.39318	0.829126	1.28229	0.534269
RASSF5	0.457601	0.459784	0.330618	0.212457	1.84285	0.586116	1.30605	1.03093	0.416001	0.880475	1.16849	1.07987	1.48775
IL19	1.06917	0.0767336	0.367847	4.31248	0.358813	0.222932	0.532809	0.143376	0.504584	1.63141	0.338092	1.69098	-0.576272
FCMR	0.362322	0.624085	0.249313	2.77564	0.607975	0.237435	0.787892	0.466441	0.411907	1.20702	0.627167	1.54875	0.605332
FCAMR	0	0.132552	0.0635433	0.348359	0	0.247565	0.0836721	0.0495348	0.0653652	0.198642	0.0666034	1.58891	0.0266692
C4BPB	0.0366619	0.0368367	0	0.357453	0	0.12231	0.0465055	0.0825952	0.0244995	0.159921	0.0645503	2.65781	1.36213
C4BPA	0	0	0	0.104638	0.0605083	0.0537058	0.0816817	0.0483564	0	0.0729506	0.065019	6.20849	6.04481
CD34	1.76261	0.695757	0.606425	3.5803	16.208	0.525031	7.90539	4.34916	1.0216	6.7711	6.12728	2.72736	2.58324
LOC100386064	0.275379	0.298827	0.392618	0.519088	0.507184	1.25863	2.30549	0.405326	0.322275	0.761633	1.35541	1.23823	2.06896
G0S2	81.24	43.264	57.2645	78.02	278.217	43.6036	58.8734	170.205	60.5895	133.28	114.539	1.13731	0.91869
HSD11B1	9.42874	1.94595	8.29749	13.9552	34.1469	13.4324	2.65067	5.43487	6.55739	20.5115	4.04277	1.64509	-0.697643
LOC100415560	4.06838	0.145992	3.35933	6.02083	7.03153	3.272	9.30773	6.71053	2.52457	5.44145	8.00913	1.10765	1.66522
LOC103789320	0.059613	0.0598972	0	0	0.336102	0	0.226856	0.134301	0.0398367	0.112034	0.180579	1.46882	2.15266
OR2B11	0	0.0245599	0	0.0397203	0.0344533	0	0.186037	0.018356	0.00818662	0.0247245	0.102197	1.48554	3.48972
GCSAML	0	0	0.0463045	0.351488	0.361338	0	0.365835	0.0360964	0.0154348	0.237609	0.200966	3.85982	3.61928
LOC118149424	0	0.0830937	0	0	0.155421	0.0689744	0.0524519	0	0.0276979	0.0747986	0.0262259	1.40123	-0.0759627
LOC103789345	0.230191	0	0.0554377	0.280544	0.216305	0.287982	0.145998	0	0.0952094	0.26161	0.072999	1.44867	-0.378673
PLD5	0.154983	0.088984	0.0426573	1.26823	0.249658	0.166194	0.589786	0.432292	0.0955414	0.56136	0.511039	2.54227	2.40703
BECN2	0	0	0	0.176995	0	0	1.10532	0.204488	0	0.0589984	0.654904	5.90685	9.35734
KMO	0.647061	1.23528	0.966172	3.23328	8.72522	1.26823	2.1751	1.96797	0.949504	4.40891	2.07154	2.21398	1.12463
FMN2	0.326778	0.464199	0.151971	1.60219	0.931786	0.15037	6.07481	0.956206	0.314316	0.894783	3.51551	1.50635	3.47927
LOC118149510	0	0.0899927	0	0.291088	0.168326	0	0.113614	0.672604	0.0299976	0.153138	0.393109	2.31399	3.66837
ACTN2	1.07262	1.0566	0.526778	5.05814	0.889341	1.07002	2.29437	0.663352	0.885335	2.33917	1.47886	1.40069	0.73954
LOC118149449	0.209414	0	0.201736	1.53134	0.196782	0	0.531282	0	0.13705	0.57604	0.265641	2.06348	0.949707
EDARADD	0.151945	0.248088	0.201264	0.848753	0.48188	0.15841	2.16834	0.114105	0.200432	0.496348	1.14122	1.30396	2.50348
LOC118149603	2.14957	3.77969	2.58845	9.60589	3.02986	7.17131	12.9519	4.43919	2.83924	6.60235	8.69557	1.21719	1.61443
LOC103789371	0	0	0	0	0	0.124527	0	0.448494	0	0.0415091	0.224247	5.4097	7.81537
LOC118149481	0.0943039	0.284261	0.181693	0.536352	0.177231	0.707877	0.478496	0.495731	0.186752	0.47382	0.487114	1.33855	1.37839
SEPTIN14	0	0	0	0.0767456	0	0.0787801	2.00694	0.0886664	0	0.0518419	1.0478	5.72361	10.0345
LOC118149170	0	0	0	0	0.0812263	0	0.657897	0	0	0.0270754	0.328949	4.81124	8.3661
AUTS2	1.56871	1.21118	1.4078	5.62826	3.63091	0.78502	25.5755	4.66878	1.3959	3.34806	15.1222	1.26153	3.43646
LOC108588889	0	0	0.0264618	0.0148789	0.0344159	0.00763669	1.86997	0.0481322	0.00882059	0.0189772	0.959051	1.02447	6.61116
LOC108588901	0.0672236	0	0	0.0436953	0.0505349	0.0560671	11.0002	0.151447	0.0224079	0.0500991	5.57582	1.1263	7.89631
LOC118151955	0	0	0	0.927842	1.07308	0	3.62143	0	0	0.666973	1.81072	9.38365	10.8231
CLIP2	5.23999	3.65004	4.87164	13.0273	14.3911	1.72199	37.1962	10.7944	4.58722	9.71345	23.9953	1.0822	2.3868
ELN	0.480947	0.446068	0.160378	8.44662	0.451936	0.030856	10.4652	0.208369	0.362465	2.97647	5.33679	3.0342	3.87636
LOC118151825	0.683042	0.686299	0	0.554971	0.64184	5.69683	0.866436	0	0.456447	2.29788	0.433218	2.32925	-0.0751848
MYL10	0.151316	0.152037	0.291536	1.16797	0.497658	0.252406	3.26304	0.227265	0.198296	0.639344	1.74515	1.68393	3.13119
LOC108589028	0	0	0	0.0512575	0.0592809	0	0.880272	0.0473755	0	0.0368461	0.463824	5.24207	8.86054
PCOLCE	96.2331	30.7112	42.2372	616.339	43.3781	9.61156	124.676	37.1036	56.3938	223.11	80.8897	1.98412	0.520411
PILRA	0	0.174843	0	0.377028	0.272527	0	0.147157	0.0871183	0.058281	0.216518	0.117137	1.8755	0.994826
AZGP1	1.51775	2.46344	1.34963	6.16585	2.249	2.43435	2.22145	4.86596	1.77694	3.6164	3.54371	1.02475	0.995458
LOC100403977	1.29459	0.591256	1.02038	3.82492	5.30836	0.294474	1.79147	3.13752	0.968741	3.14258	2.4645	1.69674	1.34621
CYP3A90	0.233998	0.20899	0.350652	1.01399	0.732944	0.412012	0.329807	0.546697	0.264547	0.719649	0.438252	1.44033	0.726082
KPNA7	0	0.0752783	0	0.213056	0	0.249948	0.0950371	0.0562629	0.0250928	0.154335	0.07565	2.57366	1.55464
OCM2	0.354784	0.356476	0.170888	5.26077	0.0833457	0.295903	0	0.26643	0.294049	1.88001	0.133215	2.67248	-1.13641
LOC118151944	1.07479	0	0	0	1.00995	3.13745	0	0.403563	0.358262	1.38247	0.201781	1.94518	-0.825113
LOC108589285	0	0.146283	0	0.295726	0	0.607132	0	0	0.048761	0.300953	0	2.60124	-5.63694
MMD2	0	0	0	0.0436471	0	0	1.46508	0	0	0.014549	0.732538	3.95875	9.51873
RADIL	1.12358	1.58757	0.913264	2.09684	4.8996	0.629621	11.2907	2.94001	1.20814	2.54202	7.11537	1.07256	2.55716
PAPOLB	0	0.0176333	0	0.0285181	0	0.0146371	0.0445233	0	0.00587778	0.0143851	0.0222617	1.16152	1.75794
NIPAL4	0.443345	0.267276	0.427091	1.36883	2.70791	0.147907	7.39532	2.01426	0.379237	1.40822	4.70479	1.88992	3.62947
EBF1	0.0537987	0.0270276	0	0.207629	0.15166	0	0.0341217	0.0202004	0.0269421	0.119763	0.0271611	2.11167	0.0112614
LOC108589463	0	0	0.614899	0.777928	0.599798	2.39565	0	0	0.204966	1.25779	0	2.61156	-7.68626
C1QTNF2	0.668002	0.671188	0.468008	7.89456	0.741836	0.101298	1.30955	0.592853	0.602399	2.91256	0.951203	2.2716	0.658157
GABRB2	0.0179263	0.0720471	0	0.0728254	0.286364	0.0149512	0.318352	0.0673099	0.0299911	0.124714	0.192831	2.02021	2.64487
GABRG2	0.0341681	0.068662	0	0.194331	0.064214	0.0569949	0.0433421	0.282249	0.0342767	0.10518	0.162795	1.58972	2.21511
LOC118150122	0.0162502	0	0	0.00660165	0.06108	0	0	0	0.00541675	0.0225606	0	1.87646	-2.68184
LOC100412667	0	0	0.176677	0.0745067	0	0.305928	0.348966	0	0.0588924	0.126811	0.174483	1.09357	1.55089
FBLL1	0.555783	0.186145	0.446172	3.16101	0.522258	0.0772574	7.8726	0.97387	0.396033	1.25351	4.42324	1.65979	3.4781
LOC108589557	0	0	0.0235235	0.317444	0	0	0.0619503	0	0.00784118	0.105815	0.0309752	3.59473	1.85464
LOC118151657	0.426381	0.17526	0.485429	0.897578	1.16556	0.129316	1.52425	1.07702	0.362357	0.730817	1.30064	1.0101	1.84087
LOC118151659	0.300146	0.226183	0.0722853	1.34127	0.423061	0	0.380734	0	0.199538	0.588112	0.190367	1.55467	-0.0675341
LOC118150157	0.0801376	0	0	0.130223	0.0753036	0	0.101654	0	0.0267125	0.068509	0.0508271	1.32666	0.903169
CXCL14	1.32682	4.40678	1.27817	7.03719	17.0393	2.7358	5.65696	10.4898	2.33726	8.93744	8.07337	1.93459	1.78792
TGFBI	81.5808	56.3099	35.4296	219.305	142.807	42.9265	129.083	174.252	57.7734	135.013	151.668	1.2246	1.39242
KLHL3	0.502306	0.121128	0.0967779	1.44475	1.47266	0.134062	3.77206	0.30177	0.240071	1.01716	2.03692	2.07843	3.07957
EGR1	17.8928	6.57793	16.2941	27.8074	32.5761	22.0546	34.1932	26.4012	13.5883	27.4794	30.2972	1.01593	1.15676
LOC118150226	0.0797441	0.320498	0.0384102	0.64792	0.262268	0.365803	0.404621	0.329367	0.146217	0.425331	0.366994	1.53402	1.32173
LOC108589670	0.154842	0.155581	0	0	0	1.29144	0	0.232561	0.103474	0.430481	0.116281	2.04615	0.166819
DNAJC18	5.63194	4.2767	4.95042	17.861	16.4376	1.1689	15.3911	11.3238	4.95302	11.8225	13.3575	1.25498	1.43108
STING1	0.709568	0.745358	0.186423	1.46751	5.33413	0	1.2683	2.47053	0.547117	2.26721	1.86942	2.049	1.7708
LOC100398424	0.153286	0.141696	0.0933249	1.16574	0.0472449	0.167734	0.410663	0.104061	0.129435	0.460239	0.257362	1.82218	0.986058
PCDHB4	0.0397042	0.119681	0.076497	0.419375	0.0652911	0.0910657	0.151094	0.0447246	0.0786273	0.191911	0.0979092	1.2766	0.312843
LOC100410889	0	0	0.0181202	0.106981	0	0.0156881	0.0477203	0	0.00604006	0.0408896	0.0238602	2.57293	1.82018
LOC100896068	0.586755	0.398815	0.216122	1.62652	0.713526	0.532556	0.41593	0.51839	0.400564	0.957533	0.46716	1.2552	0.221372
LOC100896102	1.73996	0.884921	0.951897	4.34587	2.19346	1.08093	1.22619	2.13473	1.19226	2.54009	1.68046	1.09054	0.494803
PCDH12	0.0665523	0.0445798	0	0.162221	1.87613	0.0740095	0.478388	0.433145	0.037044	0.704121	0.455766	4.21213	3.58572
LOC108589871	0.373076	0.41234	0.215638	0.545622	0.806313	1.74249	0.283947	0.112066	0.333685	1.03148	0.198007	1.62523	-0.749986
GNPDA1	26.9059	29.7279	26.3382	51.081	41.8507	91.978	24.6937	34.4252	27.6573	61.6366	29.5595	1.15609	0.0959548
LOC118151669	0	0	0.0111702	0.0188424	0.0217918	0	0.0294173	0.0174154	0.00372341	0.0135447	0.0234163	1.6226	2.36995
NR3C1	4.79237	6.08662	3.05443	13.7317	11.5145	6.21692	6.11601	9.73176	4.64447	10.4877	7.92388	1.17494	0.770564
KCTD16	0.146611	0.29462	0.221942	1.7698	0.275534	0.0349369	0.956444	0.644867	0.221057	0.693423	0.800656	1.64488	1.85205
PPP2R2B	4.10353	2.37576	1.88102	11.9607	6.23553	0.71249	7.87569	7.5608	2.78677	6.30289	7.71824	1.17713	1.46935
STK32A	0.125663	0	0.0242111	0.530925	0.212549	0.0209615	10.7756	0.603956	0.049958	0.254812	5.68979	2.3277	6.80318
JAKMIP2	0.0309357	0.139874	0.178809	1.55838	3.02324	0.0645038	3.97323	2.81102	0.11654	1.54871	3.39212	3.72078	4.8514
SPINK1	8.72345	0	177.091	959.964	1337.55	101.86	471.775	1180.7	61.9381	799.791	826.236	3.6907	3.73763
LOC118150449	0	0	0	0.110068	0.190946	0.225973	0	0.203464	0	0.175662	0.101732	7.46485	6.68274
HTR4	0.0995885	0.0250158	0	0.151717	0.479603	0.0467216	0.126328	0.271104	0.0415348	0.226014	0.198716	2.41607	2.23123
ADRB2	0.0565152	0.0908556	0.016333	0.909187	0.0849698	0.0188543	0.501826	0.0933699	0.0545679	0.33767	0.297598	2.60756	2.42588
ABLIM3	0.355309	0.465656	0.639919	1.43089	5.42912	0.515376	2.05758	2.84225	0.486961	2.45846	2.44992	2.3335	2.32848
LOC100405319	1.16481	0.659982	0.455593	5.35113	2.09857	0.175308	3.41061	1.67054	0.760129	2.54167	2.54058	1.74013	1.73951
PDE6A	0.0516779	0.0519244	0	0.199444	0.267083	0.107753	0.262213	0.116425	0.0345341	0.191427	0.189319	2.43704	2.42114
PDGFRB	16.2021	10.9058	9.56621	46.7313	42.8074	3.02094	35.554	22.9834	12.2247	30.8532	29.2687	1.33555	1.25949
CAMK2A	5.94834	4.53736	2.65484	12.6811	13.8584	1.46786	14.6063	11.2187	4.38018	9.33582	12.9125	1.09161	1.55949
ARSI	24.7551	21.6288	19.0222	81.9507	48.7604	8.42441	102.87	48.5272	21.802	46.3785	75.6984	1.08896	1.79575
MYOZ3	1.02964	0.766335	1.57968	5.28286	1.72006	0.58841	6.55467	5.39824	1.12522	2.53044	5.97646	1.16847	2.40804
LOC100408964	0.141274	0.0946315	0	0.688707	0.37613	0	0.866157	0.265228	0.078635	0.354946	0.565693	2.16018	2.83109
LOC100411481	0	0	0	0	0.0847863	0	1.0301	0.0677587	0	0.0282621	0.548928	4.87096	9.1031
LOC118150565	0.0622799	0.0625769	0.0599965	0.379518	0.351139	0.103888	0.671516	0.0935398	0.0616178	0.278181	0.382528	2.15656	2.61469
NMUR2	1.20883	3.34835	2.14019	13.4054	6.60059	1.08996	4.55876	8.93069	2.23246	7.03198	6.74473	1.65486	1.59469
GRIA1	0.288602	0.649551	0.378108	4.34273	1.69224	0.500666	2.29905	0.190722	0.438753	2.17855	1.24488	2.30926	1.5024
SGCD	3.79575	5.8101	2.15224	19.5406	11.3614	2.463	4.03039	6.45563	3.91936	11.1217	5.24301	1.50444	0.419684
GPER1	0	0.168572	0.101013	0.306707	0.157651	0.209892	0.319226	0.157488	0.0898615	0.22475	0.238357	1.31299	1.39742
LOC118150981	0.280918	0.0470429	0.135309	1.0271	0.175982	0	0.415734	0.562557	0.154423	0.401029	0.489146	1.3711	1.65701
FOXL3	0	0	0	0.0325737	0	0	1.57651	0.0301067	0	0.0108579	0.803306	3.56778	9.6516
DOCK2	0	0	0	0.0379801	0.0219625	0	5.78132	0.122863	0	0.0199809	2.95209	4.391	11.528
INSYN2B	0	0	0	0.0202668	0.234392	0	0.0632824	0	0	0.0848863	0.0316412	6.42436	5.02862
C2H5orf58	0	0.0718181	0	0.174226	0.0335828	0	0.362675	0	0.0239394	0.0692695	0.181337	1.49447	2.87011
LCP2	0.180905	0.472595	0.104563	0.896607	0.764965	0.588438	0.504849	0.74719	0.252688	0.750003	0.62602	1.56577	1.30546
KCNMB1	2.73129	2.93358	0.725834	12.6263	3.14179	0.628413	1.91152	5.09238	2.13023	5.4655	3.50195	1.35893	0.716882
FGF18	0.280693	0.35254	0.0676005	0.684189	0.923165	0	0.97916	1.47553	0.233611	0.535784	1.22735	1.19407	2.38837
LOC103790815	0	0.0868528	0.499628	0.702328	0.324905	0.324426	0	0.227198	0.195494	0.450553	0.113599	1.20041	-0.777889
NKX2-5	0.172575	0.086699	0	3.68069	0.32433	0	0	0.388792	0.0864246	1.33501	0.194396	3.93375	1.16029
LOC118151338	0	0	0	0	0.0548537	0	0.333218	0.0876749	0	0.0182846	0.210447	4.26938	7.72415
NSG2	0	0.059654	0	0.0482387	0	0.0990351	0.225935	0	0.0198847	0.0490913	0.112968	1.26212	2.44811
CPLX2	0.0481777	0.0242037	0	0.371871	0.090543	0.020091	2.13896	0.198988	0.0241271	0.160835	1.16897	2.68721	5.54109
LOC108590438	0.190107	0.445698	0.162788	1.40732	0.873347	0.229026	0.937805	0.920029	0.266198	0.836563	0.928917	1.64829	1.79919
GPRIN1	0.0999574	0.200868	0.160488	0.297789	0.297438	0.361262	4.81823	0.300257	0.153771	0.31883	2.55924	1.04717	4.04807
CDHR2	0.0630591	0.0791998	0.0303736	0.307413	0.429601	0.157781	0.439946	0.485389	0.0575441	0.298265	0.462668	2.35383	2.98549
LOC100396119	0.0955991	0.096055	0	0.0776741	0	0.318933	0	0.143583	0.0638847	0.132202	0.0717914	1.03767	0.16589
PROP1	0	0	0	0	0.0572307	0	0	0.182948	0	0.0190769	0.0914742	4.32747	6.53098
COL23A1	0.330019	0.30396	0.463633	2.22333	0.077528	0.275249	4.16884	0.351096	0.365871	0.858702	2.25997	1.22856	2.6236
LOC118151363	0.136608	0	0	1.16544	0.128368	0	0.433218	0.205176	0.0455361	0.431269	0.319197	3.21551	2.78254
LOC118151365	0.831217	0.866113	0.415199	3.22673	1.62001	0.154059	4.13948	1.04036	0.704176	1.66693	2.58992	1.24201	1.87741
GFPT2	46.3758	26.9236	42.1025	101.998	125.047	4.49131	80.6044	105.175	38.4673	77.1787	92.8897	1.00455	1.27186
BTNL9	0	0	0	0	0.144393	0	0.682219	0.0288486	0	0.048131	0.355534	5.61856	8.4779
LOC108590080	0	0.181767	0.522816	1.32286	0.679969	0.150881	2.06529	2.3095	0.234861	0.717905	2.18739	1.60786	3.21386
LOC103791113	0	0.124464	0	0.100647	0.0582007	0.206631	0.9428	0.0930246	0.0414881	0.121826	0.517912	1.53149	3.61036
CHSY3	0.961413	0.893092	0.524244	13.3679	0.528415	0.196681	1.79481	0.613006	0.792916	4.69767	1.20391	2.56519	0.601863
ADAMTS19	0.213451	0.0857874	0.277593	1.60421	0.310891	0.160223	34.3867	0.785438	0.192277	0.691776	17.5861	1.84172	6.5077
SLC27A6	47.1413	121.846	79.2342	8.16784	37.4514	524.743	6.82676	27.4137	82.7404	190.121	17.1202	1.20024	-2.27283
FBN2	14.2783	1.86503	5.97084	49.4682	25.0471	2.01906	20.5406	36.1835	7.3714	25.5115	28.3621	1.791	1.94381
MEGF10	0.165123	0.147476	0.0883719	0.581371	0.448249	0.183626	0.535283	0.261781	0.133657	0.404415	0.398532	1.59011	1.56902
MARCHF3	6.13073	6.79816	3.36533	19.0273	15.6868	1.71594	6.74341	10.39	5.43141	12.1434	8.5667	1.16062	0.657317
LOC118151396	0.101017	0	0.194626	0.164152	0.189846	0.547636	0	0	0.0985475	0.300545	0	1.59891	-6.63731
LOC118151397	0.0338359	0.0339972	0	0.0274916	0.127179	0	0	0.050819	0.022611	0.051557	0.0254095	1.15442	0.161595
LOC100403265	0.0655475	0	0	0.239658	0.0615936	0	0	0	0.0218492	0.100417	0	2.15009	-4.51407
PPIC	78.802	72.1994	67.6782	206.838	247.648	20.4078	93.5558	175.987	72.8932	158.298	134.772	1.11878	0.886652
LOC118151962	0.589399	0	0.56779	16.2821	7.75384	0.491581	3.73825	3.98355	0.38573	8.17585	3.8609	4.40215	3.31991
SNCAIP	2.7086	0.500509	1.4696	14.6463	4.94415	0.584244	8.33292	6.79188	1.55957	6.72489	7.5624	2.10765	2.27696
LOC108590584	0	0	0	0.0571529	0.132198	0	0.178458	0	0	0.063117	0.0892288	6.00263	6.49552
LOX	41.1332	35.2355	13.387	116.582	89.4472	9.78036	36.9494	59.8256	29.9186	71.9367	48.3875	1.26566	0.693574
LOC108590585	0	0	0	0.0897685	0.10382	0.598964	0.560597	0	0	0.264184	0.280298	8.05085	8.13596
PRR16	0.674164	1.28548	0.560886	7.88646	4.38409	0.485604	2.50722	1.66264	0.840177	4.25205	2.08493	2.33802	1.31021
LOC108589540	0.250722	0.251918	0	0.71299	0.588995	0	2.22628	0	0.167547	0.433995	1.11314	1.36785	2.72471
LOC100405438	0	0.145587	0	0	0.0544622	0.241697	0	0.0435246	0.048529	0.0987199	0.0217623	1.00961	-1.12163
CDO1	15.312	11.0415	10.1191	79.6354	6.07424	6.94138	11.9922	7.19051	12.1575	30.8837	9.59134	1.34492	-0.342016
LOC118151418	0	0.0216588	0	0.0525426	0.0101278	0.035957	0.0546873	0.0323755	0.00721959	0.0328758	0.0435314	2.04312	2.43769
KCNN2	0.197834	0.113587	0.108903	1.07925	0.677208	0.294645	1.02173	0.424474	0.140108	0.683702	0.723103	2.27868	2.35939
LOC118151426	0.307728	0.231897	0	1.43767	0.0722914	0.0641643	0	0	0.179875	0.524707	0	1.53927	-7.49885
LOC118151425	0	0.0211717	0	0.0941618	0	0.0527226	0.0801863	0.0395593	0.00705723	0.0489615	0.0598728	2.63246	2.91744
TSLP	0.0626268	0	0	0.305305	0.117698	0.208933	0	0.0940609	0.0208756	0.210645	0.0470304	3.27425	1.13463
LOC118151444	0	0.00770233	0	0	0.00720336	0.0191806	0.00972401	0	0.00256744	0.00879467	0.004862	1.45711	0.716503
LOC118151446	0.0322104	0.16182	0.0930885	0.392564	0.302675	0.241783	0.122576	0.120944	0.0957064	0.31234	0.12176	1.69605	0.344162
LOC118151451	0.0948546	0	0.0456885	0.385346	0.62393	0.0395562	0.240646	0.106848	0.0468477	0.349611	0.173747	2.87335	1.86875
RHOBTB3	5.72439	4.35127	1.97803	27.2592	6.74724	1.41155	15.2489	6.63511	4.0179	11.806	10.942	1.55477	1.44513
MCTP1	0.0831383	0.0417674	0.0600676	0.106954	0.325514	0.0520054	1.46766	0.33298	0.0616578	0.161491	0.90032	1.37479	3.84647
POU5F2	0.0776349	0	0.0299154	0.0126157	0.167789	0.0647505	0	0.0583009	0.0358501	0.0817185	0.0291505	1.16654	-0.289488
NR2F1	1.47297	0.435294	1.02945	6.96954	2.25259	0.120443	3.18738	0.910946	0.979239	3.11419	2.04916	1.66812	1.06453
LOC118151466	0.0165165	0	0.0159109	0.214714	0.0620808	0	0	0.0744197	0.0108091	0.092265	0.0372098	2.98143	1.69404
LOC100394448	0	0	0	0.134959	0	0	1.05351	0.873163	0	0.0449863	0.963335	5.52313	9.91339
LOC103791499	0.106694	0	0	0.491237	0.668388	0.088987	0.0902274	0.293786	0.0355647	0.416204	0.192007	3.51223	2.40013
LOC118151467	0	0	0	0.145366	0.252179	0.198959	0	0.268712	0	0.198835	0.134356	7.64266	7.08062
LOC118151468	0	0.141628	0	0.171789	0.132453	0.235125	0	0.211705	0.0472093	0.179789	0.105852	1.90692	1.14824
LOC103791501	0.236778	0.634419	0	3.68732	2.03954	0.131655	0.600704	1.92629	0.290399	1.95284	1.2635	2.74524	2.1175
LOC103791509	0	0	0	0.0109218	0.0189471	0.0112113	0.00852572	0.00504732	0	0.0136934	0.00678652	3.8771	2.96098
MEF2C	1.25742	0.988764	0.702216	4.33833	4.10982	1.50471	2.6584	1.82697	0.982801	3.31762	2.24269	1.75415	1.18943
VCAN	34.0379	13.4154	13.3807	175.313	139.075	4.71317	54.7174	68.2004	20.278	106.367	61.4589	2.39101	1.59966
LOC118151481	0.0236217	0.0237343	0	0.0191926	0.0443936	0.0394028	0.059928	0	0.0157853	0.0343296	0.029964	1.07368	0.883391
SSBP2	15.0438	12.6447	14.2484	45.102	30.9912	19.4239	60.9648	23.0564	13.979	31.8391	42.0106	1.18748	1.58742
ACOT12	0	0.0938154	0	0.151726	0.263214	0.0389371	1.98387	0.105176	0.0312718	0.151292	1.04452	2.2385	5.0178
LOC103791528	0	0	0	0.151484	0	0	1.12338	0.0700057	0	0.0504948	0.596695	5.68635	9.22326
LOC100412437	0	0	0	0.114086	0	0.117111	0.534344	0	0	0.0770656	0.267172	6.28662	8.06701
ANKRD34B	0	0	0	0.0664227	0	0	0.483938	0.020464	0	0.0221409	0.252201	4.53237	7.98414
THBS4	0.785142	1.32984	0.475424	28.1964	2.78249	0.56129	9.21965	2.5943	0.863467	10.5134	5.90697	3.60441	2.77278
CMYA5	0.415718	0.429303	0.444973	2.34093	0.66192	0.683818	2.58541	0.758792	0.429998	1.22889	1.6721	1.51278	1.95677
BHMT2	0	0.0938454	0	0	0.087766	0.233697	0.236955	0	0.0312818	0.107154	0.118478	1.7443	1.88795
F2RL2	5.40484	1.79009	2.19838	9.51476	22.1587	1.60279	6.50053	14.221	3.1311	11.0921	10.3607	1.82446	1.72606
LOC118151505	0.16634	0.104458	0.0400603	0.473028	0.371226	0.364176	0.0527503	0.0936862	0.103619	0.40281	0.0732183	1.94853	-0.495303
LOC118151628	0.0364789	0	0	0.192654	0.0171392	0	0.0462734	0.0136972	0.0121596	0.0699311	0.0299853	2.4303	1.23546
ZNF366	0.0659418	0.12147	0.0211747	0.258959	0.578332	0.119162	0.139412	0.198079	0.0695288	0.318817	0.168745	2.18096	1.26709
MAP1B	6.47727	3.59856	2.09856	40.345	33.6594	2.52077	42.748	14.7193	4.05813	25.5084	28.7336	2.65179	2.82355
LOC118151518	0.112209	0	0.0720634	0.273509	0.351468	0	0.142337	0.196618	0.0614241	0.208326	0.169477	1.74557	1.4494
LOC118151520	0.0231821	0.0155284	0	0.0502278	0.0363062	0	0.068615	0.0174089	0.0129035	0.0288447	0.043012	1.10202	1.66245
LOC118148887	1.06694	0.357343	0.513912	3.75652	3.00775	0.296623	1.12784	2.93786	0.646066	2.35363	2.03285	1.86352	1.65223
SGTB	3.27693	3.49211	4.87867	15.8943	7.13829	1.24231	10.4549	5.89114	3.88257	8.09164	8.17303	1.05923	1.07366
LOC118151683	0	0	0	0	0	0.0296239	0.0600737	0.0355642	0	0.00987463	0.047819	3.44289	5.60937
LOC103791587	0	0	0.0175139	0	0	0.0909792	0	0	0.00583797	0.0303264	0	2.19574	-2.77357
RGS7BP	0.0303953	0.351213	0.0585618	2.08682	0	0.0507017	2.96884	0.091303	0.146723	0.712509	1.53007	2.27203	3.37357
RNF180	0.194447	0.0799258	0.0255433	0.804302	0.274076	0.13269	0.549368	0.265495	0.099972	0.403689	0.407432	2.00286	2.01614
RAB3C	0.822755	0.171575	0.239272	0.870295	2.88828	0.0906314	2.35316	3.06598	0.411201	1.28307	2.70957	1.6393	2.71718
GAPT	0	0	0	0.211512	0.244619	0	0.990654	0	0	0.152044	0.495327	7.2578	8.95515
LOC118151546	0.0871622	0	0.0839665	0.212457	0.614283	0	0.165847	0.785467	0.0570429	0.27558	0.475657	2.25251	3.03776
ANKRD55	0.116147	0.0583504	0.111889	0.401069	0.381993	0.096871	0.073666	0.0872221	0.095462	0.293311	0.0804441	1.60931	-0.244152
LOC100896340	0	0	0	0.823795	0	0	0.535888	0	0	0.274598	0.267944	8.10642	8.07116
HSPB3	1.97528	1.32314	3.80573	5.02873	1.11368	14.9919	0.334085	2.1756	2.36805	7.04477	1.25484	1.57245	-0.915651
LOC108590429	0.739099	0.228499	0.109539	1.432	0.694515	0.0474182	18.6427	0.811206	0.359046	0.724645	9.72695	1.01108	4.75588
LOC100405683	1.76718	0.634145	3.03998	4.61517	2.25365	5.57975	1.44107	1.61146	1.81377	4.14952	1.52626	1.19351	-0.248835
HCN1	0.617723	0.1064	0.170022	2.16534	1.62529	0.103041	3.87312	2.26642	0.298048	1.29789	3.06977	2.11883	3.36015
LOC108590538	0.304523	0	0	0.989698	1.14461	1.01593	0	0.457371	0.101508	1.05008	0.228685	3.35807	1.16393
ANXA2R	0.109042	0.219124	0.0525221	0.177193	0.435474	0.818508	0	0.12283	0.126896	0.477058	0.061415	1.90221	-1.03501
SELENOP	8.93927	15.5078	9.14974	95.3571	90.5957	2.50465	44.7376	64.3772	11.1989	62.8192	54.5574	2.48774	2.28431
CCDC152	0	0	0.0586961	0.0742583	0.0572546	0	0.502381	0.205903	0.0195654	0.0438376	0.354142	1.12449	4.11011
GHR	1.32459	1.13696	0.487327	4.33196	2.82088	0.199856	2.65968	2.59427	0.982958	2.4509	2.62697	1.31723	1.41728
C6	0	0.078267	0.0375198	0.537965	0.109795	0	0.345836	0.204738	0.0385956	0.21592	0.275287	2.45375	2.80276
CARD6	0.46877	0.471005	0.369477	3.89531	1.64184	0.355429	1.91904	1.98416	0.436417	1.96419	1.9516	2.16759	2.15832
LOC118151569	0.357012	0.20498	0.245659	0.663022	0.718879	0.595524	0.323478	0.497906	0.269217	0.659141	0.410692	1.28866	0.607445
LOC103791629	0	0	0	0.105963	0.0490199	0	0.0661732	0.137113	0	0.0516611	0.101643	5.71867	6.6815
GDNF	0.285062	0.132194	0.0211239	0.73047	0.247261	0.100588	0.305969	0.35404	0.146127	0.35944	0.330005	1.2927	1.16979
LOC118151919	1.12439	0	0	0	2.11313	0.937786	9.98401	3.37751	0.374797	1.01697	6.68076	1.43767	4.1522
RANBP3L	0.284441	0.381063	0.243566	0.937271	2.55404	0.184516	0.501128	0.973087	0.303023	1.22527	0.737108	2.01203	1.27965
UGT3A2	0.124549	0.0500573	0.0959863	1.43698	0.0702217	0.0623273	2.63844	0.0280596	0.0901976	0.523178	1.33325	2.52299	3.87089
CAPSL	0.193732	0.0973281	0	0.393518	0.682673	0	3.8091	0.0727429	0.0970201	0.35873	1.94092	1.87577	4.30826
LOC118151721	0	0	0	0.565542	1.30813	0	0	1.04542	0	0.624557	0.52271	9.289	9.03262
PRLR	93.4215	54.2961	61.4691	190.868	210.337	21.606	67.1346	130.31	69.7289	140.937	98.7225	1.01521	0.501616
LOC118151574	0.663659	0.333412	0.346302	1.5278	1.29922	0.230632	0.385848	0.996767	0.447791	1.01922	0.691308	1.18476	0.625368
AGXT2	0.240512	0.211451	0.289617	1.78317	0.59326	0.300894	2.59325	2.25769	0.247193	0.89244	2.42547	1.84791	3.28932
C1QTNF3	180.821	137.169	110.141	351.776	974.521	33.9773	228.163	509.274	142.71	453.425	368.718	1.66777	1.36942
CDH6	11.6612	9.79067	3.42528	34.0793	34.8916	3.09159	13.1172	44.8012	8.29239	24.0208	28.9592	1.53431	1.80404
LOC118151583	0.0349357	0.0351023	0	0.0851556	0.328283	0.174826	0.177263	0.104942	0.023346	0.196088	0.141102	3.01709	2.54517
CDH10	0.126118	0.253439	0.0404981	0.853924	3.37755	0	0.533268	0.978671	0.140019	1.41049	0.75597	3.32326	2.42435
LOC100397471	0.0954742	0	0	0.155145	0	0.0796291	0.121109	0	0.0318247	0.0782581	0.0605543	1.27178	0.907077
CDH18	0.084435	0	0	0.548826	0	0	0.169584	0.0317038	0.028145	0.182942	0.100644	2.65793	1.8022
LOC108590697	0.0649938	0.130607	0	0.897725	0.152683	0.108415	0	0	0.0652004	0.386274	0	2.54844	-6.04877
LOC100394568	1.21472	0.610255	0	7.07319	0	0.0844267	5.39303	0.152035	0.608324	2.38587	2.77253	1.96984	2.18644
LOC118151589	0.192685	0.271046	0.111372	0.751471	0.398337	0.160707	1.27099	0.593268	0.191701	0.436838	0.932127	1.18403	2.27571
LOC118151592	0.420032	0	0.404632	0.170638	1.28276	1.13855	0.133202	0.078857	0.274888	0.863981	0.10603	1.64859	-1.36607
CTNND2	0	0	0	0.0596603	0.551991	0	2.73221	0.0827128	0	0.203884	1.40746	7.67866	10.4599
ROPN1L	0.057098	0.114741	0	0.185568	0.214615	0	1.95557	0.171514	0.0572796	0.133395	1.06354	1.20541	4.1911
TAS2R1	0	0	0.03745	0	0.0730605	0.0324235	0.468475	0.0437908	0.0124833	0.0351613	0.256133	1.42327	4.25327
LOC118151968	0	0	1.0058	4.24156	2.94329	0	1.32441	1.56813	0.335266	2.39495	1.44627	2.83292	2.10566
C2H5orf49	0	0	0	0.0667963	0.231755	0.137134	0.782132	0.493899	0	0.145229	0.638015	7.19208	9.31971
ADAMTS16	2.10181	0.973635	0.420726	5.96591	0.910562	0.182128	7.68677	2.57255	1.16539	2.35287	5.12966	1.01298	2.1371
LOC103791684	0.127884	0	0	0.103905	0.360508	0	0.89221	0.960359	0.0426279	0.154805	0.926284	1.83642	4.40969
IRX1	0	0	0.0674063	0.28426	0	0	0	0.472916	0.0224688	0.0947533	0.236458	2.02858	3.33886
SLC6A19	0.530374	0.0304516	0.116784	0.369367	3.21812	0.379159	1.42244	2.82218	0.22587	1.32221	2.12231	2.54411	3.22638
ZDHHC11	0.0290022	0	0	0.0942569	0.109011	0	0.147157	0.0653387	0.00966739	0.0677559	0.106248	2.68828	3.32967
BRD9	3.93577	4.38666	3.96724	9.40284	10.9604	8.89124	15.5231	9.75746	4.09656	9.75149	12.6403	1.25101	1.62531
AHRR	3.21985	2.68317	1.23087	9.98695	3.99815	1.2042	5.78619	3.25277	2.37796	5.0631	4.51948	1.08997	0.926143
LOC118149770	0	0	0	0	0	1.30737	0.497098	0	0	0.43579	0.248549	8.7708	7.96318
CBLN1	0	0	0	0.148146	0.171335	0	0.770966	0	0	0.106494	0.385483	6.74811	8.59426
ZNF423	2.01748	0.775587	0.490104	9.07975	1.26111	0.102423	16.668	1.98933	1.09439	3.48109	9.32866	1.66851	3.09038
SNX20	0.0527122	0	0	0.214143	0	0	0	0	0.0175707	0.071381	0	1.96258	-4.21496
SALL1	0.306921	0	0.197112	0.477964	0.636898	0	3.74728	1.03719	0.168011	0.371621	2.39223	1.14059	3.82377
LOC103789410	0	0	0	0	0.0324407	0	0.70068	0	0	0.0108136	0.35034	3.56237	8.45672
LOC103789416	0	0	0	0	0.222796	0.0988744	0.150379	0.178052	0	0.107223	0.164215	6.75787	7.36821
LOC118149737	0.0681768	0	0	0.637026	0.0640642	0	0.302687	0	0.0227256	0.233697	0.151343	3.30628	2.68281
IRX3	4.94879	3.09018	5.60231	24.0799	6.48936	3.42791	10.5689	6.21493	4.54709	11.3324	8.39193	1.31724	0.883912
LOC118149693	0.125793	0.284383	0.181771	2.70847	0.472818	0.157374	0.398919	0.307013	0.197315	1.11289	0.352966	2.48973	0.835813
CRNDE	13.5097	5.56318	5.22711	54.3434	7.38797	3.14016	8.63876	8.06636	8.10001	21.6238	8.35256	1.41652	0.0442895
IRX5	0.450797	0.0566184	0.162851	2.97596	0.0529506	0	0.357397	0	0.223422	1.00964	0.178698	2.17098	-0.320638
LOC118149763	0.0460768	0.0308644	0	0.199666	0.093811	0.0128099	0.389655	0.0922719	0.0256471	0.102096	0.240964	1.95193	3.18274
LOC118149765	0	0	0	0.0410947	0	0.0421842	0	0.151929	0	0.0277596	0.0759647	4.84597	6.26613
BBS2	7.00711	6.64201	5.06902	18.7341	16.3741	11.7987	15.6639	10.4447	6.23938	15.6356	13.0543	1.32522	1.06493
LOC103789434	0	0	0.064122	0	0.0938209	0.111031	0.168868	0	0.021374	0.068284	0.0844341	1.6307	1.93299
LOC108589328	0.157682	0.237651	0.151901	0.448407	0.518596	0.52605	0	0.473653	0.182411	0.497684	0.236826	1.44305	0.374829
LOC108589345	0	0	0.0502361	0.0423702	0.0245012	0.108734	0	0.0587419	0.0167454	0.058535	0.0293709	1.7463	0.775249
LOC118149800	0	0	0.521525	1.3196	0.508718	0.903053	1.37346	1.62621	0.173842	0.910456	1.49983	2.38212	3.10164
CDH8	0.0138275	0	0	0.101114	0.0129934	0	0.0350804	0	0.00460918	0.0380357	0.0175402	2.79893	1.72479
LOC100894904	0.319069	0.792046	0	18.2842	0.352732	0.250462	0.333313	0.225514	0.370372	6.29581	0.279414	4.08369	-0.405307
LOC118149715	0.0194428	0	0	0	0.0730799	0.0648642	0.197305	0.0438025	0.00648093	0.0459814	0.120554	2.6508	4.02223
CDH5	4.90064	2.74608	1.46774	3.39471	32.3828	6.8253	4.52286	5.768	3.03815	14.2009	5.14543	2.22435	0.759904
LOC118149667	0.174846	0.13176	0.252653	0.603763	0.369672	0.473941	0.942612	0.361082	0.186419	0.482459	0.651847	1.36712	1.80048
CES4A	0.0112996	0	0	0.0367235	0.0424718	0	0.315336	0.0509133	0.00376652	0.0263984	0.183124	2.52309	5.2716
B3GNT9	0.0870065	0.227296	0.20116	0.381741	0.212571	0.478941	0.309029	0.274423	0.171821	0.357751	0.291726	1.05371	0.760274
EXOC3L1	0.103667	0.104162	0.1498	0.294804	0.998493	0.0432313	5.06281	0.642266	0.11921	0.445509	2.85254	1.89314	4.56913
LRRC36	0	0.0477775	0.0458074	0.424984	0	0	0.542862	0.0714177	0.031195	0.141661	0.30714	2.14769	3.25868
LOC100386151	0.879733	1.08791	1.49939	2.85913	4.64205	3.21713	1.0301	1.82948	1.15568	3.57277	1.42979	1.62746	0.306827
LOC118149841	0	0	0	0	0	1.70905	4.33218	0.512939	0	0.569683	2.42256	9.15655	11.2429
LOC118149742	0	0	0.180528	0.380653	0	0	0.950858	0	0.060176	0.126884	0.475429	1.0638	2.96122
LOC103789476	0	0.249776	0	1.61583	0.46719	1.244	0.946007	0.373364	0.0832585	1.10901	0.659685	3.7196	2.97107
LOC103789478	1.26829	1.91151	1.22179	325.377	0.893842	2.64452	0.402207	0.714332	1.4672	109.638	0.558269	6.22257	-1.39243
HP	0	0	0	2.372	0	0	0.510792	1.73877	0	0.790668	1.12478	9.62875	10.1367
TLE7	0	0.0362996	0	0.0587067	0.271584	0	47.7521	0.922429	0.0120999	0.110097	24.3373	3.0842	10.8595
LOC103789491	1.20603	0.357157	0.556448	3.80613	1.47923	0.105882	2.03711	1.4634	0.706545	1.79708	1.75025	1.34556	1.30749
LOC118149807	0	0	1.76015	0	4.2923	1.5239	6.95315	0	0.586716	1.93874	3.47658	1.72267	2.56489
ST3GAL2	7.01945	2.92807	4.16643	14.7515	13.8658	1.04165	10.2977	13.1132	4.70465	9.88631	11.7055	1.07119	1.31484
CNTNAP4	0.283827	0.197433	0.231356	2.77618	0.502639	0	1.91095	3.43489	0.237539	1.09294	2.67292	2.19724	3.48666
MAF	2.16699	1.67761	1.35177	5.81119	15.9953	1.31848	3.84534	8.15442	1.73212	7.70832	5.99988	2.15323	1.7918
HSD17B2	0.099099	0.597429	1.05012	2.37527	17.6465	4.29792	5.15397	7.66523	0.582217	8.10655	6.4096	3.79716	3.45836
LOC108589352	0	0	0	0.338358	0.260881	0	0	0.104244	0	0.199746	0.052122	7.64923	5.73124
ADAD2	0	0	0	0	0	0.0611702	0.744274	0	0	0.0203901	0.372137	4.41887	8.54356
KCNG4	0	0	0	0.0220218	0.382033	0	0.0343811	0.0814159	0	0.134685	0.0578985	7.08412	5.88016
WFDC1	0.906768	0.136664	0.56779	7.92004	9.50058	0.037814	0.920185	1.12357	0.537074	5.81948	1.02188	3.43526	0.926755
LOC118149674	0	0.116193	0.0557009	0.0939587	0.217332	0.0964495	0.586764	0.173685	0.057298	0.135913	0.380224	1.23175	2.70912
LOC108589266	0	0	0.313612	0.925775	1.98842	0.13576	0.206478	0.611186	0.104537	1.01665	0.408832	3.26942	1.95728
FOXF1	7.4744	5.2437	6.83822	9.97184	36.2813	1.21728	11.7534	27.2181	6.51877	15.8235	19.4857	1.27927	1.5796
FOXL1	0.040558	0.0815028	0.078142	0.19772	1.3339	0	0.0514477	0.0913727	0.0667343	0.51054	0.0714102	2.91689	0.0963065
CA5A	1.3021	2.15238	3.27752	5.25564	5.05209	3.57329	1.3853	2.71268	2.244	4.62701	2.04899	1.04368	-0.131095
LOC118149709	0	0.112802	0.216301	1.36825	0.263736	0.561807	0.427229	0.21077	0.109701	0.731263	0.318999	2.7257	1.5314
CDH15	1.99743	2.62448	0.93743	9.34214	1.73256	0.299014	7.92604	4.38461	1.85311	3.79124	6.15532	1.03232	1.73134
PRDM7	0	0	0	0.0670982	0	0	0.523778	0	0	0.0223661	0.261889	4.54634	8.03831
CRYBG3	1.21491	0.795512	0.756134	2.46777	3.5852	0.563565	3.86142	2.0861	0.922184	2.20551	2.97376	1.25708	1.68808
LOC118142876	4.14896	86.6217	4.84233	197.529	94.6556	86.177	128.436	106.294	31.871	126.121	117.365	1.98445	1.88065
HTR1F	0	0	0	0.0200988	0	0	0.141205	0	0	0.0066996	0.0706023	2.94478	6.16193
LOC118149899	0	0	0	0.335491	0.155202	0	0	0	0	0.163564	0	7.36251	0
CADM2	0	0.0452505	0.0144615	0.109774	0.677106	0.469519	0.418936	0.107097	0.019904	0.4188	0.263017	4.32785	3.65878
ROBO1	1.80055	0.740417	1.02465	11.1104	49.6344	0.446459	15.8292	11.8874	1.18854	20.3971	13.8583	4.09996	3.54238
LOC100391789	0	0	0	0.0162401	0	0	3.16931	0	0	0.00541336	1.58466	2.68108	10.6309
LOC100395919	0	0	0.0318795	0.0537757	0.0621932	0	0.0419781	0	0.0106265	0.0386563	0.0209891	1.77013	0.919368
LOC118149915	0.256891	0.129058	0	1.04362	0.181046	0.107128	0	0.0964578	0.12865	0.443931	0.0482289	1.77896	-1.39704
LOC118149973	0.19594	0.131249	0.125837	0.636803	0.368241	0	0.165699	0.343335	0.151009	0.335014	0.254517	1.14437	0.749265
CHODL	0.02335	0.117307	0	0.436352	0.15359	0.155798	0.0888582	0.052605	0.0468856	0.24858	0.0707316	2.38184	0.583017
JAM2	19.443	14.127	8.23185	69.2916	31.8358	7.50374	16.2592	26.997	13.934	36.2104	21.6281	1.37773	0.634265
LOC118149967	0.0921052	0	0	0.636101	0.346197	0.153639	0.116835	0.380422	0.0307017	0.378645	0.248629	3.58202	2.97715
CYYR1	12.8721	3.96202	6.98601	57.3012	18.1861	1.36088	19.2029	10.3472	7.94005	25.616	14.7751	1.6897	0.895861
ADAMTS5	0.381515	0.345001	0.0735054	1.44657	3.20261	0.0636396	0.516213	0.391555	0.266674	1.57094	0.453884	2.554	0.765024
LOC108589432	0.146906	0	0	0.387922	0.138044	0	0.0931746	0.110321	0.0489685	0.175322	0.101748	1.81912	1.04001
MAP3K7CL	0.210318	0	0.135071	0.768974	2.70096	0.350826	0.266788	2.50073	0.11513	1.27359	1.38376	3.45622	3.57583
CLDN17	0.133064	0	0.0320464	0.108114	0.125038	0.499413	0	0.199853	0.0550369	0.244188	0.0999263	2.12944	0.848854
LOC118149958	0	0.753169	0	1.21809	0	0.468893	0.475429	0	0.251056	0.562328	0.237715	1.16023	-0.0784603
C21H21orf62	0.547457	0.192524	0.131846	1.44563	0.848815	0.04566	0.312501	0.904464	0.290609	0.780034	0.608482	1.42135	1.06355
RCAN1	47.8742	62.7469	42.9334	75.5707	45.6394	228.577	33.0225	47.3715	51.1848	116.596	40.197	1.18771	-0.348622
LOC118150025	0	0	0	3.23901	0.832447	0.738862	0	0	0	1.60344	0	10.6479	0
CBR1	57.7499	47.9339	71.1874	39.0753	29.1114	707.6	138.132	24.1353	58.9571	258.595	81.1336	2.13294	0.460629
RIPPLY3	0.137637	0	0	0.223661	0	0.344385	0.0872963	0.103361	0.0458792	0.189348	0.0953285	2.02162	1.03902
ERG	1.0047	1.51424	0.392379	1.3348	5.12876	0.38501	0.75779	2.49799	0.970443	2.28285	1.62789	1.23327	0.74569
LOC118149872	0.111581	0.112113	0.268725	0.0604396	0.436876	1.25635	0.07077	0.027931	0.16414	0.584554	0.0493505	1.82612	-1.71361
LCA5L	0.309575	0.336972	0.149112	0.419215	0.654527	0.66701	0.589042	0.736185	0.26522	0.580251	0.662613	1.12654	1.31772
DSCAM	0	0	0.031098	0.0786862	0.0682522	0	0.174034	0.0242423	0.010366	0.0489795	0.0991379	2.13661	3.13919
RSPH1	0.326067	0.514834	0.0897462	1.36249	1.13805	1.16551	7.03144	0.209883	0.310216	1.22202	3.62066	1.97446	3.54067
LOC103789678	0	0.314044	0	0.719524	0.0979	0.347576	0	0.0782388	0.104681	0.388333	0.0391194	1.88128	-1.39735
LOC103789677	0	0	0.262709	0.073858	0.170838	0.303264	0.115309	0.136529	0.0875696	0.182653	0.125919	1.0521	0.519025
LOC118149863	0	0	0.0880074	0.204125	0.0858461	0.0761951	0.289715	0	0.0293358	0.122055	0.144857	2.02022	2.26546
CRYAA	0.136226	0.410628	0	1.43889	3.45625	0	0.345606	0.511505	0.182285	1.63171	0.428555	3.15511	1.22876
LOC118149946	0	0	0	0	0	0.896413	0.511261	0.605344	0	0.298804	0.558302	8.22788	9.12748
PCBP3	0.288005	0.357467	0.277446	1.56232	0.198994	0.0918439	3.15906	0.438923	0.307639	0.617719	1.79899	1.00336	2.544
LOC118149880	0.0424484	0.287893	0.0408921	0.0689785	0.129635	0.725773	0.417303	0.653482	0.123744	0.308129	0.535393	1.30923	2.10431
C2CD4C	0.172881	0.0434264	0.0416357	0.596979	0.203066	0.0360474	2.30264	0.292112	0.0859811	0.278697	1.29738	1.68509	3.89986
ODF3L2	0.197209	0.0792596	0.0379956	1.02548	0	0.131584	0.150095	0.0592385	0.104821	0.385689	0.104667	1.86954	-0.0021078
MADCAM1	0	0.0516323	0.0495032	0	1.0744	0.0535736	0.521476	0.0964748	0.0337118	0.37599	0.308975	3.44103	3.15865
LOC118150284	0.121606	0.0610932	0	0.0988051	0.114271	0.253561	0.0771287	0	0.0608999	0.155546	0.0385643	1.33858	-0.645736
SMIM24	0.25757	0.517597	0	1.88348	0.786607	0.214823	1.87868	1.64412	0.258389	0.961636	1.7614	1.89187	2.76435
LOC118150249	0	0	0	0	0	0.0595856	1.17812	0	0	0.0198619	0.589058	4.3828	9.20471
NMRK2	0	0.0683107	0	0	0.255542	0.283517	0.172481	0	0.0227702	0.179686	0.0862406	2.92626	1.87584
CREB3L3	0.0622534	0	0.059971	0.505808	0.233993	0.0519217	0.67123	0.561	0.0407415	0.263908	0.616115	2.66594	3.88599
PLIN5	0	0	0	0.09636	0	0	0.30088	0	0	0.03212	0.15044	5.04963	7.2426
LRG1	0	0.082095	0	0	0.23033	0	0.103643	0.0613577	0.027365	0.0767768	0.0825004	1.45523	1.55767
LOC118150257	0	0.0662164	0	0.107091	0	0.10993	0.334387	0	0.0220721	0.0723402	0.167193	1.66845	2.8659
LOC100401223	0	0	0	0.611134	0	0.313668	0.15902	0	0	0.308267	0.07951	8.27271	6.3311
LOC100401598	0	0	0	0.639279	0	0	0.443582	0	0	0.213093	0.221791	7.74209	7.79955
TEX45	0	0	0	0.0818496	0.0709961	0.126029	0	0.0189126	0	0.0929583	0.00945632	6.55395	3.3863
LOC100386005	0	0	0	1.00647	2.23849	0	0.241744	0.715574	0	1.08165	0.478659	10.0804	8.90586
LOC118150346	0	0	1.316	0.554971	2.56736	0	1.73287	0	0.438666	1.04078	0.866436	1.24457	0.980349
FBN3	0.0964931	0.0161589	0.0309851	0.692538	0	0.0268263	1.99922	0.0362314	0.047879	0.239788	1.01773	2.30048	4.38141
PRAM1	0	0	0	0	0	0.0195686	0.238096	0.0352388	0	0.00652286	0.136667	2.91128	7.10504
MYO1F	0.215934	0.450618	0.35203	0.256422	1.21745	0.609561	9.27087	0.523898	0.339527	0.694479	4.89738	1.03024	3.84646
ADAMTS10	3.73286	2.36884	3.07553	16.6945	13.3692	0.464271	15.4307	9.14742	3.05908	10.176	12.289	1.73367	2.00585
LOC118150154	0.228188	0.327538	0	2.88699	0	0.217506	0.661614	0.0979206	0.185242	1.03483	0.379767	2.47554	1.03173
LOC118150094	0	0.149256	0	0	0.558349	0	0.753729	0	0.049752	0.186116	0.376865	1.8824	2.89633
OLFM2	9.43424	5.66954	2.12828	16.8346	25.4172	1.94223	70.0617	20.7835	5.74402	14.7313	45.4226	1.3586	2.98306
COL5A3	9.54466	3.76352	1.34769	36.4926	7.88756	0.828054	18.3614	6.43906	4.88529	15.0694	12.4002	1.62491	1.34367
LOC118150361	0	0	0	0.957772	0	1.96633	10.4671	0	0	0.974699	5.23355	9.93029	12.3539
ANGPTL8	0	0.0688874	0	0.222821	0.386549	0.114364	0.0869687	0	0.0229625	0.241245	0.0434844	3.33762	0.892521
CCDC159	0.0814323	0	0.156893	0.463146	0.382601	0.135835	0.103297	0.122305	0.0794419	0.327194	0.112801	2.02853	0.500493
PLPPR2	1.49864	1.39823	2.06242	9.76289	5.10487	0.535682	8.92801	4.09976	1.6531	5.13448	6.51388	1.63446	1.97769
EPOR	57.952	49.1842	30.781	138.839	153.731	8.85329	89.4334	99.1314	45.9724	100.475	94.2824	1.12797	1.0362
LOC108589603	0	0.135989	0	0.219933	0.635897	0.451527	0.171683	0.101638	0.0453296	0.435785	0.13666	3.23692	1.57111
LOC118150388	0	0	0.704059	1.18764	0	3.65737	8.34378	1.09769	0.234686	1.615	4.72074	2.77749	4.32438
NFIX	0.838436	0.919019	0.23077	4.35278	0.491134	0.38143	1.87848	0.392499	0.662742	1.74178	1.13549	1.3927	0.775893
LYL1	0.524851	0.219731	0.294938	0.728503	2.8564	0	1.05414	0.788287	0.346507	1.19497	0.921213	1.78307	1.40806
IL27RA	0.64352	0.831328	0.531365	2.16613	2.63477	0.230023	5.18935	1.51882	0.668738	1.67698	3.35409	1.32505	2.32468
PALM3	0.39209	0.945502	0.5288	4.92725	0.786001	0.501427	17.043	1.45259	0.622131	2.07156	9.2478	1.73381	3.89166
MISP3	0	0.388914	0.135592	0.686165	0.264523	0.146741	0.624902	0.475648	0.174835	0.36581	0.550275	1.06081	1.64855
PTGER1	0.192584	0.129001	0.0618409	1.01708	0.180967	0	0.447868	0.168727	0.127809	0.399349	0.308298	1.63603	1.26377
CLEC17A	0.440421	0.196676	0.329991	1.72957	2.06927	0.0816285	0.806972	0.698229	0.322363	1.29349	0.752601	2.00116	1.22065
LOC108589720	0	0	0	0.0825321	0.190902	0	0	0.152563	0	0.0911446	0.0762815	6.52583	6.27205
PGLYRP2	0	0	0	0.278788	0	0	0.241807	0	0	0.0929294	0.120903	6.5535	6.92959
LOC118150235	0.155006	0	0	0.188914	0	0.517125	0.196625	0	0.0516688	0.235346	0.0983125	2.16588	0.915027
CYP4F11	0.0581428	0	0.0560111	0.472409	0.109271	0.0484933	0.0737539	0.349305	0.0380513	0.210058	0.211529	2.4342	2.44422
KLF2	3.61892	5.05721	2.08373	14.0597	9.65463	2.15098	7.49268	5.46658	3.58662	8.62176	6.47963	1.26512	0.853108
CPAMD8	0.992243	0.909006	1.32134	2.46601	5.72231	0.243402	10.4641	5.69811	1.0742	2.81057	8.08112	1.38678	2.91013
PLVAP	14.2316	0.322787	7.48933	9.34449	48.753	1.55405	14.5074	20.2168	7.3479	19.8839	17.3621	1.43607	1.24042
KCNN1	0	0	0.0694795	0.39067	0.0903643	0	4.117	0.216649	0.0231598	0.160345	2.16682	2.73946	6.48749
IL12RB1	0	0	0	0	0	0.0606528	0.230619	0.0546114	0	0.0202176	0.142615	4.40719	7.16606
LRRC25	0	0	0	0	0.049622	0	0.234451	0	0	0.0165407	0.117226	4.13263	6.8854
LOC118150093	0	0	0.244465	0.206187	0.476923	0.423306	0.64381	0.190571	0.0814883	0.368805	0.417191	2.1645	2.3419
TMEM59L	0.793114	0.398448	0.305614	0.902166	2.4594	0.132298	28.6225	1.81658	0.499059	1.16462	15.2195	1.22093	4.92778
NCAN	0	0.0438412	0	0.15067	0.0205006	0	2.39382	0.0655337	0.0146137	0.057057	1.22968	1.89465	6.30049
TM6SF2	0.312665	0	0	0.19053	0.440707	0	1.58646	0.4109	0.104222	0.210412	0.998679	1.00663	3.24803
YJEFN3	0.104185	0.104681	0.0501824	0.973473	0	0.0868939	0.462552	0.547671	0.0863495	0.353456	0.505112	2.02073	2.53459
LOC118150095	0.110262	0.424688	0.0708131	1.20944	0.12088	0.0306543	0.279735	0.510618	0.201921	0.453657	0.395176	1.16386	0.965224
LOC118150098	0	0	0	0.298777	0	0	0.816303	0.48326	0	0.0995922	0.649781	6.65238	9.34603
LOC100393780	0.558232	0.690332	0.413666	0.348895	1.73508	3.33074	13.8355	1.51561	0.554077	1.8049	7.67555	1.70196	3.7897
LOC103789872	0	0.268989	0	0.362527	0.251564	0	0.45279	0.268056	0.089663	0.204697	0.360423	1.18193	1.9951
LOC108587752	0.0830281	0.041712	0.159968	1.95635	1.5994	0.207746	4.00219	0.311755	0.0949027	1.2545	2.15697	3.71055	4.49196
LOC118150415	0	0	0.998666	2.10574	0	0.864625	1.31502	0	0.332889	0.990122	0.657508	1.5697	0.979835
LOC100401629	0.630727	0.158434	0.151901	0.768697	0.222255	1.11786	0.200019	0.35524	0.313687	0.702937	0.277629	1.16153	-0.175572
LOC108589620	0.0894559	0	0.0430881	0	0.16812	0.111914	0	0.0671781	0.0441813	0.0933447	0.033589	1.06221	-0.385412
LOC108590416	0.587819	0.516794	0.235945	1.45271	0.782511	0.980527	562.528	12.9486	0.446853	1.07191	287.738	1.26044	9.32752
LOC118150286	0.899975	0.113033	0.168579	4.07254	4.89794	2.09546	2.28323	1.98061	0.393863	3.68865	2.13192	3.22406	2.43341
LOC118150421	0	0.536015	1.02782	3.901	1.00258	1.33481	0.676706	0.801234	0.521279	2.07946	0.73897	1.99401	0.502644
ZNF536	0.0310254	0.0103911	0.0199253	0.168054	0.0485898	0.0172509	0.236134	0.0232989	0.0204473	0.0779649	0.129716	1.88042	2.60757
TSHZ3	6.96735	4.95188	5.43862	17.8903	19.7664	1.05966	16.5714	13.4576	5.78595	12.9055	15.0145	1.15722	1.37558
LOC118150120	0.397925	0.399822	0.127778	2.80205	0.0623202	0	1.00953	1.19531	0.308508	0.95479	1.10242	1.62671	1.83393
LOC108589676	0.0552172	0.110961	0.0212771	0.475557	0.103773	0.0368426	0.308188	0.23221	0.0624851	0.205391	0.270199	1.70089	2.09486
LOC118150109	0.0608792	0	0.0586472	0.148393	0.114414	0.0507756	0.0772251	0	0.0398421	0.104527	0.0386125	1.36949	-0.0441011
CHST8	0	0	0.0440037	0.0371137	0	0.190488	28.7687	0.24012	0.0146679	0.0758672	14.5044	2.29456	9.85456
LOC118150140	0.393992	0	0.189773	0.960354	0.370226	0.492906	0	0.295873	0.194588	0.607829	0.147937	1.63822	-0.393122
LOC118150104	0	0	0.203192	0	0.198202	0.527758	0	0.158397	0.0677306	0.241987	0.0791984	1.82185	0.222622
IGFLR1	0	0.213471	0.204668	0.604176	0.249553	0.398695	0.74113	0.199435	0.13938	0.417475	0.470283	1.57581	1.74726
HSPB6	18.5274	33.6767	13.9915	77.2343	58.9221	11.4147	30.588	33.2453	22.0652	49.1904	31.9166	1.15657	0.532515
NPHS1	0.237599	0.190986	0.18311	0.579147	0.792597	0.257617	1.22064	0.865377	0.203898	0.54312	1.04301	1.40902	2.34916
DPF1	0.32303	0.243428	0.194491	1.09906	0.265601	0.168387	14.4697	0.394198	0.25365	0.511015	7.43196	1.00767	4.86735
RASGRP4	0.236141	0	0.159238	0.518032	1.19824	0	3.4747	0.248266	0.131793	0.572091	1.86148	2.10959	3.80998
MAP4K1	2.51477	1.59897	1.19236	6.92788	4.61538	0.294949	4.46098	2.34587	1.7687	3.94607	3.40343	1.15728	0.943908
GMFG	2.03172	0.567058	0.43494	1.9259	6.31085	1.41211	1.57497	2.62768	1.01124	3.21629	2.10132	1.66829	1.05443
ZNF546	1.53839	1.3317	0.843594	4.0575	3.58063	0.552711	2.22165	2.29278	1.2379	2.73028	2.25721	1.14052	0.866125
B3GNT8	1.61862	1.12887	0.715433	4.98201	2.25463	0.857642	2.8745	1.97344	1.15431	2.6981	2.42397	1.2242	1.06969
ERICH4	0	0	0	0	0.124527	0	0.336206	0.497593	0	0.0415091	0.416899	5.4097	8.70701
ATP1A3	1.22405	3.10311	0.725647	12.011	2.60126	0.12565	9.07738	0.933362	1.68427	4.91264	5.00537	1.54381	1.57078
GRIK5	3.94442	2.48542	2.75647	9.73402	11.0441	1.34938	30.0548	9.68964	3.0621	7.37583	19.8722	1.26801	2.69776
LIPE	0.14421	0.362244	0.375091	1.31231	0.677554	0.0841935	1.37197	0.714755	0.293848	0.691351	1.04336	1.23153	1.82458
APOC2	6.99223	8.86561	2.24529	26.2416	9.46458	1.45795	26.2921	21.1912	6.03438	12.3881	23.7416	1.03755	1.97596
CKM	0.0871622	0.262734	0.167933	3.04522	0.0409522	0.0726966	2.43243	0.130911	0.17261	1.05296	1.28167	2.6019	2.88523
FOXA3	0	0.665565	0.354511	1.13621	0.760771	0.184157	22.3603	2.87411	0.340025	0.693712	12.6172	1.02654	5.20948
PTGIR	2.04652	0.87236	0.776646	2.01551	8.44985	0.129309	2.596	2.18886	1.23184	3.53155	2.39243	1.51872	0.957093
GNG8	0.287635	0.0525467	0.12595	0.807338	0.442284	0.043618	2.68673	0.29455	0.155377	0.43108	1.49064	1.46627	3.2538
C5AR1	0	0.128008	0.0409099	0.138017	0.239431	0.283352	0.808036	0.0318911	0.056306	0.220267	0.419964	1.94903	2.87694
EHD2	34.9156	27.3999	27.6109	96.0018	78.7168	6.94913	64.2595	61.9806	29.9755	60.5559	63.12	1.01446	1.07429
CARD8	0.316045	0.0793881	0.0761145	0.160492	1.03943	0.0658985	0.200451	0.296673	0.157183	0.421941	0.248562	1.41887	0.657807
FUT2	0	0	0.0642976	0.05423	0.0940779	0	0.23283	0.0250614	0.0214325	0.049436	0.128946	1.16886	2.53424
MAMSTR	0.680181	1.46936	0.0655244	5.16725	1.43809	0.0567297	2.71784	1.48129	0.738357	2.22069	2.09957	1.58731	1.50644
PLEKHA4	8.89177	6.97356	7.41227	18.6649	24.2328	4.82692	17.4673	12.9884	7.7592	15.9082	15.2279	1.0357	0.972641
LOC103790003	0.501272	0.604395	0.869209	1.62913	1.22469	2.0904	1.14455	0.527012	0.658292	1.64807	0.835782	1.32267	0.343933
LOC118150089	0	0	0.163735	0	0.319427	0.567033	0	0.510554	0.0545782	0.295487	0.255277	2.41538	2.20511
CPT1C	4.42715	4.67444	3.85522	15.3027	13.5144	2.08611	6.98012	6.29237	4.31894	10.3011	6.63625	1.25385	0.619574
LOC118150270	0.0584217	0	0	0.18987	0	0.0974518	0.444646	0.17549	0.0194739	0.095774	0.310068	2.24083	3.92537
LOC103790030	0	0	0.0679922	0.0860191	0.132645	0.0588663	0.0895304	0.159009	0.0226641	0.0925101	0.12427	1.98242	2.40427
KLK7	0	0	0	0.15464	0	0.039685	0.362143	0.0357321	0	0.0647751	0.198938	6.03947	7.64341
LOC118150272	0.618059	0	0.0744249	0.188315	0.362986	1.22428	0.0980007	0.116035	0.230828	0.591859	0.107018	1.35463	-1.10179
LOC100411874	0	0.123626	0	0	0	0.872267	0	0	0.0412088	0.290756	0	2.78915	-5.39947
NKG7	0	0	0	0.110581	0.12789	0	0.517926	0.102206	0	0.0794902	0.310066	6.33074	8.28108
FPR3	0.110318	0.166266	0.132841	0.582615	0.647895	0.207021	0.594735	0.434934	0.136475	0.479177	0.514834	1.8044	1.90774
LOC108589655	0.155833	0	0.300238	0	0.146433	0.909792	0	0.468098	0.152024	0.352075	0.234049	1.20622	0.619207
LOC118150074	0	0	0	0.486737	0	0.12491	0.759907	0.449873	0	0.203882	0.60489	7.67865	9.24291
LOC118150070	0	0	0	0.612447	0	0	2.86851	0.849094	0	0.204149	1.8588	7.68053	10.8609
LOC118150116	0.0731587	0	0	0	2.68108	0	0.0928015	0.164818	0.0243862	0.893693	0.12881	5.13928	2.35428
LOC103790093	0	0	0	0	0.0830936	0.036876	0.336511	0	0	0.0399899	0.168255	5.3572	7.40306
SSC5D	19.8425	10.1826	7.51993	33.0229	45.9419	2.51287	25.1508	24.5112	12.515	27.1592	24.831	1.11772	0.988426
LOC100401107	0	0	0.045132	0.304522	0	0	3.56572	0.0703648	0.015044	0.101507	1.81804	2.67562	6.825
NLRP5	0	0.114591	0	0.185327	0.0357227	0.09512	0.771568	0.142743	0.0381971	0.10539	0.457155	1.44054	3.54702
LOC103790099	7.7302	6.05225	7.59185	12.5615	11.509	19.2581	8.97797	5.99357	7.12477	14.4429	7.48577	1.01934	0.0712982
GALP	0	0	0	0.0556531	0.257458	0.114257	0.695098	0	0	0.142456	0.347549	7.16446	8.44522
LOC118150250	0	0	0.110009	0.185568	0.0715384	0	0	0.343028	0.0366698	0.0857022	0.171514	1.20266	2.19524
LOC103790115	0.204149	0.410246	0	0.74642	1.72651	0.170268	1.03585	0.689889	0.204798	0.881067	0.86287	2.09966	2.06958
LOC108589588	0.127327	0.255868	0.245317	1.34489	0.119646	0	4.03783	0.573706	0.209504	0.488177	2.30577	1.21651	3.45396
ZNF584	0.621475	1.24888	1.43686	1.51484	1.40157	4.14667	7.09505	1.86682	1.1024	2.35436	4.48094	1.09399	2.02216
LOC118152120	0.0226727	0	0	0.110529	0	0.0189099	0.115041	0.0425659	0.00755757	0.0431464	0.0788035	2.36702	3.22118
LOC118152121	0.0409902	0	0	0.166522	0.0385176	0	0	0.0307821	0.0136634	0.0683466	0.0153911	2.24161	0.16069
LOC118152122	0	0	0	0.10677	0.0411608	0	0.0555641	0	0	0.0493103	0.027782	5.65278	4.8471
FAT1	28.4031	10.0941	13.2916	51.285	50.3863	3.5292	43.2363	51.4748	17.2629	35.0668	47.3555	1.02239	1.4558
LOC118152123	0	0	0	0.0829356	0	0	0.388444	0.153309	0	0.0276452	0.270876	4.84022	8.08681
KLKB1	0	0	0.0604516	0.407889	0.0393113	0	0.159202	0.0628329	0.0201505	0.149067	0.111017	2.82684	2.40496
FAM149A	16.7985	11.2391	12.6035	33.529	59.1259	2.5675	26.6782	34.0487	13.547	31.7408	30.3634	1.2283	1.1643
LOC103791716	0.543791	0.764938	0.104771	1.41385	1.53297	0	0.275919	0.24502	0.471166	0.982273	0.260469	1.0583	-0.852653
SORBS2	2.93124	1.97002	1.07303	6.92259	6.58	1.09743	2.3549	8.46258	1.99143	4.86667	5.40874	1.2887	1.44103
LOC118152128	0	0.0170817	0	0.138129	0.0958505	0.0425374	0.0431303	0.0766008	0.00569388	0.0921725	0.0598656	3.79899	3.18471
LOC118152130	0	0	0.18076	0.533598	0	0	0	0	0.0602532	0.177866	0	1.54602	-5.93671
LOC103791723	0	0.0200065	0	0.0647126	0.037421	0.0249105	0	0.0149529	0.00666885	0.042348	0.00747643	2.49888	0.144448
LOC118152139	0.0699383	0.210815	0.471619	0.795547	0.525756	0.349987	0.354866	0.315126	0.250791	0.557097	0.334996	1.14829	0.416219
TENM3	3.2149	2.54727	1.65175	40.4852	1.93918	0.694598	13.5626	2.53384	2.47131	14.373	8.04821	2.53953	1.70299
VEGFC	0.373203	0.187491	0.02996	2.04678	0.935174	0	0.867911	1.02762	0.196885	0.993985	0.947768	2.33002	2.2614
LOC118152142	0.0704099	0.0707457	0.0678284	0.457664	0	0	0.491231	0.10575	0.0696613	0.152555	0.298491	1.11976	2.08352
WDR17	0.401456	0.372341	0.118996	1.63927	0.619059	0.274732	0.692051	0.602957	0.297598	0.844355	0.647504	1.50135	1.11891
GPM6A	0.483096	0	0	0.140184	1.10246	0.02878	1.53201	0.31096	0.161032	0.423808	0.921487	1.39053	2.50925
LOC103791749	0.0884812	0.0444516	0.0213093	0.3954	0.10393	0.110695	0.168357	0.0498346	0.051414	0.203342	0.109096	1.96296	1.07074
LOC103791753	0.474021	0.562879	0.498155	1.75064	5.18316	0.395352	1.69456	1.71514	0.511685	2.44305	1.70485	2.25313	1.73435
LOC100399997	2.34367	2.23091	2.02009	7.91758	21.3855	1.69751	5.7894	8.01267	2.19822	10.3335	6.90104	2.23241	1.65003
HAND2	31.6836	31.8041	31.6959	93.4169	194.408	9.42672	61.4451	105.697	31.7278	99.0839	83.5709	1.64287	1.39722
SCRG1	0	0	0	3.41493	1.46277	0	0	0.701399	0	1.6259	0.3507	10.6679	8.4582
GALNTL6	0.480826	0.520281	0.302859	1.38237	3.00635	0.0616965	0.469174	0.99992	0.434656	1.48347	0.734547	1.76869	0.755629
LOC118152148	0.316799	0.127324	0.259406	0.360358	1.23541	0.0396334	0.442044	0.190323	0.23451	0.545134	0.316184	1.21347	0.429532
[truncated: 1,439 more rows]

## Sheet: Marmoset_EB_ntEB_WT_FC2_down
Geneid	EB13_NAT_1	EB37_NAT_2	EB17_IVF	ntEB30_WT_1	ntEB53_WT_2	ntEB61_WT_3	ntEB24_GFP_1	ntEB50_GFP_2	EB_WT_average	ntEB_WT_average	ntEB_GFP_average	log2_FC_ntEB_WT	log2_FC_ntEB_GFP
LOC100385748	0.561117	0.0704741	0.135136	0	0.131817	0.0584991	0.0889719	0.105345	0.255576	0.0634388	0.0971582	-1.99338	-1.3862
LOC118152127	16.6746	19.7261	31.0619	5.00461	4.70369	22.5552	33.3355	6.21219	22.4875	10.7545	19.7739	-1.06411	-0.185522
LOC108588276	0	0.213161	0.408743	0	0	0.176941	0.134555	0.0796582	0.207301	0.0589803	0.107107	-1.79611	-0.946214
LOC118147868	1.34278	0.770961	0.184792	0.857219	0.180254	0	0	0.720269	0.766177	0.345824	0.360135	-1.14535	-1.08702
OXGR1	0.379741	0.469602	0.619077	0.522143	0	0.0487259	0.222323	0.372916	0.489473	0.19029	0.29762	-1.35842	-0.715865
LOC118152175	0.279842	0.421765	0.359443	0.151581	0	0	0	0.140101	0.353684	0.050527	0.0700504	-2.78313	-2.31962
LOC118148488	13.3522	9.17925	12.1856	0.57098	0	0.586116	0	2.11094	11.5723	0.385699	1.05547	-4.90345	-3.45348
LOC103791692	0.0846877	0.0709096	0.0135971	0	0.0265264	0.0235443	0	0.0423982	0.0563982	0.0166902	0.0211991	-1.69805	-1.3705
SLC15A1	0.85539	5.73822	0.630139	0.858533	0.5201	0.209832	0.893578	0.944656	2.40792	0.529488	0.919117	-2.18299	-1.38849
ZIC2	0.0465365	0	0.179321	0	0	0.0388132	66.3512	2.20167	0.0752858	0.0129377	34.2764	-2.45242	8.81163
LOC118152262	0.179682	0	0.0865469	0	0	0.0374653	0.39887	0	0.0887428	0.0124884	0.199435	-2.73407	1.15926
LOC100415407	0	0.271475	0.650702	0	0.190416	0.16901	2.65616	0.4058	0.307392	0.119809	1.53098	-1.35204	2.31256
LOC100386224	0.315412	0.181095	0	0.0366103	0.0423409	0.0751616	0	0.0676751	0.165502	0.0513709	0.0338376	-1.6687	-2.25683
LOC118152335	0.112301	0.0902692	0.0432735	0	0	0.0374653	0.227925	0.0674671	0.0819479	0.0124884	0.147696	-2.62048	0.842091
LOC103794672	0	0.166517	0.319301	0	0	0.0691112	0.420448	0.124455	0.161939	0.0230371	0.272451	-2.761	0.746947
SOX1	0.0395057	0.119082	0	0	0	0.0329492	0	0.0593346	0.0528626	0.0109831	0.0296673	-2.16829	-0.812583
LOC100407730	0	0.163915	0.628624	0.132549	0.153297	0	0	0.12251	0.26418	0.0952818	0.061255	-1.46164	-2.09071
MCF2L	2.01627	1.55024	2.3646	0.733637	0.889661	1.11866	3.41389	1.26398	1.97704	0.913987	2.33893	-1.11225	0.242398
LOC118152664	0	1.19405	1.00171	0.120695	0	0	1.50746	0.557769	0.73192	0.0402316	1.03261	-4.15183	0.49597
LOC118152851	0	0.00908331	0	0	0	0	0.0344024	0.00678886	0.00302777	0	0.0205956	-2.00998	2.42269
POU4F1	0.115505	0.174083	0.0556349	0.0469236	0	0.0481676	0	0.0216849	0.115074	0.0316971	0.0108425	-1.82781	-3.29301
LOC118152906	0	0	0.0526006	0	0	0	0.138526	0.082009	0.0175335	0	0.110268	-4.21207	2.58582
LOC103788559	0.255991	0.257212	0.369909	0.155994	0.0601374	0	0	0.14418	0.294371	0.0720439	0.07209	-2.01569	-2.01478
LOC100397189	1.05513	0.0706776	0	0.171459	0	0.117336	3.65838	0.60748	0.37527	0.0962649	2.13293	-1.95178	2.50367
LOC108589373	3.52729	0.283529	0.271838	0	0	0	28.2779	0.211909	1.36089	0	14.2449	-10.4114	3.38687
LOC108591185	0.296043	0.185909	0.0712971	0.120267	0.0695462	0	0	0.166738	0.184416	0.0632711	0.0833689	-1.52853	-1.13598
LOC103790014	0.0580274	0	0.1118	0	0	0.0241985	0.147215	0.0435764	0.0566091	0.00806618	0.0953957	-2.66773	0.742674
LOC118153108	0.067422	0.0338718	0.19485	0.0273902	0	0.0843488	0.0855246	0.0253157	0.0987147	0.0372463	0.0554202	-1.38248	-0.821595
LOC118153147	0	0	0.445889	0	0.173976	0	0.117427	0.139036	0.14863	0.0579919	0.128232	-1.34281	-0.211438
MLNR	0.0326931	0.656981	0.598395	0.106253	0.184326	0.313574	0.207356	0.245513	0.429356	0.201384	0.226434	-1.08843	-0.920081
LOC100401558	1.2017	0.658601	0.210481	0.177524	0.205312	0.273346	0.415734	0.410198	0.690262	0.218727	0.412966	-1.65352	-0.739721
LOC108591661	0	0.130029	0	0	0	0.0539673	0.246238	0	0.0433431	0.0179891	0.123119	-1.22354	1.48494
LOC100412363	0.0779579	0.156659	0.225299	0	0	0.19506	0	0	0.153305	0.0650198	0	-1.22482	-7.26964
LOC108591653	0.460381	2.77546	1.77401	0.467574	1.08153	0.767951	3.35795	1.03719	1.66995	0.77235	2.19757	-1.11147	0.395898
LOC118153609	0	0.00608376	0.00583289	0	0.00284482	0	0.0614448	0	0.00397222	0.000948274	0.0307224	-1.35169	2.67354
SUSD3	5.17739	7.80312	5.91549	0	3.95995	1.80759	4.27651	3.97845	6.29867	1.92252	4.12748	-1.71153	-0.609665
WNK2	7.38845	8.02784	8.5379	0.696012	1.47834	7.5843	13.3844	2.09072	7.98473	3.25288	7.73756	-1.29526	-0.0453582
BARX1	1.51473	1.71219	0.866394	0.461517	0	0.710628	0.780578	0.959768	1.36444	0.390715	0.870173	-1.80149	-0.648332
LOC103792067	0.236013	0.474278	0.151574	0.0319601	0.0739256	0.262459	0.399176	0.0590791	0.287288	0.122782	0.229128	-1.21972	-0.325078
LOC108590963	0.118838	2.3881	2.06066	0.193112	0	0.991156	0.150746	0.267729	1.52253	0.394756	0.209238	-1.94474	-2.85733
FGD3	4.14591	16.9392	10.9567	0.968831	0.758479	2.73874	3.93267	1.63937	10.6806	1.48868	2.78602	-2.84205	-1.93834
LOC100894858	0.133307	0	0.128419	0	0	0.0833873	0.0845496	0	0.0872421	0.0277958	0.0422748	-1.61561	-1.02794
LOC100397193	0.0731587	0.0735075	0.599049	0	0.0687456	0.183051	0.0464007	0	0.248572	0.0839323	0.0232004	-1.55507	-3.36635
LOC108590055	0.120127	0.16898	0.0925785	0	0.0451524	0.140267	0	0.0180422	0.127229	0.0618065	0.00902112	-1.02973	-3.6776
LOC118153888	0.131686	0.176418	0.0281906	0	0	0	0	0.0439516	0.112098	0	0.0219758	-6.82143	-2.29939
LOC118153900	0.769659	0.451108	0.401613	0	0.271212	0.42795	0	0.361241	0.540793	0.233054	0.18062	-1.2109	-1.57682
LOC108590009	3.26858	1.88292	2.09916	0.779011	0.573331	0.981404	0.110565	0.981834	2.41689	0.777915	0.546199	-1.63421	-2.14361
LOC103792776	0.232017	0	0.149007	0	0	0.129008	0.0981044	0	0.127008	0.0430025	0.0490522	-1.54058	-1.35473
LOC100413368	1.98824	1.94421	2.10346	0.20193	0.166813	0.177671	0.135111	0.45326	2.01197	0.182138	0.294186	-3.45832	-2.76963
LOC100414813	0.140011	0.316526	0.0674386	0.170638	0	0	0.0888014	0.0525714	0.174658	0.0568792	0.0706864	-1.60166	-1.293
LOC118146792	0.163685	0.164466	0.315368	0	0	0	0.207634	0.122922	0.214506	0	0.165278	-7.75159	-0.374134
LOC118154017	0.265444	0.177806	0.59666	0.179727	0.20786	0	0.0561191	0.0996692	0.346637	0.129196	0.0778941	-1.4169	-2.13959
LOC118154488	0.292874	0	0.064122	0.0432655	0.0500378	0.0777218	0.303963	0	0.118999	0.0570084	0.151981	-1.04869	0.350337
LOC118154491	0.481816	0.166414	0.362618	0.0734016	0.056594	0.150695	0.0381989	0.113071	0.336949	0.0935635	0.0756348	-1.83745	-2.14074
LOC100386230	0	0.186145	0.0892344	0	0	0.0772574	0.0587508	0	0.091793	0.0257525	0.0293754	-1.79434	-1.61111
LOC103792545	0.563823	0.283256	1.49366	0	0.596038	0.47025	0	0.105852	0.780248	0.355429	0.0529262	-1.13216	-3.85672
LOC118154521	0.0154875	0.217859	0.0596787	0	0	0.0387515	0	0	0.097675	0.0129172	0	-2.82582	-6.62461
LOC100392360	0.546434	1.30397	1.316	0.499474	0.385104	0.113937	0.259931	0.564233	1.05547	0.332838	0.412082	-1.66203	-1.35475
LOC103791325	7.31964	8.69173	6.80199	3.06371	3.43905	3.48409	6.04928	3.66452	7.60445	3.32895	4.8569	-1.19153	-0.646702
LOC118151565	0.0729032	0.0732509	0	0	0	0.0608041	1.94203	0	0.048718	0.020268	0.971014	-1.22508	4.28914
LOC108590242	0	0.362339	1.04219	0	0.451822	0	0.152481	0.270812	0.468177	0.150607	0.211647	-1.6298	-1.14168
LOC118154592	0.0181918	0	0.0262872	0.0147808	0	0	0.0230762	0	0.0148263	0.00492693	0.0115381	-1.41697	-0.336008
RLN2	0.943909	6.77436	0.779401	0.657364	1.01368	1.79944	0.342098	4.15178	2.83256	1.15683	2.24694	-1.29119	-0.33401
LOC100384912	0	0.443264	0.212493	0.119481	0	0.122648	0	0	0.218585	0.0807096	0	-1.42621	-7.77864
LOC108590293	0.533471	0.357343	0	0.288963	0	0.148312	0.225569	0	0.296938	0.145758	0.112784	-1.02157	-1.38871
CER1	0.119714	0.120285	0.115325	0	0	0	0.759285	0	0.118441	0	0.379642	-6.90016	1.67213
LOC118154809	0	0	0.247255	0	0	0.107034	0.16279	0.0481866	0.0824184	0.0356781	0.105488	-1.18545	0.352255
LOC100387372	0.557905	0.160161	1.22846	0	0	0.731207	0.2022	0.359113	0.648841	0.243736	0.280657	-1.40886	-1.20615
LOC100404588	0	0.160074	0.153473	0	0	0	0	0.119639	0.104516	0	0.0598196	-6.72132	-0.794851
EQTN	0	1.79838	0.502899	0.121187	0	0.435401	0.567604	0	0.767094	0.185529	0.283802	-2.04188	-1.43132
MOB3B	15.6035	40.8418	22.348	3.3745	4.54413	22.7643	11.3416	7.16199	26.2644	10.2277	9.25181	-1.36055	-1.5052
AQP7	5.05683	19.8253	13.254	1.61246	0.96829	13.4008	0.629354	2.00622	12.712	5.32718	1.31779	-1.25459	-3.26902
AQP3	2.10426	2.8694	9.01341	0.915916	0.494332	0.376079	1.81128	4.57136	4.66236	0.595442	3.19132	-2.96691	-0.546765
DNAI1	0.337577	0.193821	0.325201	0.039183	0.0906326	0.241331	0.214108	0.0724309	0.285533	0.123715	0.143269	-1.20006	-0.989937
LOC118155390	0	0.257099	0	0	0	0.0533533	0	0.0960779	0.0856998	0.0177844	0.048039	-2.20649	-0.8221
ARID3C	0.120058	0.241262	0.0578283	0.0487736	0.0564081	0	0.0761468	0.0901594	0.139716	0.0350606	0.0831531	-1.96429	-0.7417
CCL27	0.235912	0.0948147	0.136357	0.0575034	0.0443363	0.0983798	0.179552	0.124013	0.155695	0.0667398	0.151782	-1.20988	-0.0364782
C1H9orf131	0.0432971	0.0870071	0.166839	0	0	0	0	0.0325145	0.0990476	0	0.0162573	-6.64454	-2.53541
SIT1	0	0.122594	0	0	0	0	0.464317	0.0916269	0.0408648	0	0.277972	-5.38767	2.73631
LOC103793878	0.453243	0.683107	1.05518	0.0920649	0.496887	0.34652	0.239557	0.709102	0.73051	0.311824	0.47433	-1.22553	-0.621949
LOC100412773	0.12993	0.130549	0.312915	0	0	0.108366	0	0	0.191131	0.0361221	0	-2.37174	-7.58595
LOC100407609	0.417415	0.762555	1.13322	0	0.142631	0.632981	0.0962707	0.113987	0.771063	0.258537	0.105129	-1.57278	-2.86291
LOC103793931	0.183172	0.552135	0	0	0	0.152772	0.464705	0.27511	0.245102	0.0509241	0.369908	-2.24478	0.591802
LOC100409066	3.3172	2.79544	2.26783	0.608599	0.703862	1.6957	1.62885	0.482148	2.79349	1.00272	1.0555	-1.47723	-1.4033
PAX5	0.0235988	0.0237113	0	0.009587	0	0	0.029935	0.0177218	0.01577	0.00319567	0.0238284	-1.99891	0.566105
LOC100410510	0	0	0.415374	0.0291946	0	0	0	0	0.138458	0.00973154	0	-3.6999	-7.12369
LOC118143096	0	0	0.199497	0.0280434	0.032433	0.0287868	0.0437821	0.155517	0.0664991	0.0297544	0.0996495	-1.13408	0.5764
TRIM14	5.30392	5.16136	4.82783	2.17168	2.90405	2.15959	3.39049	5.26891	5.09771	2.41177	4.3297	-1.07944	-0.23553
COL15A1	52.8022	36.882	87.4668	30.2581	41.3605	10.7073	28.0557	30.7312	59.0504	27.4419	29.3934	-1.10554	-1.00643
LOC100396712	0.895656	0.530957	0.603972	0.269256	0.117828	0.552788	0.340841	0.32285	0.676862	0.313291	0.331845	-1.10889	-1.02614
LOC103794268	0.280379	0.281716	0	0.151872	0.0878221	0	0.296383	0	0.187365	0.079898	0.148192	-1.21936	-0.336365
LOC100398523	6.34636	6.89087	7.49419	0.998015	0.961861	5.97609	3.37595	3.45911	6.91047	2.64532	3.41753	-1.385	-1.01562
LOC108593841	0.312665	0.157078	0.150601	0	0	0	0.198307	0	0.206781	0	0.0991537	-7.69892	-1.05285
LOC118147938	0.507538	1.01992	1.46679	0.824748	0	0.423306	0.64381	0.762285	0.998082	0.416018	0.703048	-1.26049	-0.50493
LOC118143707	0	0.224454	0	0	0.0699713	0	0.188912	0	0.0748182	0.0233238	0.0944561	-1.64018	0.332294
ACTL7B	0.403862	0.284051	0.752172	0.196882	0.1518	0.235785	0.905058	0.161752	0.480028	0.194823	0.533405	-1.29658	0.151812
LOC100414705	0.21671	0.653231	0.730677	0.176077	0.203638	0.180745	0.549792	0.325483	0.533539	0.18682	0.437637	-1.50895	-0.285267
LOC100405668	0	0.0274674	0.0263347	0.0222113	0	0	0.0693538	0	0.017934	0.00740376	0.0346769	-1.17187	0.914008
LOC118148043	1.36608	3.4315	0	0	0	0	3.46575	1.02588	1.59919	0	2.24581	-10.644	0.489633
LOC118151908	0.947624	1.15051	1.02699	0.481215	0.14841	0.329314	1.85317	1.42326	1.04171	0.319646	1.63822	-1.70128	0.652673
LOC118144109	0.225052	0.197859	0.0271	0.0228568	0	0.164239	0.249792	0.0422514	0.150004	0.0623652	0.146022	-1.25282	-0.0385518
LOC100396106	0.189762	0.517525	0.731219	0.264311	0.216526	0.226098	0.326681	0.7227	0.479502	0.235645	0.524691	-1.02182	0.129672
LMX1B	0	0.160951	0.0257191	0	0	0.0445341	0.237063	0.0200491	0.0622234	0.0148447	0.128556	-1.99646	1.03505
PIP5KL1	0.112786	0.963255	0.597581	0.206187	0.317948	0.305721	2.75408	0.169397	0.557874	0.276619	1.46174	-1.00942	1.38808
LOC100404944	0	0.12749	0.122233	0	0	0.0529133	0.482858	0	0.0832407	0.0176378	0.241429	-2.17629	1.52497
LOC103795238	0.169023	0.373624	0.293087	0.109865	0.0635309	0.0563886	0	0.152316	0.278578	0.0765947	0.076158	-1.84922	-1.85736
LOC108593364	0	0.394807	0.757053	0.319257	0.184615	0	0.498434	0	0.383953	0.167958	0.249217	-1.18802	-0.621504
HMCN2	0.00906768	0.0273328	0.056779	0.014735	0	0.0151256	0.0230046	0.013619	0.0310598	0.00995351	0.0183118	-1.54937	-0.731282
PRRT1B	0.418628	0.911353	0.70574	0.170067	0	0.087288	0.398271	0.157187	0.678574	0.0857851	0.277729	-2.96911	-1.28577
CEL	0.2301	0.520194	0.471035	0.046739	0.054055	0.287868	0.14594	0.215996	0.40711	0.129554	0.180968	-1.64431	-1.16527
LOC118145072	0	0.188776	0.012928	0	0.025221	0	0	0.0604677	0.0672348	0.00840701	0.0302338	-2.8587	-1.1274
KCNT1	0	0.0484393	0	0	0	0.0201043	0	0.072407	0.0161464	0.00670142	0.0362035	-1.15471	1.11753
AJM1	0.565956	0.581579	0.545206	0.167214	0.314255	0.321838	0.505802	0.367056	0.564247	0.267769	0.436429	-1.07251	-0.369832
C1H9orf139	0	0	0.0243198	0	0	0	0.0640475	0.151667	0.00810661	0	0.107857	-3.18691	3.57938
LOC100407683	0.246633	0.0826029	0.395984	0	0.309007	0.0342835	0.417137	0.370424	0.24174	0.11443	0.393781	-1.07239	0.70164
PARVG	0.0938196	0.094267	0.18076	0.0762283	0.0881603	0	0	0.14091	0.122949	0.0547962	0.0704551	-1.15151	-0.794636
BIK	0.657972	0.406837	0.780121	0.164493	0.380481	0.0844267	12.7121	0.380087	0.614977	0.2098	6.54611	-1.547	3.40991
LOC108588092	0	0.686834	0.054876	0	0	0	0	0	0.247237	0	0	-7.95557	-7.95557
A4GALT	114.051	147.346	145.516	22.3874	44.6623	107.394	266.824	71.2427	135.638	58.1478	169.033	-1.22195	0.317548
LOC118151399	0.207925	0	0.500753	0.0844692	0.0976911	0	0.395627	0.312287	0.236226	0.0607201	0.353957	-1.94245	0.581384
LOC118145832	1.82064	0.261331	1.75388	1.05662	0.244402	0.216926	7.91818	0.781274	1.27862	0.505981	4.34973	-1.33571	1.76554
TNFRSF13C	1.35973	1.43452	2.22679	0.580009	0.894396	0.793847	3.72991	1.83799	1.67368	0.756084	2.78395	-1.14536	0.733764
SHISA8	0.159158	0.415785	0.122658	0.0517264	0.0598231	0.0530976	1.04984	0.741036	0.232534	0.0548824	0.895437	-2.06317	1.94057
FAM83F	3.88753	35.395	13.8853	4.64073	2.44472	4.93834	21.1667	7.68024	17.7226	4.00793	14.4235	-2.14438	-0.297152
CHADL	0.327738	0.373207	0.168385	0.0177524	0.0410624	0.328015	0.110862	0.147671	0.289777	0.128943	0.129267	-1.16203	-1.15844
LOC108588061	0	0	0.540199	0	0.175644	0.077949	0.237107	0.14037	0.180066	0.084531	0.188738	-1.082	0.0674913
LOC100395398	0	0.301949	0.289498	0.0976675	0	0	0	0.0902706	0.197149	0.0325558	0.0451353	-2.56195	-2.10264
VPREB3	0	0.449138	0	0	0	0	3.11864	0	0.149713	0	1.55932	-7.23566	3.37197
LOC100390034	0.0128502	0.0903803	0.0371372	0	0.0241501	0	0.0733519	0.0289501	0.0467892	0.00805004	0.051151	-2.40069	0.126009
LOC118142942	0	0.0689521	0.132218	0	0	0	0.957554	0.103069	0.0670566	0	0.530312	-6.08866	2.96475
SLC7A4	57.4389	30.975	52.111	4.60783	6.28559	34.0316	3.68916	9.6097	46.8416	14.975	6.64943	-1.64517	-2.8163
LOC100398895	0.0211077	0.148459	0.0610015	0.01715	0	0.0880232	0.0803252	0	0.076856	0.0350577	0.0401626	-1.1105	-0.919473
ZNF280A	7.53497	12.1582	10.012	1.56824	1.36028	7.36798	2.21295	1.44946	9.90173	3.43217	1.83121	-1.52829	-2.43424
PRAME	0.157724	0.45562	0.227912	0.0640754	0.0370525	0.115105	0.800291	0.177668	0.280419	0.0720775	0.488979	-1.94522	0.800002
RAB36	0.463366	0.423251	0.405798	0.171129	0.197916	0.0351332	5.45031	1.85057	0.430805	0.134726	3.65044	-1.66968	3.08001
BCR	44.0343	62.8786	51.1402	11.7277	17.1743	43.2438	14.8825	22.1882	52.6843	24.0486	18.5354	-1.13139	-1.50704
LOC118146221	0.600292	1.96025	0.505997	0.060967	0	0.312916	0	0.112699	1.02218	0.124628	0.0563496	-3.02583	-4.15713
LOC118146219	0.170601	0.651375	0.460169	0.0277226	0.032062	0.284576	0.173125	0.153738	0.427382	0.114787	0.163432	-1.88743	-1.38141
ADORA2A	41.4206	23.9304	52.8963	2.67905	12.1375	21.3642	7.95041	13.097	39.4158	12.0603	10.5237	-1.70843	-1.90503
UPB1	36.7997	26.4038	33.1405	3.97602	4.8283	28.0598	0.962159	5.2551	32.1147	12.288	3.10863	-1.3859	-3.36846
LOC108593963	1.07281	4.5812	4.65067	1.30749	0.882088	1.90138	8.50538	2.92046	3.4349	1.36365	5.71292	-1.33215	0.733795
LOC118146242	1.17942	6.58575	2.17923	1.06825	0.872087	1.46746	2.35451	1.23418	3.3148	1.13593	1.79434	-1.54421	-0.885099
LOC100388510	4.0819	15.5754	13.1075	6.17903	4.24664	5.61331	12.1125	6.76933	10.9216	5.34633	9.44093	-1.03043	-0.210163
LOC118142783	111.253	163.197	214.528	45.4984	58.0306	124.158	102.957	67.0191	162.993	75.8958	84.9882	-1.10271	-0.939466
LOC118152025	0	0.549724	3.38194	0.0740884	0.0856854	0	0.115669	0.0684772	1.31056	0.0532579	0.0920731	-4.5953	-3.81677
LOC118151421	0	0.254537	1.1592	0.102915	0	0	0.160674	0	0.471245	0.034305	0.0803368	-3.74159	-2.53755
PIWIL3	0.66306	0.231138	0.534465	0.0219892	0.11444	0.282152	3.46735	0.0914572	0.476221	0.139527	1.7794	-1.76381	1.89947
LOC118146285	0.235254	0.315167	0.302171	0.191143	0.0736876	0.0654035	0	0.176667	0.284198	0.110078	0.0883334	-1.36039	-1.67469
CRYBB3	0	0.290972	0.0697434	0	0	0	0	0.054368	0.120238	0	0.027184	-6.9217	-2.1049
LOC100404228	0.70082	0.402378	0.192893	0	0.0940779	0.292255	0.126998	0.0751843	0.43203	0.128778	0.101091	-1.73843	-2.08461
LOC100406658	0.559328	2.99731	0.718428	0	0.175196	0.622001	1.41901	3.22026	1.42502	0.265732	2.31964	-2.41853	0.702526
CABP7	0.515898	0.789878	0.851971	0.439126	0.230847	0.0614683	2.43068	0.756392	0.719249	0.243814	1.59354	-1.55681	1.14657
SEC14L3	0.13981	0	0.101013	0	0	0	0.399033	0	0.0802742	0	0.199517	-6.34472	1.30285
GAL3ST1	0.905785	6.21904	2.78133	0.367974	0.656092	2.48672	11.4898	1.82807	3.30205	1.17026	6.65896	-1.49574	1.01171
LOC100392740	21.9159	23.5933	47.5028	1.82836	20.3181	17.8707	26.6832	22.4828	31.004	13.339	24.583	-1.21674	-0.334779
SLC35E4	4.16272	6.53278	8.59307	2.44807	2.60775	3.73639	3.77171	3.42377	6.42952	2.93074	3.59774	-1.13318	-0.837444
LOC118146656	0.0758542	0.0762159	0.0730731	0.0308157	0.0356393	0	0.481104	0.0284818	0.0750477	0.0221517	0.254793	-1.71579	1.75
PLA2G3	0.1361	0.218798	0.104888	0.154813	0	0	1.24302	0.204412	0.153262	0.0516044	0.723717	-1.55213	2.23204
LOC118148477	1.41914	1.4259	3.41776	0	0	0	27.9026	0.532859	2.0876	0	14.2177	-11.0283	2.76718
LOC103791332	0.054494	0.0182513	0.0174987	0.0147588	0	0.01515	0.0460836	0.102307	0.0300813	0.00996959	0.0741955	-1.50254	1.2746
ISX	1.57084	0.996842	1.39378	0.201522	0.349599	0.517161	0.104874	0.76056	1.32049	0.356094	0.432717	-1.88779	-1.60734
LOC118146893	0.257343	0.17238	0.41318	0	0.0806067	0	0.979317	0.193255	0.280968	0.0268689	0.586286	-3.3388	1.05853
LOC103793262	8.74839	9.79731	19.4011	2.29531	0.685056	0.760051	0.462387	1.64243	12.6489	1.24681	1.05241	-3.34167	-3.58599
NCF4	1.8099	2.20822	1.49447	0.560206	0.607402	1.07823	0.546631	1.29445	1.83753	0.748614	0.920539	-1.29433	-0.996434
CSF2RB	5.74263	18.6258	11.9183	1.40752	7.15224	7.97503	3.32215	7.58017	12.0956	5.5116	5.45116	-1.13379	-1.1497
LOC118147227	0	0.304705	0.584282	0	0	0.126465	0.128228	0	0.296329	0.042155	0.0641139	-2.78446	-2.19102
SSTR3	0	0.207367	0	0.0419215	0.0484835	0	0.0654491	0.0387466	0.0691225	0.030135	0.0520978	-1.17134	-0.401224
LOC100391816	0.0323674	0	0.0311807	0	0	0	0.123174	0.0486134	0.0211827	0	0.0858935	-4.47136	1.96982
LOC103796843	0	0.062285	0	0	0	0	1.21882	0	0.0207617	0	0.609408	-4.44372	4.80991
LOC118147267	6.31367	4.16511	7.18804	2.07267	2.51695	3.08504	8.25156	2.4904	5.88894	2.55822	5.37098	-1.20255	-0.132799
GALR3	0.128899	0.291405	0.186259	0.052365	0.121123	0.0537532	0	0	0.202187	0.0757471	0	-1.40463	-7.66667
LOC118147310	0.0361094	0	0.347855	0	0	0	0.0916094	0.0271169	0.127988	0	0.0593631	-7.0111	-1.0955
MAFF	20.8544	41.9555	32.084	7.96916	6.80058	30.8752	8.54611	12.3535	31.6313	15.215	10.4498	-1.05581	-1.59778
KCNJ4	0	0	0.239002	0.0167983	0.0971384	0	0.157356	0.0465781	0.0796672	0.0379789	0.101967	-1.04929	0.352125
LOC118147216	0	1.21438	0	0	0	0	0	0.266948	0.404792	0	0.133474	-8.6646	-1.59341
LOC100413381	1.56192	1.10059	1.09429	0.230737	0.953051	0.0845908	0.823391	0.517922	1.25227	0.422793	0.670657	-1.56426	-0.899898
PDGFB	8.83493	12.0295	7.99182	1.00091	4.75692	1.89434	1.44056	14.5414	9.61875	2.55072	7.991	-1.91453	-0.267443
LOC118147897	0.0977079	0.392695	0.658879	0.0793875	0	0.162984	0	0	0.383094	0.0807906	0	-2.23145	-8.58532
LOC118147325	0.27642	0.685088	0.479314	0.0149727	0.103898	0.230545	0.537645	0.207581	0.480274	0.116472	0.372613	-2.03454	-0.365314
LOC103795920	0.740731	1.05437	1.0109	0.100307	0	0.360382	1.01792	0.417196	0.935334	0.153563	0.717556	-2.59883	-0.381921
LOC108588118	0.687988	0.265873	0.764728	0.0429992	0.149189	0.441391	0.201395	0.397426	0.572863	0.211193	0.29941	-1.43533	-0.933772
LOC103790534	0.280343	0.535192	0.45911	0.227779	0.0263433	0.28058	0.177807	0.0631582	0.424882	0.178234	0.120483	-1.24861	-1.8097
LOC118147909	0.236714	0	0	0	0	0.0987143	0.225203	0	0.0789047	0.0329048	0.112602	-1.23679	0.507631
TBX1	0.127382	0.255979	0.122712	0.0517489	0	0.0796812	8.32156	0.334807	0.168691	0.04381	4.32819	-1.92102	4.67311
LOC118148756	0.120902	0.303697	0.174705	0.098233	0	0.100837	0.230046	0	0.199768	0.0663568	0.115023	-1.57564	-0.791117
LOC118148451	5.7098	5.73703	4.95042	0.927842	4.82884	1.90488	15.9343	5.57421	5.46575	2.55385	10.7543	-1.09744	0.976286
CCDC188	0.0845245	0.113237	0.352844	0	0.0529506	0.0939955	0.214438	0.12695	0.183535	0.048982	0.170694	-1.88441	-0.104057
TUBA8	0.345885	0.556055	0.599766	0.281031	0	0.201937	10.8811	0.207797	0.500569	0.160989	5.54445	-1.63055	3.46678
USP18	3.53348	8.4052	4.78133	1.41544	3.07324	3.53647	1.31339	2.66585	5.57334	2.67505	1.98962	-1.05869	-1.48558
LOC118150525	0	0.0995941	0.190974	0	0	0	0.0419117	0	0.0968562	0	0.0209559	-6.61259	-2.15606
PKDREJ	0.20841	0.28555	0.255524	0.138545	0.0979191	0.0790098	0.516717	0.07114	0.249828	0.105158	0.293929	-1.24049	0.233668
WNT7B	16.8645	13.7585	19.5837	1.72769	5.08143	18.2241	2.30202	5.49258	16.7356	8.34442	3.8973	-1.00395	-2.10209
LOC103790981	0.140947	0.557034	0.362077	0.0458076	0.2384	0.172414	0.35758	0.23286	0.353352	0.152207	0.29522	-1.2097	-0.258514
LOC118151478	0	0.054945	0.210717	0	0.0513856	0	5.06377	0.123198	0.0885541	0.0171285	2.59349	-2.3045	4.85655
LOC118147708	0.142955	0.395	0.137713	0	0.0671656	0.0596148	0.0453343	0.0536768	0.225222	0.0422601	0.0495055	-2.38663	-2.16323
LOC108588244	0.88232	0	1.13329	0	0	0.490592	0.373073	0.220863	0.671871	0.163531	0.296968	-2.03197	-1.17517
MIOX	1.31742	10.9048	3.08215	1.73303	0.825301	2.09291	3.42187	3.58045	5.10145	1.55042	3.50116	-1.71761	-0.542948
LOC118147812	0.302562	0.79379	0	0.341432	0.0631802	0.042058	1.32197	0.580655	0.365451	0.14889	0.951314	-1.28971	1.37782
LOC118144761	0.504038	0.189916	0.667642	0.102383	0.296021	0.0525484	0.319685	0.0946285	0.453865	0.150317	0.207157	-1.58786	-1.12777
LOC118144765	0.218983	0.275034	0	0.133442	0.0514433	0.04566	0.138889	0	0.164672	0.0768486	0.0694447	-1.08959	-1.23377
LOC118144768	0.0289448	0.261745	0.139418	0.0823115	0.0271988	0.0482821	0.29373	0.0434729	0.143369	0.0525974	0.168602	-1.42953	0.232388
LOC118144774	2.45895	3.47725	0.789599	0.480975	1.11252	1.06341	3.00365	0.820703	2.24193	0.885635	1.91217	-1.33897	-0.229418
GCNT3	3.07922	1.16352	2.18038	0.384902	0.741918	1.14142	0.500767	0.632447	2.14104	0.756079	0.566607	-1.50047	-1.91602
LOC100398612	0.778015	0.144318	0.103776	0.0778013	0.0449898	0.109813	0	0.161795	0.342036	0.0775346	0.0808976	-2.12696	-2.06647
LOC118145068	0.809065	0.662381	1.0392	0.0486936	0.197105	0.824744	0	0.247532	0.836883	0.356847	0.123766	-1.2274	-2.74753
CA12	22.3227	50.2858	36.4259	3.69666	10.448	35.3386	1.89135	13.0653	36.3448	16.4944	7.47833	-1.13972	-2.28081
LOC118144780	0.0835263	0.419623	0.0804639	0.0339325	0	0.0348321	0	0.156813	0.194538	0.0229215	0.0784064	-3.03107	-1.30012
LOC103795522	1.58158	2.00731	1.68397	0.270532	0.938636	1.11082	1.79504	1.06268	1.75762	0.773329	1.42886	-1.18342	-0.298565
LOC118144781	0.198872	0	0.0957904	0.0807917	0	0	1.13521	0	0.0982208	0.0269306	0.567604	-1.8288	2.51871
LOC108588384	0.0267909	0.0942152	0	0.0217675	0.0251748	0	0.0339841	0.020119	0.0403354	0.0156475	0.0270515	-1.31207	-0.559296
MEGF11	0.320799	0.303368	0.636253	0.163544	0.0531966	0.398714	1.36442	0.278697	0.42014	0.205152	0.821558	-1.03059	0.965818
LOC118144792	0.294898	4.96309	1.49145	0.279538	0.115462	2.12137	0.732567	0.885829	2.24981	0.83879	0.809198	-1.42235	-1.4741
LOC108592448	0.361213	1.87517	0.23198	0.538056	0.113141	0.351477	1.60369	0.135629	0.822787	0.334225	0.869661	-1.29714	0.0798386
IQCH	0.0351654	0.117777	0.0903364	0	0.0220295	0.0391058	0.0148691	0.0352106	0.081093	0.0203784	0.0250398	-1.9411	-1.65654
LOC118144796	46.0849	28.8339	30.7771	25.7283	17.2688	8.01744	27.6154	23.5674	35.2319	17.0049	25.5914	-1.05089	-0.461209
LOC108593622	0.510925	0.0933384	0.402703	0.150955	0.0436459	0.232435	0	0.0348805	0.335655	0.142345	0.0174403	-1.23178	-4.19034
LOC118144800	0.734528	0.123005	0.589664	0.198934	0.34511	0.102104	0.155291	0.459669	0.482399	0.215383	0.30748	-1.15963	-0.648037
LOC100406372	0.383399	0.481535	0.369343	0.155756	0.090068	0.159885	0.24317	0.431878	0.411425	0.135236	0.337524	-1.59802	-0.284874
GRAMD2A	100.367	102.783	98.1261	8.03233	31.4673	101.514	8.44059	32.123	100.425	47.0046	20.2818	-1.09523	-2.30781
LOC118144820	0	0.672165	0.966672	0	0	0	0.212148	0.753563	0.546279	0	0.482856	-9.09613	-0.1777
LOC108593588	0.328065	0.219753	0.280921	0	0	0.121608	0.647342	0.0547476	0.276246	0.0405361	0.351045	-2.73873	0.344592
SEMA7A	140.081	110.173	164.489	16.0738	64.3541	82.0674	26.8757	76.9421	138.247	54.1651	51.9089	-1.3518	-1.41318
LOC118145077	4.31961	3.49547	4.13331	1.2013	0.435871	1.16061	0.661942	0.283022	3.9828	0.932593	0.472482	-2.09328	-3.07276
LOC118145073	0.172168	0.0432474	0.165856	0	0	0.0358988	0	0	0.127091	0.0119663	0	-3.30433	-7.00102
LOC100396772	0.0256575	0.10312	0.0247168	0	0	0.0534984	0.0162732	0.105973	0.0511646	0.0178328	0.0611232	-1.46982	0.252061
PSTPIP1	0.934996	3.79696	1.3886	0.316534	0.805379	1.49466	2.56975	1.11173	2.04019	0.872191	1.84074	-1.22504	-0.148337
LOC103790415	0.070888	0.35613	0	0	0	0	0.0449606	0	0.142339	0	0.0224803	-7.16329	-2.60991
LOC118144826	0.0373934	0.0375718	0.0720449	0	0.0351378	0.0311876	0	0	0.0490034	0.0221085	0	-1.1136	-5.64395
LOC103788956	2.08562	1.96181	0.299236	0.360546	0.667171	0.370104	0.788052	1.33296	1.44889	0.46594	1.0605	-1.63463	-0.449831
LOC108589026	0.229468	0.576405	0	0	0	0	0	0.172322	0.268624	0	0.0861609	-8.07481	-1.6292
LOC108589025	16.326	13.7365	0.1346	4.00828	4.81748	0.41235	6.70775	4.75397	10.0657	3.07937	5.73086	-1.70842	-0.812516
LOC118144831	1.29349	1.38488	0.0476636	1.00501	0.245749	0.0117903	0.753146	0.504258	0.908676	0.420851	0.628702	-1.10862	-0.530683
LOC100894359	15.6508	13.2752	0.0701254	2.85376	2.77033	0.197318	6.07131	3.67628	9.66536	1.94047	4.87379	-2.31582	-0.987631
LOC103787623	2.12918	1.79107	0	0.120695	0.162852	0	0.376865	0.390439	1.30675	0.0945155	0.383652	-3.77521	-1.76547
LOC118145209	0.514687	2.5857	0.495816	0.836364	0	0	2.61151	0	1.19874	0.278788	1.30576	-2.10031	0.123273
ATP8B4	0.100755	0.025309	0.121327	0.0613978	0	0.0210085	0.031952	0.113495	0.0824637	0.0274687	0.0727237	-1.55177	-0.179021
HDC	0.0552005	0.0554638	0	0.0448504	0	0	0.140043	0	0.0368881	0.0149501	0.0700217	-1.24818	0.906515
LOC118144844	0.236268	0.633052	0.455211	0	0	0.131371	0	0.0591428	0.44151	0.0437903	0.0295714	-3.30445	-3.85546
BCL2L10	0	0.220688	0.158691	0.178458	0	0	4.38816	0.247413	0.12646	0.059486	2.31779	-1.07537	4.18526
LOC118144848	0.164053	0.824175	0.79019	0.133293	0.154157	0.547305	0.832401	0.739185	0.592806	0.278251	0.785793	-1.08843	0.405993
LOC103795621	0.511087	2.0541	0.656465	0.415258	0.320172	0.710444	0	0	1.07388	0.481958	0	-1.15421	-10.07
ONECUT1	0.0787559	0	0.050579	0.0106648	0	0.0218951	0.0333005	0.0985713	0.0431116	0.0108533	0.0659359	-1.89587	0.601622
PLA2G4E	0.559762	1.10041	0.328233	0	0.365911	0.304476	0	0.475191	0.662802	0.223462	0.237595	-1.56428	-1.47619
LOC118144854	0.403151	0	0.166444	0.187177	0	0	0	0.0865004	0.189865	0.0623923	0.0432502	-1.59017	-2.1088
SPTBN5	2.18658	1.3858	2.51473	0.830898	0.42358	1.21766	0.486458	0.363775	2.02904	0.824047	0.425116	-1.29896	-2.25219
TYRO3	57.8107	45.7033	77.8669	7.56632	8.08643	51.7922	9.41512	10.236	60.4603	22.4816	9.82557	-1.4272	-2.62125
ITPKA	0.557668	1.15178	1.07444	0.251725	0.0582254	0.671835	0.1572	0.325724	0.927965	0.327262	0.241462	-1.50078	-1.93787
RHOV	14.0464	25.471	20.1007	2.34878	9.12441	15.239	8.36823	10.437	19.8727	8.90407	9.4026	-1.15816	-1.07958
LOC103795642	0.0936193	0.156776	0.39081	0	0	0.0780821	0.158341	0.0703047	0.213735	0.0260274	0.114323	-2.99007	-0.89688
GJD2	0.222822	0.167913	0	0.0452606	0	0	0.105993	0.167331	0.130245	0.0150869	0.136662	-3.02831	0.0688686
NUTM1	0.614451	0.205794	0.230192	0.0693389	0.160385	0.15659	0.844381	0.20508	0.350145	0.128771	0.52473	-1.4361	0.582254
LOC100409493	0.385675	0	0	0	0.0604018	0	0	0.0965427	0.128558	0.0201339	0.0482713	-2.61597	-1.39478
OR11H4	0.0848352	0.255719	0.0817248	0	0.0797178	0	0.107613	0.127416	0.14076	0.0265726	0.117515	-2.36214	-0.258382
EDDM3A	20.8343	13.4574	14.2564	0.470218	2.01991	9.23995	0.629244	4.90484	16.1827	3.91003	2.76704	-2.04892	-2.5476
EDDM3B	21.2184	22.7082	15.7415	2.24581	2.82652	8.33993	0	6.65452	19.8893	4.47076	3.32726	-2.15315	-2.57923
LOC118144880	0.0871102	0.262577	0.0839165	0.070777	0	0.0726533	0	0	0.144535	0.0478101	0	-1.57611	-7.18522
LOC118144893	0.0946091	0.19012	0.182281	0	0.0889021	0	0.420039	0.17762	0.15567	0.029634	0.29883	-2.35452	0.936413
LOC118145111	0.235002	0.590306	0.565964	0.190938	0	0.294	0	0.264716	0.463757	0.161646	0.132358	-1.51474	-1.80117
LOC100386566	0.265765	0.667582	0.256022	0.215934	0	0.221659	0.337122	0.49895	0.396456	0.145864	0.418036	-1.43631	0.0762789
LOC118144935	2.29622	1.18655	1.13762	0.639661	0.55484	1.09436	1.1651	0.270974	1.54013	0.762955	0.718037	-1.01243	-1.09985
LOC103795754	0.218329	0.329055	0.210324	0.177392	0.102579	0.0910472	0.138475	0	0.252569	0.123673	0.0692373	-1.02423	-1.85207
LOC100390652	0.530245	0.754763	0.340537	0.143608	0.0415217	0.515952	0.44841	0.464561	0.541848	0.233694	0.456485	-1.20977	-0.246825
PTGDR	0.0491993	0.197735	0.236977	0.0599615	0.0462315	0	0.561682	0.0738936	0.161304	0.0353977	0.317788	-2.15678	0.973898
LOC118144949	0	0.539075	0	0	0	0.0497195	0.302475	0.0895343	0.179692	0.0165732	0.196005	-3.36208	0.1247
OTX2	0.0650516	0.0326809	0.235	0.0264272	0.0611276	0.0542555	3.28008	0.439662	0.110911	0.0472701	1.85987	-1.21315	4.05556
SIX1	0.0526742	0	0.050743	0	0	0.0439323	0	0.197782	0.0344724	0.0146441	0.098891	-1.18108	1.49366
GPHB5	0.0725414	0.473768	0.349409	0	0.102248	0.181507	0.0920185	0.0544759	0.298573	0.0945851	0.0732472	-1.64805	-2.0125
ESR2	0.22111	0.581046	0.229389	0.110555	0.0639301	0.127672	1.14349	0.229909	0.343848	0.100719	0.686698	-1.76137	0.995812
LOC108593668	0.0925523	0.0619958	0	0	0	0	0.234805	0	0.051516	0	0.117402	-5.71469	1.17287
PLEKHH1	31.3955	51.1707	48.3365	6.85958	8.63963	43.6024	16.223	14.9707	43.6342	19.7005	15.5969	-1.14719	-1.48415
LOC118144971	3.06999	1.49256	0.381604	0	0.651407	0.330385	0	1.04117	1.64805	0.327264	0.520585	-2.32871	-1.66066
PLEKHD1	0.57432	0.979657	0.283065	0.0217039	0.0502024	0.401027	0.491329	0.0902706	0.612347	0.157644	0.2908	-1.95091	-1.07173
LOC118144974	0.056198	0.0423495	0	0.0456608	0	0	0	0.0211013	0.0328492	0.0152203	0.0105507	-1.06132	-1.55115
LOC100396939	0.365199	0.275206	0.527715	0	0	0.228443	0	0.137126	0.389373	0.0761475	0.0685628	-2.33916	-2.48847
LOC103795828	0	0.154219	0	0.0415694	0	0	0	0.0192105	0.0514064	0.0138565	0.00960527	-1.81865	-2.30496
ACOT6	0.584259	2.66839	1.27918	0.388399	0.399284	1.01889	2.15602	0.039887	1.51061	0.60219	1.09795	-1.3254	-0.459956
LOC103795844	0	0.770961	0.554377	0	0	0.479969	0.24333	0	0.441779	0.15999	0.121665	-1.45962	-1.85187
RPS6KL1	0.419362	0	0.403987	0.0567885	0.0875701	0.116588	0.531959	0.20995	0.27445	0.0869822	0.370955	-1.6465	0.433339
SAMD15	0.344891	0.315032	0.271838	0.178324	0.11785	0.0784506	0.397721	0.235455	0.310587	0.124875	0.316588	-1.30765	0.0275207
ISM2	180.222	95.2277	183.46	3.85887	30.8817	45.1645	5.59426	40.427	152.97	26.635	23.0106	-2.52181	-2.73282
LOC103795866	0.166135	0.139106	0.13337	0.0224974	0.0260189	0.115469	0.0702472	0.0831741	0.146204	0.0546618	0.0767106	-1.40305	-0.921628
KCNK10	0.0165333	0.0830608	0	0	0	0	0.230697	0	0.033198	0	0.115348	-5.09584	1.76647
LOC103795875	0.197796	0.695586	0.0952719	0	0	0.247454	0	0.148537	0.329551	0.0824846	0.0742686	-1.98529	-2.13475
LOC118145018	44.9334	381.2	112.932	19.9199	5.69328	97.9505	3.0742	11.7557	179.688	41.1879	7.41494	-2.12518	-4.59873
LOC103795889	0.256123	0.227069	0.188678	0.0856881	0.0283145	0.188485	0.0573338	0.113141	0.223957	0.100829	0.0852372	-1.14349	-1.38326
LOC118145019	0	0	0.0712611	0	0	0	0.938347	0	0.0237537	0	0.469174	-4.62957	4.24748
COX8C	0.252019	0.506441	0	0	0	0.210193	29.8906	0.567771	0.25282	0.0700645	15.2292	-1.83661	5.90698
TCL1B	35.6337	284.602	135.791	9.74926	4.55568	57.6202	5.84234	16.8385	152.009	23.975	11.3404	-2.6645	-3.74449
LOC118142864	37.3443	466.282	184.509	11.953	4.78523	97.2938	5.86158	20.5374	229.379	38.0107	13.1995	-2.59322	-4.11907
LOC103795913	0	1.69821	0.154249	0.0867311	0.100307	0.341283	6.52211	0.561137	0.617485	0.176107	3.54162	-1.80412	2.51801
HHIPL1	18.1156	68.0179	41.6744	7.76704	4.73149	11.6528	15.4936	18.78	42.6026	8.05043	17.1368	-2.40366	-1.3138
CYP46A1	0	1.56729	0.375665	0.422459	0.0610732	0.271036	5.23522	0.268444	0.647651	0.251523	2.75183	-1.36103	2.0854
DEGS2	4.04375	4.83287	4.7566	1.15859	1.41994	1.79283	1.05289	1.86997	4.54441	1.45712	1.46143	-1.6403	-1.63604
LOC108593611	1.35413	1.17162	1.77555	0.397305	0.424149	0.72156	0.143143	0.254226	1.43377	0.514338	0.198684	-1.47722	-2.84502
SLC25A47	1.9616	1.49411	1.0058	0.0771193	0.416223	0.554146	0.44147	1.02166	1.48717	0.349163	0.731565	-2.08744	-1.02251
LOC118145034	0.728974	7.67891	1.67633	0.191061	0.220968	0.843344	0.29829	0.158932	3.36141	0.418458	0.228611	-3.0029	-3.87223
LOC108593575	0.628796	3.06178	1.25808	0	0.181805	0.52444	0.15339	0.127132	1.64955	0.235415	0.140261	-2.80355	-3.54652
LOC118145170	0.532015	0.367504	1.28127	0.0540326	0.156226	0.249593	0.717037	0.399523	0.72693	0.153284	0.55828	-2.23821	-0.380229
LOC118145041	0.21591	0.271174	0.363989	0	0.101443	0.180077	0.821643	0.121605	0.283691	0.09384	0.471624	-1.58583	0.731295
EXOC3L4	0.847809	0.851852	1.71722	0.052988	0.428975	1.03346	0.110302	0.701973	1.13896	0.505142	0.406137	-1.17137	-1.48539
LOC118145099	0	0.282749	0.735815	0	0	0	0	0	0.339522	0	0	-8.4116	-8.4116
MMP13	0.347016	0.658601	0	0.156639	0.0362315	0.096475	0.0489099	0.347462	0.335206	0.0964485	0.198186	-1.78663	-0.755229
LOC118145585	0.0887094	0.0668494	0.0640928	0	0.0312594	0.0462419	0.52044	0.00832719	0.0732172	0.0258338	0.264384	-1.4677	1.83825
LOC108593706	0	0.459921	0.440956	0	0	0	0.774185	0.229163	0.300292	0	0.501674	-8.23502	0.73846
RAB39A	1.66793	1.21882	2.55623	0.554395	0.712416	0.980103	11.6848	1.22408	1.81433	0.748971	6.45442	-1.27532	1.83028
PLET1	8.97908	192.817	45.1101	8.44071	0	29.8249	0.927087	1.68574	82.302	12.7552	1.30641	-2.68974	-5.97616
CADM1	34.2447	20.5167	30.4401	9.37245	12.7418	20.1725	9.57754	20.5852	28.4005	14.0956	15.0814	-1.01062	-0.913105
LOC108593728	0.179718	0.0902877	0.173129	0.0973473	0	0.049964	0	0.0899746	0.147712	0.0491038	0.0449873	-1.56953	-1.69321
LOC103796040	0.0728929	0.0627775	0.020063	0.0592253	0	0	0.317021	0.00781998	0.0519111	0.0197418	0.16242	-1.35103	1.62694
TMPRSS4	7.20464	3.74131	6.80702	1.13979	1.80643	3.43781	0.483315	8.14164	5.91765	2.12801	4.31248	-1.47509	-0.456418
TTC36	0.0427776	0	0.0412092	0	0	0	0.922474	0.0321244	0.0279956	0	0.477299	-4.85776	4.04401
LOC118145629	0	1.5141	0.414762	0	0	0	0	0	0.642955	0	0	-9.33082	-9.33082
C2CD2L	13.3593	20.4176	14.5154	5.15401	8.36898	10.5813	28.9124	10.4828	16.0975	8.03476	19.6976	-1.00242	0.29117
LOC118145720	0.0762897	0.459921	0.587941	0	0	0	2.80642	0.171872	0.374717	0	1.48915	-8.5535	1.98774
ABCG4	0.617624	0.948092	0.975105	0.250909	0.193456	0.54374	4.50486	0.283441	0.84694	0.329368	2.39415	-1.35989	1.49808
GRIK4	2.29582	3.46631	5.54685	0.638407	0.184584	3.29714	0.731952	0.0829767	3.76966	1.37338	0.407464	-1.45604	-3.20653
LOC118146070	0	2.30683	1.47447	0	0.71913	0.638284	0.485386	0	1.26043	0.452471	0.242693	-1.47598	-2.37193
VSIG2	2.10208	2.3876	1.93697	0.247528	0.887446	1.54995	2.1641	0.48044	2.14222	0.894973	1.32227	-1.25825	-0.695669
LOC108593949	0.184249	0.123419	0.118329	0.0499007	0.0577117	0	1.20755	0.0461214	0.141999	0.0358708	0.626836	-1.95545	2.13438
VSIG10L2	0.019689	0	0.113803	0.0319945	0	0	0.299705	0.0443571	0.0444972	0.0106648	0.172031	-1.96361	1.92718
LOC118145736	0	0.0396833	0.114141	0	0	0.0164702	0	0.0296593	0.0512748	0.00549006	0.0148296	-3.00981	-1.72349
LOC108593751	3.70585	5.41254	4.12204	1.17957	1.0411	2.99523	0.19385	2.23784	4.41348	1.73863	1.21585	-1.34346	-1.8591
[truncated: 1,814 more rows]

## Sheet: Marmoset_EB_ntEB_GFP_FC2_up
Geneid	EB13_NAT_1	EB37_NAT_2	EB17_IVF	ntEB30_WT_1	ntEB53_WT_2	ntEB61_WT_3	ntEB24_GFP_1	ntEB50_GFP_2	EB_WT_average	ntEB_WT_average	ntEB_GFP_average	log2_FC_ntEB_WT	log2_FC_ntEB_GFP
[truncated: 5,809 more rows]

[truncated: 3 more sheets: Marmoset_EB_ntEB_GFP_FC2_down, EB_ntEB_WT_GFP_common_up, EB_ntEB_WT_GFP_common_down]
